# Supplementary material for: Optimized PAR-2 RING dimerization mediates cooperative and selective membrane binding for robust cell polarity
Source: EMBO J. 2024 Jun 21;43(15):3214–39. doi: 10.1038/s44318-024-00123-3 (PMC11294563; doi:10.1038/s44318-024-00123-3)
Supplement: Supplementary file 1 — Table EV1 [file 44318_2024_123_MOESM1_ESM.xlsx]

## Sheet: Sheet1
Table EV1. PAR-2 variant quantification
PAR-2 Variant	Genotype	Normalised cytoplasmic concentration (μm-3)	Normalised posterior membrane concentration (μm-2)	Posterior M:C ratio (μm)	Fraction at PM	Fraction at posterior PM	Total expression (μm-3)	Sample size
PAR-2(WT)	wt	1.00 ± 0.13	22.91 ± 3.80	22.90 ± 2.46	0.62 ± 0.03	0.60 ± 0.03	2.62 ± 0.37	36
PAR-2(WT)	par-3(it71)	0.92 ± 0.14	12.41 ± 1.69	13.65 ± 1.78	0.66 ± 0.03	0.36 ± 0.02	2.70 ± 0.32	21
PAR-2(C56S)	wt	1.73 ± 0.14	5.46 ± 1.25	3.17 ± 0.72	0.16 ± 0.03	0.16 ± 0.03	2.06 ± 0.17	22
PAR-2(C56S)	par-3(it71)	1.35 ± 0.14	5.08 ± 0.61	3.80 ± 0.56	0.39 ± 0.03	0.21 ± 0.02	2.19 ± 0.19	15
PAR-2(L109R)	wt	1.62 ± 0.23	9.99 ± 1.79	6.19 ± 0.71	0.28 ± 0.03	0.27 ± 0.03	2.25 ± 0.33	26
PAR-2(L109R)	par-3(it71)	1.42 ± 0.21	8.63 ± 1.60	6.09 ± 0.79	0.48 ± 0.02	0.27 ± 0.02	2.73 ± 0.40	15
PAR-2(S241A)	pkc-3(RNAi)	0.88 ± 0.04	9.87 ± 0.93	11.29 ± 1.09	0.65 ± 0.02	0.33 ± 0.01	2.53 ± 0.13	7
PAR-2(GCN4)	wt	1.27 ± 0.18	9.52 ± 1.85	7.52 ± 1.25	0.45 ± 0.04	0.36 ± 0.03	2.32 ± 0.36	14
PAR-2(GCN4)	par-3(it71)	0.94 ± 0.13	7.75 ± 1.71	8.31 ± 1.69	0.62 ± 0.03	0.28 ± 0.03	2.44 ± 0.25	17
PAR-2(GCN4,PRBH)	wt	1.49 ± 0.14	16.11 ± 1.53	10.80 ± 0.79	0.42 ± 0.02	0.41 ± 0.02	2.59 ± 0.23	10
PAR-2(PRBH)	wt	2.07 ± 0.19	11.51 ± 0.88	5.59 ± 0.54	0.25 ± 0.03	0.25 ± 0.02	2.75 ± 0.20	10
PAR-2(6HNL)	wt	1.51 ± 0.21	15.15 ± 1.75	10.12 ± 1.45	0.47 ± 0.03	0.44 ± 0.03	2.86 ± 0.29	11
