# Supplementary material for: Optimized PAR-2 RING dimerization mediates cooperative and selective membrane binding for robust cell polarity
Source: EMBO J. 2024 Jun 21;43(15):3214–39. doi: 10.1038/s44318-024-00123-3 (PMC11294563; doi:10.1038/s44318-024-00123-3)
Supplement: Supplementary file 2 — Table EV2 [file 44318_2024_123_MOESM2_ESM.xls]

## Sheet: EMBOJ-2023-115485R_TableEV2_Sta
Table EV2. Statistical comparisons, including n, effect size, and confidence intervals
Figure	Panel	Sample A	Sample B	Measure	Sample size A	Sample size B	Effect size (B-A)	95% CI (lower)	95% CI (upper)
1	E	PAR-2(WT); par-3(wt)	PAR-2(WT); par-3(it71)	Posterior M:C ratio (mean)	36	21	-9.25	-10.3	-8.16
1	E	PAR-2(C56S); par-3(wt)	PAR-2(C56S); par-3(it71)	Posterior M:C ratio (mean)	22	15	0.634	0.234	1.03
1	G	PAR-2(WT)	PAR-2(C56S)	Cooperativity	197	93	-0.516	-0.69	-0.331
2	I	PAR-2(L109R); par-3(wt)	PAR-2(L109R); par-3(it71)	Posterior M:C ratio (mean)	26	15	-0.0956	-0.572	0.385
2	J	PAR-2(WT)	PAR-2(L109R)	Cooperativity	197	93	-0.474	-0.626	-0.303
2	K	PAR-2(WT); control	PAR-2(WT); nop-1 RNAi	2 cell asymmetry (mean)	10	5	0.00381	-0.0117	0.0184
2	K	PAR-2(C56S); control	PAR-2(C56S); nop-1 RNAi	2 cell asymmetry (mean)	10	9	-0.0544	-0.0715	-0.0378
2	K	PAR-2(L109R); control	PAR-2(L109R); nop-1 RNAi	2 cell asymmetry (mean)	7	7	-0.0478	-0.0684	-0.0266
5	F	PAR-2(WT); par-3(wt)	PAR-2(GCN4); par-3(wt)	Fraction at PM (mean)	36	14	-0.166	-0.186	-0.144
5	F	PAR-2(WT); par-3(it71)	PAR-2(GCN4); par-3(it71)	Fraction at PM (mean)	21	17	-0.0424	-0.0617	-0.0233
5	F	PAR-2(WT); par-3(wt)	PAR-2(WT); par-3(it71)	Fraction at PM (mean)	36	21	0.0431	0.0258	0.0597
5	F	PAR-2(GCN4); par-3(wt)	PAR-2(GCN4); par-3(it71)	Fraction at PM (mean)	14	17	0.166	0.143	0.189
5	H	PAR-2(WT)	PAR-2(GCN4)	Fraction at posterior PM (mean)	36	14	-0.24	-0.259	-0.22
5	H	PAR-2(PRBH)	PAR-2(GCN4,PRBH)	Fraction at posterior PM (mean)	10	10	0.165	0.147	0.182
5	H	PAR-2(WT)	PAR-2(PRBH)	Fraction at posterior PM (mean)	36	10	-0.357	-0.373	-0.34
5	H	PAR-2(GCN4)	PAR-2(GCN4,PRBH)	Fraction at posterior PM (mean)	14	10	0.0479	0.0281	0.0684
EV1	A	PAR-2(WT)	PAR-2(S241A); pkc-3 RNAi	Posterior M:C ratio (mean)	36	7	-11.6	-12.7	-10.5
EV1	D	PAR-2(WT); par-3(wt)	PAR-2(C56S); par-3(wt)	Cooperativity	103	39	-0.497	-0.723	-0.126
EV1	D	PAR-2(WT); par-3(wt)	PAR-2(L109R); par-3(wt)	Cooperativity	103	49	-0.56	-0.765	-0.254
EV1	F	PAR-2(WT); par-3(it71)	PAR-2(C56S); par-3(it71)	Cooperativity	94	54	-0.215	-0.435	0.0306
EV1	F	PAR-2(WT); par-3(it71)	PAR-2(L109R); par-3(it71)	Cooperativity	94	44	-0.28	-0.476	-0.0619
S1	D	PAR-2(WT)	PAR-2(L50R)	Posterior M:C ratio (mean)	36	12	-11.9	-12.7	-11
S1	D	PAR-2(C56S)	PAR-2(C56S,L109R)	Posterior M:C ratio (mean)	22	13	-0.023	-0.457	0.393
S1	D	PAR-2(L109R)	PAR-2(L50R,L109R)	Posterior M:C ratio (mean)	26	15	-0.178	-0.666	0.302
