# Supplementary material for: Optimized PAR-2 RING dimerization mediates cooperative and selective membrane binding for robust cell polarity
Source: EMBO J. 2024 Jun 21;43(15):3214–39. doi: 10.1038/s44318-024-00123-3 (PMC11294563; doi:10.1038/s44318-024-00123-3)
Supplement: Supplementary file 3 — Table EV3 [file 44318_2024_123_MOESM3_ESM.xls]

## Sheet: EMBOJ-2023-115485_TableEV3
Table EV3. Worm strains used, per figure
Figure	Panel	Strains
1	D	LP637, NWG0240, NWG0201, NWG0246
1	E	LP637, NWG0240, NWG0201, NWG0247
1	F	OD58
1	G	LP637, NWG0240, NWG0201, NWG0247
2	A	NWG0421, NWG0378
2	B	OD58, NWG0313, NWG0373
2	C	OD58, NWG0313, NWG0373
2	I	LP637, NWG0201, NWG0338, NWG0369
2	J	LP637, NWG0201, NWG0338, NWG0369
2	K	LP637, NWG0240, NWG0338
2	L	LP637, NWG0240, NWG0338
3	F	LP637, NWG0201, NWG0338, NWG0369
4	A	LP637, NWG0376
4	B	LP637, NWG0376
4	C	NWG0383, NWG0378
4	D	LP637, NWG0376
4	E	LP637, NWG0376
5	E	LP637, NWG0376, NWG0201, NWG0437
5	F	LP637, NWG0376, NWG0201, NWG0437
5	G	NWG0496, NWG0489
5	H	LP637, NWG0495, NWG0376, NWG0489
EV1	A	LP637, NWG0374
EV1	B	LP637, NWG0240, NWG0338, NWG0201, NWG0246, NWG0369
EV1	C	LP637, NWG0240, NWG0338
EV1	D	LP637, NWG0240, NWG0338
EV1	E	NWG0201, NWG0246, NWG0369
EV1	F	NWG0201, NWG0246, NWG0369
EV3	A	NWG578
EV3	B	NWG376
EV3	C	NWG0376, NWG0481
EV3	D	LP637, NWG0376, NWG0481
EV4	A	LP637, NWG0376, NWG0489
EV4	B	LP637, NWG0376
EV4	C	LP637, NWG0376
EV4	D	LP637, NWG0376
EV5	C	NWG0378
EV5	D	LP637, NWG0240, NWG0338, NWG0351, NWG0325
EV5	F	NWG0338
EV5	G	SV2061
S1	D	LP637, NWG0240, NWG0338, NWG0400, NWG0407, NWG0351
S1	E	LP637, NWG0240, NWG0400, NWG0338
S1	F	N2, NWG170, NWG0338
S2	B	LP637, NWG0201, NWG0338, NWG0369
S2	C	LP637, NWG0201, NWG0338, NWG0369
S2	D	LP637, NWG0201, NWG0338, NWG0369
S2	E	LP637, NWG0201, NWG0338, NWG0369
S2	F	LP637, NWG0201, NWG0338, NWG0369
S2	G	LP637, NWG0201, NWG0338, NWG0369
S3		LP637, NWG0376
S4		NWG0376
