# Supplementary material for: Optimized PAR-2 RING dimerization mediates cooperative and selective membrane binding for robust cell polarity
Source: EMBO J. 2024 Jun 21;43(15):3214–39. doi: 10.1038/s44318-024-00123-3 (PMC11294563; doi:10.1038/s44318-024-00123-3)
Supplement: Supplementary file 4 — Table EV4 [file 44318_2024_123_MOESM4_ESM.xlsx]

## Sheet: Sequence Reagents
Table EV4. Sequence-based reagents
Name	Description	Source
Synthetic DNA
GFP with introns (for GFP::RING::PH)	ATGAGTAAAGGAGAAGAATTGTTCACTGGAGTTGTCCCAATCCTCGTCGAGCTCGACGGAGACGTCAACGGACACAAGTTCTCCGTCTCCGGAGAGGGAGAGGGAGACGCCACCTACGGAAAGCTCACCCTCAAGTTCATCTGCACCACCGGAAAGCTCCCAGTCCCATGGCCAACCCTCGTCACCACCTTCTGCTACGGAGTCCAATGCTTCTCCCGTTACCCAGACCACATGAAGCGTCACGACTTCTTCAAGTCCGCCATGCCAGAGGGATACGTCCAAGAGCGTACCATCTTCTTCAAGGTAAGTTTAAACATATATATACTAACTACTGATTATTTAAATTTTCAGGACGACGGAAACTACAAGACCCGTGCCGAGGTCAAGTTCGAGGGAGAC…	IDT
PAR-2 1-177 with linkers and introns (for GFP::RING::PH)	GCTAGCATGACCGACCTTGATACCTCCTCCGCCCAAATCAGGGCCAGCCAATCAGACCTATCCATCGCTAACAGCTCCCCACGTTTACTTGAGTCCAACGCGACCACATCCACGGCTTGCATCAACGATGTCCAACAACCTGTCCGTAGAGACCTTTCCAGCGAGCTTCTTTGCCCACTTTGTGACCAACTCTTCGACCGGCCAGTTATGGTGACTTGTGGACACAGCTACTGCGAACCTTGCATCGAGCGCCACACGCGTGACACACGTGCTTGCGTGATCTGCAAGGTAAGTTTAAACATATATATACTAACTAACCCTGATTATTTAAATTTTCAGCTTGATGTCGGACCATTTGCTGCTATGATCCCATCAATCACGCTCGACAACATGGTTCGC…	IDT
PH (for GFP::RING::PH)	ATGGATTCAGGACGTGATTTCCTTACCCTTCATGGACTCCAAGATGATCCAGACCTTCAAGCTCTTCTTAAAGGATCCCAACTTCTTAAAGTTAAATCATCCTCATGGAGAAGAGAAAGATTCTACAAACTTCAAGAGGATTGTAAGACAATTTGGCAAGAATCAAGAAAGGTTATGAGATCCCCAGAATCACAACTTTTCTCCATTGAAGACATTCAAGAAGTCAGAATGGGACATCGTACAGAAGGACTCGAAAAATTCGCTAGAGATATCCCAGAAGATCGTTGTTTCTCAATCGTCTTCAAAGATCAAAGAAATACACTCGATCTTATTGCTCCATCACCAGCTGACGCTCAACATTGGGTCCAAGGACTTAGAAAGATTATTCATCATTCCGGA…	IDT
mNG with linker and introns (for glh-1 site insertion)	GGAGCATCGGGAGCCTCAGGAGCATCGATGGTCTCCAAGGGAGAGGAGGACAACATGGCCTCCCTCCCAGCCACCCACGAGCTCCACATCTTCGGATCCATCAACGGAGTCGACTTCGACATGGTCGGACAAGGAACCGGAAACCCAAACGACGGATACGAGGAGCTCAACCTCAAGTCCACCAAGGTAAGTTTAAACATATATATACTAACTAACCCTGATTATTTAAATTTTCAGGGAGACCTCCAATTCTCCCCATGGATCCTCGTCCCACACATCGGATACGGATTCCACCAATACCTCCCATACCCAGACGGAATGTCCCCATTCCAAGCCGCCATGGTCGACGGATCCGGATACCAAGTCCACCGTACCATGCAATTCGAGGACGGAGCCTCC…	IDT
T2A with linker (for glh-1 site insertion)	GGATCGGGAGAGGGACGTGGATCCCTTCTTACCTGCGGAGACGTCGAGGAGAACCCAGGACCA	IDT
P2A with linker (for glh-1 site insertion)	GGTAGTGGTGCTACCAACTTTTCCCTCTTAAAGCAAGCCGGAGACGTTGAGGAGAATCCAGGACCT	IDT
INPP4A (for glh-1 site insertion)	TGTATCAGTTCGATATCTGACGG	IDT
PAR-2 1-177 with linker and introns (for glh-1 insertion)	GGTGGCAGCGGAGGTACCGGCGGTAGTGGAGGCACGATGACCGACCTTGATACCTCCTCCGCCCAAATCAGGGCCAGCCAATCAGACCTATCCATCGCTAACAGCTCCCCACGTTTACTTGAGTCCAACGCGACCACATCCACGGCTTGCATCAACGATGTCCAACAACCTGTCCGTAGAGACCTTTCCAGCGAGCTTCTTTGCCCACTTTGTGACCAACTCTTCGACCGGCCAGTTATGGTGACTTGTGGACACAGCTACTGCGAACCTTGCATCGAGCGCCACACGCGTGACACACGTGCTTGCGTGATCTGCAAGGTAAGTTTAAACATATATATACTAACTAACCCTGATTATTTAAATTTTCAGCTTGATGTCGGACCATTTGCTGCTATGATC…	IDT
GCN4 with linkers (for par-2 and glh-1 site insertion)	GGATCCGGAGGACGTATGAAACAGCTTGAGGACAAGATTGAGGAATTACTCTCCAAGATTTATCACCTCGAGAACGAGATTGCCCGTCTCAAAAAATTAATCGGTGAGCGTGGTGGATCCGGT	IDT
6HNL with homology arms, linkers and introns (for par-2 insertion)	TTAGCTCAAAAACCCAATTTTCTAGCTAAAATCTCAAATTTTTGCATTTTTTCGCAGAAAAATACCAAAACATTCAACGAATTTTCGTTTCAGATGGTCCGAAAATTGAAAAACCAAGAGGGCAGCGGAGGTACCGGCGGTAGTGGAGGCGGCAGTCATATGGCTCATCAACCATCCGACACCATCGCCGGACTCTACGAAGCCTTCAATTCGGGAGATTTGGAGACTCTTCGTGAGCTCATCGCTCCAGATGCCGTCATCCACCTTCCCGGCACCGCCGGAGGTAAGTTTTGCCGGGATTATTCATATACATTAATAATAATGGCTTTTTCAGATGCTGAGCACCCACCAGGAACTCCACGCGATCGTGAAGGATGGTTGGGAGTTTGGCAGTTCACC…	IDT
par-2 C56S repair template	TGCATCAACGACGTTCAACAGCCGGTTCGACGCGATTTGAGCTCGGAACTCTTAAGCCCCCTGTGTGATCAATTGTTCGACAGGGTTAGAACATGGAAA	IDT
par-2 L50R repair template	TGCATCAACGACGTTCAACAGCCGGTTCGACGCGATAGGAGCTCGGAACTCTTATGTCCCCTGTGTGATCAATTGTTCGACAGGGTTAGAACATGGAAA	IDT
par-2 L109R repair template	GATACGAGAGCCTGTGTTATATGCAAACTGGACGTTGGACCATTCGCTGCCATGATCCCTAGCATTACACGTGATAATGTACGACGGATTTTGATGCGAA	IDT
par-2 PRBH repair template	AGGAGACGTGGAGCATTTGCTCCCAGAGAAGCCGACCAAAGAAAGCATAAGAGAGCTCTGGAAGCGGCTTTTCATGCCGAAAAAAGTGTCAAAAGTGTCGCCCGCAGCCGTCCAGCTGCTGAGCCAATCGCCCAGCACCACTGACGAACGGAGCCACC	IDT
par-2 GCN4 repair template	TTTTCGTTTCAGATGGTCCGAAAATTGAAAAACCAAGAGGGATCCGGAGGACGTATGAAACAGCTTGAGGACAAGATTGAGGAATTACTCTCCAAGATTTATCACCTCGAGAACGAGATTGCCCGTCTCAAAAAATTAATCGGTGAGCGTGGTGGATCCGGTAATATCGAGAGCAGCTACGACGATTTGTTCATTTGTGA	IDT
glh-1 P2A repair template	CAATTACGGAGCTAGTGGATTTGGGTCCAGTGTACCAACTCAAGTCCCGCAGGACGAGGAGGGGTGGGGTAGTGGTGCTACCAACTTTTCCCTCTTAAAGCAAGCCGGAGACGTTGAGGAGAATCCAGGACCTGGATCGGGAGAGGGACGTGGATCCCTTCTTACCTGCGGAGACGTCGAGGAGAACCCAGGACCAGGAG	IDT
glh-1 GCN4 repair template	GCCTTCACCGACGTCATGGGAATGGACGAGCTCTACAAGGGATCCGGAGGACGTATGAAACAGCTTGAGGACAAGATTGAGGAATTACTCTCCAAGATTTATCACCTCGAGAACGAGATTGCCCGTCTCAAAAAATTAATCGGTGAGCGTGGTGGATCCGGTTAGAAAACCGACCAATTGATAGTGTTTCGCATTTATTA	IDT
par-2 40-120	AACGACGTTCAACAGCCGGTTCGACGCGATTTGAGCTCGGAACTCCTCTGTCCACTGTGTGATCAGCTTTTCGACAGGCCCGTAATGGTAACATGTGGGCACTCGTACTGTGAGCCGTGCATCGAACGACATACACGTGATACGAGAGCCTGTGTAATCTGTAAACTCGACGTTGGACCATTTGCAGCGATGATTCCCAGCATTACACTTGATAATATGGTCCGAAAATTGAAAAACCAGGAG	IDT
sgRNA
sgRNA for par-2 C56S, L50R	﻿GCTGATCACACAGTGGACAG	IDT
sgRNA for par-2 C56S, L50R	TCGAAAAGCTGATCACACAG	IDT
sgRNA for par-2 L109R	GTAATCTGTAAACTCGACGT	IDT
sgRNA for par-2 L109R	CTGGGAATCATCGCTGCAAA	IDT
sgRNA for par-2 GCN4, 6HNL insertions	AGCTGCTCTCGATATTCTCC	IDT
sgRNA for par-2 GCN4, 6HNL insertions	GGTCCGAAAATTGAAAAACC	IDT
sgRNA for par-2 PRBH mutations	GCGGCTTTTCATGCCGAAAA	IDT
sgRNA for par-2 PRBH mutations	GGTGTCAAAAGTGTCGCCAG	IDT
sgRNA for mNG insertion at glh-1	CAAGTCCCTCAAGATGAAGA	IDT
sgRNA for mNG insertion at glh-1	TCCCTCAAGATGAAGAAGGC	IDT
sgRNA for P2A insertion at glh-1	GGACGAGGAGGGGTGGGGAT	IDT
sgRNA for P2A insertion at glh-1	GGAGGGGTGGGGATCGGGAG	IDT
sgRNA for INPP4A	TGTATCAGTTCGATATCTGA	IDT
Primers
fwd primer for mNG + T2A + INPP4A PCR	GGATCGGGAGAGGGACGTGGATCCCTTCTTACCTGCGGAGACGTCGAGGAGAACCCAGGACCAGGAGCATCGGGAGCCTCAGGAGCATCGATGGTCTCCAAGGGAGAGGA	IDT
rev primer for mNG + T2A + INPP4A PCR	TCCGTCAGATATCGAACTGATACACTTGTAGAGCTCGTCCATTC	IDT
fwd primer for mNG + T2A + INPP4A + homology PCR	TGTTCCAGACTGGATGCAAGGTGCTGCTGGAGGCAATTACGGAGCTAGTGGATTTGGGTCCAGTGTACCAACTCAAGTCCCGCAGGACGAGGAGGGGTGGGGATCGGGAGAGGGACGTGG	IDT
rev primer for mNG + T2A + INPP4A + homology PCR	CACCAACAAATACAATTAAAAATCAACAAGGGCAGGATAAAATATGGGGGAACTGACAGCATTAATAAATGCGAAACACTATCAATTGGTCGGTTTTCTATCCGTCAGATATCGAACTGA	IDT
fwd primer for PAR-2 1-177 PCR	GGTGGCAGCGGAGGTACCGGCGGTAGTGGAGGCACGATGACCGACCTTGATACCTC	IDT
rev primer for PAR-2 1-177 PCR	TGAGGAGCAGATGGTTGGCC	IDT
fwd primer for PAR-2 1-177 + homology PCR	CTTCCGTAAGACCGAGCTCAAGCACTCCAAGACCGAGCTCAACTTCAAGGAGTGGCAAAAGGCCTTCACCGACGTCATGGGAATGGACGAGCTCTACAAGGGTGGCAGCGGAGGTACCGGCGGTAGTGGAGGCACGATGACCGACCTTGATACCTC	IDT
rev primer for PAR-2 1-177 + homology PCR	CACCAACAAATACAATTAAAAATCAACAAGGGCAGGATAAAATATGGGGGAACTGACAGCATTAATAAATGCGAAACACTATCAATTGGTCGGTTTTCTATGAGGAGCAGATGGTTGGCC	IDT
fwd primer for 6HNL PCR	GGCAGCGGAGGTACCGGCGG	IDT
rev primer for 6HNL PCR	ACCGGATCCACCGAGTGAGG	IDT
fwd primer for 6HNL + homology PCR	TTAGCTCAAAAACCCAATTTTCTAG	IDT
rev primer for 6HNL + homology PCR	AAAACACCTAATTTTCATGATTTTTTCA	IDT
fwd primer for par-2 1-177 C56S site directed mutagenesis	CGAGCTTCTTAGCCCACTTTG	IDT
rev primer for par-2 1-177 C56S site directed mutagenesis	CTGGAAAGGTCTCTACGG	IDT
fwd screening primer for par-2 C56S, L50R	GATTGCCAACTCATCGCCAC	IDT
rev screening primer for par-2 C56S, L50R	TCCGGCAAAATTGGGGTTTT	IDT
fwd screening primer for par-2 L109R	AGAAACCCCAGTTTTTCAGCG	IDT
rev screening primer for par-2 L109R	TGAATTTTCGGCAAGATTTTCAAGGA	IDT
fwd screening primer for par-2 PRBH mutations	CGCTCTCACCTCCAGGATTC	IDT
rev screening primer for par-2 PRBH mutations	ATTTTAGAACGAACGGCGGC	IDT
fwd screeing primer for par-2 GCN4, 6HNL insertions	CATGTGGGCACTCGTACTGT	IDT
rev screeing primer for par-2 GCN4, 6HNL insertions	AAACCCGACTTTTGGGGTCA	IDT
fwd screening primer for glh-1 insertions (mNG, P2A)	TCGCTGAACGTGGACTTGAT	IDT
fwd screeing primer for glh-1 insertions (RING, GCN4)	CTACACCACCGGAAACGGAA	IDT
rev screening primer for glh-1 insertions (mNG, RING, GCN4)	CCGCGGAGAATCGGAAAACA	IDT
rev screeing primer for glh-1 insertions (P2A)	GCCATGTTGTCCTCCTCTCC	IDT
fwd primer for par-2 40-120 L109R site directed mutagenesis	CAGCATTACACGCGATAATATGGTCCG	IDT
rev primer for par-2 40-120 L109R site directed mutagenesis	GGAATCATCGCTGCAAATG	IDT
