# Supplementary material for: Optimized PAR-2 RING dimerization mediates cooperative and selective membrane binding for robust cell polarity
Source: EMBO J. 2024 Jun 21;43(15):3214–39. doi: 10.1038/s44318-024-00123-3 (PMC11294563; doi:10.1038/s44318-024-00123-3)
Supplement: Supplementary file 6 — Source data Fig. 1 [file 44318_2024_123_MOESM6_ESM.zip]

Archive with 30 entries (28 files):
- Figure 1/
- __MACOSX/._Figure 1
- Figure 1/.DS_Store
- __MACOSX/Figure 1/._.DS_Store
- Figure 1/1F.csv
- __MACOSX/Figure 1/._1F.csv
- Figure 1/1G.csv
- __MACOSX/Figure 1/._1G.csv
- Figure 1/1E.csv
- __MACOSX/Figure 1/._1E.csv
- Figure 1/1D/
- __MACOSX/Figure 1/._1D
- Figure 1/1D/C56S_Uni_raw.tif
- __MACOSX/Figure 1/1D/._C56S_Uni_raw.tif
- Figure 1/1D/C56S_Pol_raw.tif
- __MACOSX/Figure 1/1D/._C56S_Pol_raw.tif
- Figure 1/1D/C56S_Uni_af_corrected.tif
- __MACOSX/Figure 1/1D/._C56S_Uni_af_corrected.tif
- Figure 1/1D/C56S_Pol_af_corrected.tif
- __MACOSX/Figure 1/1D/._C56S_Pol_af_corrected.tif
- Figure 1/1D/WT_Uni_raw.tif
- __MACOSX/Figure 1/1D/._WT_Uni_raw.tif
- Figure 1/1D/WT_Pol_raw.tif
- __MACOSX/Figure 1/1D/._WT_Pol_raw.tif
- Figure 1/1D/Readme.rtf
- __MACOSX/Figure 1/1D/._Readme.rtf
- Figure 1/1D/WT_Uni_af_corrected.tif
- __MACOSX/Figure 1/1D/._WT_Uni_af_corrected.tif
- Figure 1/1D/WT_Pol_af_corrected.tif
- __MACOSX/Figure 1/1D/._WT_Pol_af_corrected.tif
