# Supplementary material for: Optimized PAR-2 RING dimerization mediates cooperative and selective membrane binding for robust cell polarity
Source: EMBO J. 2024 Jun 21;43(15):3214–39. doi: 10.1038/s44318-024-00123-3 (PMC11294563; doi:10.1038/s44318-024-00123-3)
Supplement: Supplementary file 6 — Source data Fig. 1 [file 44318_2024_123_MOESM6_ESM.zip › Figure 1/1F.csv]

Path	EmbryoID	Line	Date	RNAi	Cyt	Mem_tot	Mem_ant	Mem_post	UniPol
/Imaging/ph/190809_od58_1908081630xfp_tom4+tom9/00	1565356359	od58	190809	1908081630xfp	197.62390000000002	1417.505002128099	1617.8321295918365	1190.161483979592	Uni
/Imaging/ph/190809_od58_1908081630xfp_tom4+tom9/01	1565356740	od58	190809	1908081630xfp	229.14111000000003	1663.109257956778	1874.1026495145634	1542.0401490196082	Uni
/Imaging/ph/190809_od58_1908081630xfp_tom4+tom9/02	1565356899	od58	190809	1908081630xfp	199.4752	1731.4728139344263	2123.7300132653063	1387.9182438775508	Uni
/Imaging/ph/190809_od58_1908081630xfp_tom4+tom9/03	1565356990	od58	190809	1908081630xfp	190.0619	1570.514174590164	1650.9710010204083	1317.777643877551	Uni
/Imaging/ph/190809_od58_1908081630xfp_tom4+tom9/04	1565357105	od58	190809	1908081630xfp	131.81063999999998	973.5498851008064	1060.2130609	1007.2487768000001	Uni
/Imaging/ph/190809_od58_1908081630xfp_tom4+tom9/05	1565357282	od58	190809	1908081630xfp	487.7194499999999	4091.311588554217	4488.190388999999	3429.0916530000004	Uni
/Imaging/ph/190809_od58_1908081030xfp_tom4+tom9/00	1565358564	od58	190809	1908081030xfp	139.20852999999994	1012.783026875	1235.8282224999998	754.5408170000001	Uni
/Imaging/ph/190809_od58_1908081030xfp_tom4+tom9/01	1565358687	od58	190809	1908081030xfp	43.937073000000005	206.87174286214574	133.428835435	217.68196571000001	Uni
/Imaging/ph/190809_od58_1908081030xfp_tom4+tom9/02	1565359132	od58	190809	1908081030xfp	160.46309	1072.99540203666	1021.8891488888888	958.8323027000001	Uni
/Imaging/ph/190809_od58_1908081030xfp_tom4+tom9/03	1565359289	od58	190809	1908081030xfp	91.60656	603.9739515789474	679.8522434	480.45971080000004	Uni
/Imaging/ph/190809_od58_1908081030xfp_tom4+tom9/04	1565359415	od58	190809	1908081030xfp	112.68846000000002	883.7743027254901	1011.308658737864	704.0512218446604	Uni
/Imaging/ph/190809_od58_1908081030xfp_tom4+tom9/05	1565359558	od58	190809	1908081030xfp	142.91074	1029.9134911546391	1186.8884387755102	871.2130536734694	Uni
/Imaging/ph/190809_od58_1908081030xfp_tom4+tom9/06	1565359689	od58	190809	1908081030xfp	113.27768999999999	785.086587444668	848.3432513861387	643.4683897	Uni
/Imaging/ph/190809_od58_1908081630xfp_tom4+tom9/06	1565360221	od58	190809	1908081630xfp	185.04054	1513.175251919192	1543.5764	1333.006945	Uni
/Imaging/ph/190809_od58_1908081630xfp_tom4+tom9/07	1565360309	od58	190809	1908081630xfp	167.98050000000006	1285.409833249027	1377.114933653846	1089.3165308653845	Uni
/Imaging/ph/190809_od58_1908081630xfp_tom4+tom9/08	1565360584	od58	190809	1908081630xfp	309.4394000000001	2382.308943298969	2608.871159183673	2012.624974489796	Uni
/Imaging/ph/190809_od58_1908081630xfp_tom4+tom9/09	1565360705	od58	190809	1908081630xfp	144.56796000000003	1077.0690955364807	1320.9192180851064	869.0195086170212	Uni
/Imaging/ph/190809_od58_1908081630xfp_tom4+tom9/10	1565360828	od58	190809	1908081630xfp	162.75154000000003	1090.7677645400001	1076.3214314851484	924.3770114851486	Uni
/Imaging/ph/190809_od58_1908081630xfp_tom4+tom9/11	1565360954	od58	190809	1908081630xfp	196.39894	1408.7200099186991	1533.9743540000002	1123.2146405	Uni
/Imaging/ph/190809_od58_1908081030xfp_tom4+tom9/07	1565366847	od58	190809	1908081030xfp	111.43413499999998	654.8985933954451	640.4805859793814	707.8844753061226	Uni
/Imaging/ph/190809_od58_1908081030xfp_tom4+tom9/08	1565367023	od58	190809	1908081030xfp	86.466515	724.1060539065819	651.7748441052631	736.7034028125	Uni
/Imaging/ph/190809_od58_1908081030xfp_tom4+tom9/09	1565367111	od58	190809	1908081030xfp	76.71839	488.88688831732776	626.0420720618557	357.64747380208337	Uni
/Imaging/ph/190809_od58_1908081030xfp_tom4+tom9/10	1565367278	od58	190809	1908081030xfp	134.80473000000006	1101.77925749503	1072.995791782178	1041.2882357843139	Uni
/Imaging/ph/190809_od58_1908081030xfp_tom4+tom9/11	1565367567	od58	190809	1908081030xfp	242.91708000000003	1793.03594	2041.177193069307	1625.6089257425745	Uni
/Imaging/ph/190809_od58_1908081030xfp_tom4+tom9/12	1565367659	od58	190809	1908081030xfp	146.39651	989.0280241967872	1306.5988574	734.4894598000001	Uni
