# Supplementary material for: Optimized PAR-2 RING dimerization mediates cooperative and selective membrane binding for robust cell polarity
Source: EMBO J. 2024 Jun 21;43(15):3214–39. doi: 10.1038/s44318-024-00123-3 (PMC11294563; doi:10.1038/s44318-024-00123-3)
Supplement: Supplementary file 6 — Source data Fig. 1 [file 44318_2024_123_MOESM6_ESM.zip › Figure 1/1G.csv]

Path	EmbryoID	Line	Date	RNAi	Cyt	Mem_tot	Mem_ant	Mem_post	UniPol	Genotype
/Imaging/par2_nebd/200129_lp637_wt_tom4,15,60/15,30_	1580292350	lp637	200129	wt	1905.8175999999994	21046.889745881785	-382.6903723846154	49072.91204807693	Pol	WT
/Imaging/par2_nebd/200129_lp637_wt_tom4,15,60/15,30_1	1580292382	lp637	200129	wt	1773.6984999999997	20084.938343078244	-457.24274944339624	48638.12413207547	Pol	WT
/Imaging/par2_nebd/200129_lp637_wt_tom4,15,60/15,30_2	1580292449	lp637	200129	wt	1747.8224999999995	19632.256074042063	-484.4714179142857	47666.16603773584	Pol	WT
/Imaging/par2_nebd/200129_lp637_wt_tom4,15,60/15,60_	1580292501	lp637	200129	wt	1750.2805999999996	19797.936304083494	-502.92088605769226	47007.19328846154	Pol	WT
/Imaging/par2_nebd/200129_lp637_wt_tom4,15,60/15,60_1	1580292520	lp637	200129	wt	1738.4486	19679.26274000778	-505.5508278557693	46302.927192307696	Pol	WT
/Imaging/par2_nebd/200129_lp637_wt_tom4,15,60/15,60_2	1580292634	lp637	200129	wt	1593.0920000000003	16156.752144770111	695.9459566320756	36535.80540566037	Pol	WT
/Imaging/par2_nebd/200129_lp637_wt_tom4,15,60/15,60_3	1580292710	lp637	200129	wt	1848.4403999999997	17344.947622281998	-385.77238807339444	42054.23700925926	Pol	WT
/Imaging/par2_nebd/200129_lp637_wt_tom4,15,60/15,60_4	1580292794	lp637	200129	wt	2043.1702000000002	19534.371436774567	-534.9530522380952	44175.05821153846	Pol	WT
/Imaging/par2_nebd/200129_lp637_wt_tom4,15,60/15,60_5	1580292871	lp637	200129	wt	1875.9550000000006	20966.600507962816	-684.6305193980581	48996.42817307693	Pol	WT
/Imaging/par2_nebd/200129_nwg246_wt_tom4,15,60/00	1580295502	nwg246	200129	wt	2149.3522999999996	8052.6199960302465	6824.500392523363	8000.895493396228	Uni	C56S
/Imaging/par2_nebd/200129_nwg246_wt_tom4,15,60/01	1580295577	nwg246	200129	wt	2332.5515000000005	9928.90441234347	7455.369704424778	11262.503366071427	Uni	C56S
/Imaging/par2_nebd/200129_nwg246_wt_tom4,15,60/02	1580295679	nwg246	200129	wt	2335.3862000000004	10703.855886213236	8470.835914545456	10014.42028181818	Uni	C56S
/Imaging/par2_nebd/200131_lp637_2001301800par2_tom4,15,60/00	1580465014	lp637	200131	2001301800par2	568.2588999999999	1352.7711489828403	565.977766269903	3124.824168627451	Pol	WT
/Imaging/par2_nebd/200131_lp637_2001301800par2_tom4,15,60/01	1580465112	lp637	200131	2001301800par2	451.5547800000001	697.0555603158094	421.8383990358491	1238.8265290566035	Pol	WT
/Imaging/par2_nebd/200131_lp637_2001301800par2_tom4,15,60/02	1580465526	lp637	200131	2001301800par2	501.8661000000001	932.4639163253521	334.97637321485155	2134.2935559999996	Pol	WT
/Imaging/par2_nebd/200131_lp637_2001301800par2_tom4,15,60/03	1580465615	lp637	200131	2001301800par2	616.41986	1128.4175419426385	312.1964404666666	2963.8378594339624	Pol	WT
/Imaging/par2_nebd/200131_lp637_2001301800par2_tom4,15,60/04	1580465704	lp637	200131	2001301800par2	608.9929	1617.1786254739695	249.73222818264153	4800.686586792453	Pol	WT
/Imaging/par2_nebd/200131_nwg240_2001301800par2_tom4,15,60/04	1580466071	nwg240	200131	2001301800par2	709.0283	618.2294960006383	394.6610667333333	820.8258860118269	Pol	C56S
/Imaging/par2_nebd/200131_nwg240_2001301800par2_tom4,15,60/06	1580466278	nwg240	200131	2001301800par2	537.0204499999999	409.9374904272045	237.86202187289717	613.1196896111112	Pol	C56S
/Imaging/par2_nebd/200131_nwg201_2001301800par2_tom4,15,60/06	1580466806	nwg201	200131	2001301800par2	455.5770599999999	1661.7387601663288	1208.457869818182	2073.3942316000002	Uni	WT
/Imaging/par2_nebd/200131_nwg201_2001301800par2_tom4,15,60/07	1580466933	nwg201	200131	2001301800par2	115.09975400000002	832.07143542	542.7109069633664	914.2465214980195	Uni	WT
/Imaging/par2_nebd/200131_nwg201_2001301800par2_tom4,15,60/08	1580467263	nwg201	200131	2001301800par2	402.09692000000007	773.8971037263914	770.7516154070798	1319.9216174732142	Uni	WT
/Imaging/par2_nebd/200131_nwg201_2001301800par2_tom4,15,60/09	1580467394	nwg201	200131	2001301800par2	276.0218800000001	466.6662913735125	255.04161814285715	541.8555398443395	Uni	WT
/Imaging/par2_nebd/200131_nwg201_2001301800par2_tom4,15,60/10	1580467481	nwg201	200131	2001301800par2	328.78662	853.8614578110092	754.6249613227272	1203.893249909091	Uni	WT
/Imaging/par2_nebd/200131_nwg201_2001301800par2_tom4,15,60/11	1580467559	nwg201	200131	2001301800par2	306.69356999999997	611.6197278729054	542.4176123893806	692.7277436666667	Uni	WT
/Imaging/par2_nebd/200131_nwg246_2001301800par2_tom4,15,60/11	1580467889	nwg246	200131	2001301800par2	507.8766800000002	781.0517707219713	650.1797043939395	1099.632024102041	Uni	C56S
/Imaging/par2_nebd/200131_nwg246_2001301800par2_tom4,15,60/12	1580467957	nwg246	200131	2001301800par2	456.44442999999984	752.7332516124283	683.1270627904762	856.3670523339622	Uni	C56S
/Imaging/par2_nebd/200131_nwg246_2001301800par2_tom4,15,60/13	1580468038	nwg246	200131	2001301800par2	597.94495	858.4761749891304	895.8105934642857	897.5789289553571	Uni	C56S
/Imaging/par2_nebd/200131_nwg246_2001301800par2_tom4,15,60/14	1580468171	nwg246	200131	2001301800par2	484.47717	745.1910295191651	726.1319972056075	701.9262749179245	Uni	C56S
/Imaging/par2_nebd/200131_nwg246_2001301800par2_tom4,15,60/15	1580468248	nwg246	200131	2001301800par2	417.5494399999999	646.0723131835564	446.93395757142855	709.6260055377359	Uni	C56S
/Imaging/par2_nebd/200131_nwg246_2001301800par2_tom4,15,60/16	1580468375	nwg246	200131	2001301800par2	578.0624	860.6473518154442	386.4215953692308	1220.1191544903847	Uni	C56S
/Imaging/par2_nebd/200131_nwg246_2001301800par2_tom4,15,60/17	1580468567	nwg246	200131	2001301800par2	419.33065999999985	791.6224322471775	795.04462338	863.0457987399999	Uni	C56S
/Imaging/par2_nebd/200131_nwg246_2001301800par2_tom4,15,60/18	1580468791	nwg246	200131	2001301800par2	801.7016999999997	1285.3549913900574	851.3654469428571	2089.135464433962	Uni	C56S
/Imaging/par2_nebd/200131_nwg201_wt_tom4,15,60/18	1580469608	nwg201	200131	wt	1286.1264999999999	18610.733309197654	18213.581126213594	21277.196105769228	Uni	WT
/Imaging/par2_nebd/200131_nwg201_wt_tom4,15,60/19	1580469705	nwg201	200131	wt	1298.0831	17244.885102099233	15198.29258962264	21104.446933962263	Uni	WT
/Imaging/par2_nebd/200131_nwg201_wt_tom4,15,60/20	1580469806	nwg201	200131	wt	1408.3253000000002	21098.07385828343	17645.372277227725	23647.54249019608	Uni	WT
/Imaging/par2_nebd/200131_nwg201_wt_tom4,15,60/21	1580469929	nwg201	200131	wt	1471.0134	18043.39376829268	18875.55623364486	20992.048962962963	Uni	WT
/Imaging/par2_nebd/200131_nwg201_wt_tom4,15,60/22	1580470040	nwg201	200131	wt	1547.3403	20622.880222011387	21497.267242990656	21558.930462264154	Uni	WT
/Imaging/par2_nebd/200131_nwg246_wt_tom4,15,60/22	1580471040	nwg246	200131	wt	2383.0945	9613.675551377954	7110.792448039218	10445.006794117648	Uni	C56S
/Imaging/par2_nebd/200131_nwg246_wt_tom4,15,60/23	1580471142	nwg246	200131	wt	2366.8704	9683.348529541285	7472.751732727272	10059.248305454543	Uni	C56S
/Imaging/par2_nebd/200131_nwg246_wt_tom4,15,60/25	1580471468	nwg246	200131	wt	2173.8955	8717.831803787878	6732.160971698113	9758.181306603774	Uni	C56S
/Imaging/par2_nebd/200131_lp637_2001310930par2_tom4,15,60/30	1580477460	lp637	200131	2001310930par2	1965.0874000000001	16914.434784804347	-487.2150589215687	46259.74490196079	Pol	WT
/Imaging/par2_nebd/200131_lp637_2001310930par2_tom4,15,60/32	1580477805	lp637	200131	2001310930par2	1916.2779999999996	16415.10181363391	-371.6472600380952	39030.81955769231	Pol	WT
/Imaging/par2_nebd/200131_lp637_2001310930par2_tom4,15,60/33	1580477895	lp637	200131	2001310930par2	1910.7649999999999	21394.432997056603	-474.0559899439252	56254.707878504676	Pol	WT
/Imaging/par2_nebd/200131_lp637_2001310930par2_tom4,15,60/34	1580478174	lp637	200131	2001310930par2	1948.4789999999996	16859.610159720076	-467.44802999999996	41885.472394230776	Pol	WT
/Imaging/par2_nebd/200131_nwg201_2001310930par2_tom4,15,60/34	1580478374	nwg201	200131	2001310930par2	1383.5511000000004	18913.395348399245	16601.808654205604	20549.968898148145	Uni	WT
/Imaging/par2_nebd/200131_nwg201_2001310930par2_tom4,15,60/35	1580478458	nwg201	200131	2001310930par2	1198.9185	17849.059443840582	17940.900013392857	21352.758937500003	Uni	WT
/Imaging/par2_nebd/200131_nwg201_2001310930par2_tom4,15,60/36	1580478555	nwg201	200131	2001310930par2	1296.5253	14835.417000950569	15007.229132075476	17709.365702830186	Uni	WT
/Imaging/par2_nebd/200131_nwg201_2001310930par2_tom4,15,60/37	1580478641	nwg201	200131	2001310930par2	1189.6852	15461.113793457946	15371.768208333335	18834.262583333333	Uni	WT
/Imaging/par2_nebd/200131_nwg201_2001310930par2_tom4,15,60/38	1580478817	nwg201	200131	2001310930par2	1298.3513999999998	17530.19375570342	16742.407231132074	20906.09451886792	Uni	WT
/Imaging/par2_nebd/200131_nwg201_2001310930par2_tom4,15,60/39	1580478938	nwg201	200131	2001310930par2	1301.9105999999997	17142.921295801527	15453.313363207548	19474.688311320755	Uni	WT
/Imaging/par2_nebd/200131_nwg246_2001310930par2_tom4,15,60/39	1580479283	nwg246	200131	2001310930par2	1850.1909000000003	7677.963231589538	6921.712732673266	7928.788486000001	Uni	C56S
/Imaging/par2_nebd/200131_nwg246_2001310930par2_tom4,15,60/40	1580479354	nwg246	200131	2001310930par2	2235.1973	9139.358708411215	7137.591143518518	11228.299324074073	Uni	C56S
/Imaging/par2_nebd/200131_nwg246_2001310930par2_tom4,15,60/41	1580479504	nwg246	200131	2001310930par2	2204.3595999999993	8056.147234883721	6754.454224778759	8842.785445535714	Uni	C56S
/Imaging/par2_nebd/200131_nwg246_2001310930par2_tom4,15,60/42	1580479596	nwg246	200131	2001310930par2	2052.9172	7710.4247617486335	7344.628944144144	7575.416730909091	Uni	C56S
/Imaging/par2_nebd/200131_nwg246_2001310930par2_tom4,15,60/43	1580479778	nwg246	200131	2001310930par2	2215.699199999999	8140.132476952381	5724.029988679245	8542.10102735849	Uni	C56S
/Imaging/par2_nebd/200131_nwg246_2001310930par2_tom4,15,60/44	1580479887	nwg246	200131	2001310930par2	2247.09	6465.616793560606	4119.366208490565	7769.969117924528	Uni	C56S
/Imaging/par2_nebd/200131_nwg240_2001310930par2_tom4,15,60/44	1580480520	nwg240	200131	2001310930par2	2975.0350000000003	3572.8227265920164	215.7773344354167	9848.262441666668	Pol	C56S
/Imaging/par2_nebd/200131_nwg240_2001310930par2_tom4,15,60/45	1580481331	nwg240	200131	2001310930par2	3007.7859999999996	4270.453156512085	-111.79903332038839	11135.138666346154	Pol	C56S
/Imaging/par2_nebd/200131_nwg240_2001310930par2_tom4,15,60/46	1580481412	nwg240	200131	2001310930par2	3060.9844000000007	3008.678158435853	469.85732464423074	8883.047200961539	Pol	C56S
/Imaging/par2_nebd/200131_lp637_2001310930par2_tom4,15,60/46	1580483608	lp637	200131	2001310930par2	1407.5902000000003	9264.25263267864	-249.99663202803734	28653.00308490566	Pol	WT
/Imaging/par2_nebd/200131_lp637_2001310930par2_tom4,15,60/47	1580483779	lp637	200131	2001310930par2	1424.5782	9811.803254778431	-67.94013087378642	24767.354155339803	Pol	WT
/Imaging/par2_nebd/200131_lp637_2001310930par2_tom4,15,60/48	1580483848	lp637	200131	2001310930par2	1643.8243	14312.044615549617	654.4305398207546	37720.73045283019	Pol	WT
/Imaging/par2_nebd/200131_nwg201_2001310930par2_tom4,15,60/48	1580484345	nwg201	200131	2001310930par2	1298.2996999999998	11551.186797154473	9568.591346	12929.830379999998	Uni	WT
/Imaging/par2_nebd/200131_nwg201_2001310930par2_tom4,15,60/50	1580484742	nwg201	200131	2001310930par2	1266.1996	12601.957047524753	12531.729220588237	14128.579534313725	Uni	WT
/Imaging/par2_nebd/200131_nwg246_2001310930par2_tom4,15,60/50	1580485115	nwg246	200131	2001310930par2	1764.5364000000004	5400.231537618148	4290.053941121495	5463.150179245283	Uni	C56S
/Imaging/par2_nebd/200131_nwg246_2001310930par2_tom4,15,60/51	1580485218	nwg246	200131	2001310930par2	1808.8901000000003	6572.594444676805	5275.907268867924	8210.638494339622	Uni	C56S
/Imaging/par2_nebd/200131_nwg246_2001310930par2_tom4,15,60/52	1580485305	nwg246	200131	2001310930par2	1762.0227000000002	7778.498898585859	6882.011607999998	8105.473597	Uni	C56S
/Imaging/par2_nebd/200131_nwg246_2001310930par2_tom4,15,60/53	1580485383	nwg246	200131	2001310930par2	1861.1974000000005	5685.414735538753	4204.321285046729	6501.091863207547	Uni	C56S
/Imaging/par2_nebd/200131_nwg246_2001310930par2_tom4,15,60/54	1580485470	nwg246	200131	2001310930par2	1781.8038000000004	6697.866836084452	5878.378101904761	7129.7906113207555	Uni	C56S
/Imaging/par2_nebd/200131_nwg246_2001310930par2_tom4,15,60/55	1580485575	nwg246	200131	2001310930par2	1651.7103	5132.965163276836	3955.3023897196267	5208.985662037037	Uni	C56S
/Imaging/par2_nebd/200131_nwg201_2001310930par2_tom4,15,60/55	1580486326	nwg201	200131	2001310930par2	1114.2836000000002	13664.543752884614	10902.381733333334	14947.057085714285	Uni	WT
/Imaging/par2_nebd/200131_nwg201_2001310930par2_tom4,15,60/56	1580486636	nwg201	200131	2001310930par2	1135.9626	11691.552635714286	12006.145192307693	13058.23628846154	Uni	WT
/Imaging/par2_nebd/200131_nwg201_2001310930par2_tom4,15,60/57	1580486733	nwg201	200131	2001310930par2	1120.277	9081.628853195489	7760.614082407406	11462.640291666663	Uni	WT
/Imaging/par2_nebd/200131_lp637_2001310930par2_tom4,15,60/58	1580491158	lp637	200131	2001310930par2	1625.1077000000002	10301.433823811089	-88.3320711717172	24964.820704081627	Pol	WT
/Imaging/par2_nebd/200131_lp637_2001310930par2_tom4,15,60/59	1580491224	lp637	200131	2001310930par2	1503.834	8826.337002706	-254.30178645544555	22590.845584158422	Pol	WT
/Imaging/par2_nebd/200131_lp637_2001310930par2_tom4,15,60/60	1580491306	lp637	200131	2001310930par2	1470.6309999999999	9223.296049268041	-248.680639755102	22491.399336734696	Pol	WT
/Imaging/par2_nebd/200131_lp637_2001310930par2_tom4,15,60/61	1580491323	lp637	200131	2001310930par2	1229.0396999999998	6536.8302580039135	1154.8773265048544	14249.025221153848	Pol	WT
/Imaging/par2_nebd/200131_lp637_2001310930par2_tom4,15,60/62	1580491386	lp637	200131	2001310930par2	985.3404000000004	5007.209511612774	188.88809357425743	13604.860348039216	Pol	WT
/Imaging/par2_nebd/200131_lp637_2001310930par2_tom4,15,60/64	1580491849	lp637	200131	2001310930par2	1560.5443	10597.449446646942	-239.29939716504853	27234.349029411762	Pol	WT
/Imaging/par2_nebd/200131_nwg201_2001310930par2_tom4,15,60/64	1580491992	nwg201	200131	2001310930par2	646.3862000000001	2529.4492190495052	1709.744623333333	3437.6859813725496	Uni	WT
/Imaging/par2_nebd/200131_nwg201_2001310930par2_tom4,15,60/65	1580492056	nwg201	200131	2001310930par2	1261.6422999999998	14499.250028901733	11877.242933333335	18116.044197115385	Uni	WT
/Imaging/par2_nebd/200131_nwg201_2001310930par2_tom4,15,60/66	1580492432	nwg201	200131	2001310930par2	992.7673300000002	8385.09053597679	7982.599537142858	9434.413451923076	Uni	WT
/Imaging/par2_nebd/200131_nwg201_2001310930par2_tom4,15,60/67	1580492524	nwg201	200131	2001310930par2	640.0476	1217.9881274366974	1031.063355318182	1868.1574302727272	Uni	WT
/Imaging/par2_nebd/200131_nwg201_2001310930par2_tom4,15,60/68	1580492689	nwg201	200131	2001310930par2	1038.0272000000004	8587.284378612718	6922.599909523809	11776.16460576923	Uni	WT
/Imaging/par2_nebd/200131_nwg246_2001310930par2_tom4,15,60/69	1580493034	nwg246	200131	2001310930par2	1111.5597	2396.406829275093	1931.5928100925928	2464.008724074074	Uni	C56S
/Imaging/par2_nebd/200131_nwg246_2001310930par2_tom4,15,60/70	1580493148	nwg246	200131	2001310930par2	1137.9801000000002	2683.9691123518164	2164.991133904762	2280.7009226415094	Uni	C56S
/Imaging/par2_nebd/200131_nwg246_2001310930par2_tom4,15,60/71	1580493339	nwg246	200131	2001310930par2	1191.8657999999998	2186.279469261364	1324.520492830189	2739.1391745283026	Uni	C56S
/Imaging/par2_nebd/200131_nwg246_2001310930par2_tom4,15,60/72	1580493708	nwg246	200131	2001310930par2	974.3186000000001	1648.924419233776	994.2201587383178	2075.7623487735855	Uni	C56S
/Imaging/par2_nebd/200131_nwg246_2001310930par2_tom4,15,60/73	1580493790	nwg246	200131	2001310930par2	1237.8621999999998	3271.1742356261343	2873.0845128828832	3537.942207142857	Uni	C56S
/Imaging/par2_nebd/200131_lp637_2001310930par2_tom4,15,60/73	1580497904	lp637	200131	2001310930par2	1509.7449999999994	8910.197627103522	-247.304536	23142.92608163265	Pol	WT
/Imaging/par2_nebd/200131_lp637_2001310930par2_tom4,15,60/74	1580498051	lp637	200131	2001310930par2	1220.5754	7058.255406973197	-68.18231495918367	18060.27112244898	Pol	WT
/Imaging/par2_nebd/200131_lp637_2001310930par2_tom4,15,60/75	1580498161	lp637	200131	2001310930par2	1257.8378	6320.8813411341725	148.72843659793813	16189.743854166663	Pol	WT
/Imaging/par2_nebd/200131_lp637_2001310930par2_tom4,15,60/76	1580498233	lp637	200131	2001310930par2	1252.9374	6170.958422584362	-79.52783525510203	16465.56075510204	Pol	WT
/Imaging/par2_nebd/200131_lp637_2001310930par2_tom4,15,60/77	1580498355	lp637	200131	2001310930par2	1239.7564999999997	5439.732652811881	716.6617313725488	15629.000083333336	Pol	WT
/Imaging/par2_nebd/200131_lp637_2001310930par2_tom4,15,60/78	1580498426	lp637	200131	2001310930par2	1339.2760000000003	7079.708781246031	283.7760205882353	18455.94258823529	Pol	WT
/Imaging/par2_nebd/200131_nwg201_2001310930par2_tom4,15,60/78	1580498803	nwg201	200131	2001310930par2	753.8806999999999	5445.202027360308	4231.537732380952	6904.0134124999995	Uni	WT
/Imaging/par2_nebd/200131_nwg201_2001310930par2_tom4,15,60/79	1580498907	nwg201	200131	2001310930par2	965.2406599999999	6076.802330891089	5195.197619607843	7275.6835764705875	Uni	WT
/Imaging/par2_nebd/200131_nwg201_2001310930par2_tom4,15,60/80	1580499013	nwg201	200131	2001310930par2	884.5743399999998	1685.2926959065344	1525.8492082843138	2703.149266666666	Uni	WT
/Imaging/par2_nebd/200131_nwg201_2001310930par2_tom4,15,60/81	1580499117	nwg201	200131	2001310930par2	775.8117700000001	4448.653448850575	4147.648052830189	5373.064138679246	Uni	WT
/Imaging/par2_nebd/200131_nwg201_2001310930par2_tom4,15,60/82	1580499371	nwg201	200131	2001310930par2	974.9714999999997	5912.334265209125	4631.755043396228	7709.123229245283	Uni	WT
/Imaging/par2_nebd/200131_nwg246_2001310930par2_tom4,15,60/82	1580499518	nwg246	200131	2001310930par2	858.4145000000002	1187.3697331896208	740.6954396336632	1365.8456322058826	Uni	C56S
/Imaging/par2_nebd/210428_nwg240_tom4,15,60/05	1619614395	nwg240	210428	wt	3412.0449999999987	4765.493518941922	-289.2456918484848	13710.250107142856	Pol	C56S
/Imaging/par2_nebd/210428_nwg240_tom4,15,60/06	1619614611	nwg240	210428	wt	3228.9744	2797.8771661102514	40.72529178095238	7696.9523048076935	Pol	C56S
/Imaging/par2_nebd/210428_nwg240_tom4,15,60/07	1619614724	nwg240	210428	wt	3912.248999999998	3734.290162866526	-227.49676756249997	10477.896359375	Pol	C56S
/Imaging/par2_nebd/210428_nwg240_tom4,15,60/08	1619614822	nwg240	210428	wt	3018.2593	2588.2000453014257	-135.4431295656566	8444.615778000001	Pol	C56S
/Imaging/par2_nebd/210428_nwg240_tom4,15,60/09	1619615013	nwg240	210428	wt	3194.5294999999996	3964.192541825454	-212.65976475	12066.768890000005	Pol	C56S
/Imaging/par2_nebd/210428_lp637_tom4,15,60/13	1619616508	lp637	210428	wt	1312.3019	11598.542122559998	-395.80532233663365	28891.045980198018	Pol	WT
/Imaging/par2_nebd/210428_lp637_tom4,15,60/16	1619616861	lp637	210428	wt	1650.1154	15022.871447882691	-497.9649382761905	35316.948514285716	Pol	WT
/Imaging/par2_nebd/210722_lp637_tom4,15,60/00	1626965652	lp637	210722	wt	2118.903299999999	18424.531517783947	-683.9436215306122	45034.47393877552	Pol	WT
/Imaging/par2_nebd/210722_lp637_tom4,15,60/01	1626965890	lp637	210722	wt	1880.1576999999997	18286.946344947777	-683.4298922857142	45901.869115384616	Pol	WT
/Imaging/par2_nebd/210722_lp637_tom4,15,60/02	1626966127	lp637	210722	wt	1878.7001999999995	18840.72821582558	-629.9904440384615	47476.690326923075	Pol	WT
/Imaging/par2_nebd/211106_nwg325_tom4,15,60/00	1636207243	lp637	211106	wt	1705.2112999999995	13595.956211448529	-501.78787413636365	35789.680390909096	Pol	WT
/Imaging/par2_nebd/211106_nwg325_tom4,15,60/01	1636207369	lp637	211106	wt	1805.7511	15907.376989658493	-589.0911107476634	38740.342037383176	Pol	WT
/Imaging/par2_nebd/211106_nwg325_tom4,15,60/02	1636207547	lp637	211106	wt	1543.3983000000003	14843.133377956194	155.60599012264151	37227.31769811321	Pol	WT
/Imaging/par2_nebd/211106_nwg325_tom4,15,60/03	1636207830	lp637	211106	wt	1479.9799999999998	12420.750763798913	-363.34143992857145	32470.725026785713	Pol	WT
/Imaging/par2_nebd/211106_nwg325_tom4,15,60/04	1636207917	lp637	211106	wt	1354.3397999999997	10656.258681383486	-330.35311101818183	26609.27019090909	Pol	WT
/Imaging/par2_nebd/211106_nwg240_tom4,15,60/00	1636208466	nwg240	211106	wt	3046.152600000001	3883.6176240815444	-231.89762741346155	11001.723163461536	Pol	C56S
/Imaging/par2_nebd/211106_nwg240_tom4,15,60/01	1636208584	nwg240	211106	wt	3185.0823000000005	5093.285934961374	-279.94799093203886	15187.702757281555	Pol	C56S
/Imaging/par2_nebd/211106_nwg240_tom4,15,60/02	1636209010	nwg240	211106	wt	3367.403299999999	3631.084638752705	-218.18468351485149	10217.781122	Pol	C56S
/Imaging/par2_nebd/211106_nwg240_tom4,15,60/03	1636209092	nwg240	211106	wt	2911.278299999999	3935.1541783917937	-247.10418140283022	11377.677278301886	Pol	C56S
/Imaging/par2_nebd/211106_nwg240_tom4,15,60/04	1636209293	nwg240	211106	wt	3310.2712000000006	3538.9640182669386	-125.36453597979796	9158.465893939394	Pol	C56S
/Imaging/par2_nebd/211112_nwg325_tom4,15,60/00	1636724878	lp637	211112	wt	1703.1417	13180.01372838641	-476.8731773076924	32309.513375	Pol	WT
/Imaging/par2_nebd/211112_nwg325_tom4,15,60/01	1636725257	lp637	211112	wt	1684.7940000000008	16407.680532170827	-530.644734847619	44011.339877358485	Pol	WT
/Imaging/par2_nebd/211112_nwg325_tom4,15,60/02	1636725467	lp637	211112	wt	1705.1458000000002	14964.340101970643	-326.844656381818	38542.199609090916	Pol	WT
/Imaging/par2_nebd/211112_nwg240_tom4,15,60/00	1636733338	nwg240	211112	wt	3228.7402	4255.77045343295	-267.9516338301887	13476.793655660374	Pol	C56S
/Imaging/par2_nebd/211112_nwg240_tom4,15,60/01	1636733417	nwg240	211112	wt	2860.8607999999995	4099.137348568998	-100.66749148598134	10835.274333018866	Pol	C56S
/Imaging/par2_nebd/211112_nwg240_tom4,15,60/02	1636733482	nwg240	211112	wt	2979.9807	2853.2299344177636	48.86077787037037	9384.462114814816	Pol	C56S
/Imaging/par2_nebd/211113_nwg201_11121830par2rnai_tom4,15,60/00	1636804632	nwg201	211113	11121830par2rnai	209.14507000000003	601.4055067619802	379.112850772549	756.261408470588	Uni	WT
/Imaging/par2_nebd/211113_nwg201_11121830par2rnai_tom4,15,60/01	1636804741	nwg201	211113	11121830par2rnai	598.1407999999999	2699.656249176707	2046.1195302	4000.680326	Uni	WT
/Imaging/par2_nebd/211113_nwg201_11121830par2rnai_tom4,15,60/02	1636805193	nwg201	211113	11121830par2rnai	246.12282999999994	483.86678158982727	219.97377740380955	743.8847931622643	Uni	WT
/Imaging/par2_nebd/211113_nwg201_11121830par2rnai_tom4,15,60/03	1636805282	nwg201	211113	11121830par2rnai	260.64127	463.18914253936254	189.1924802254902	708.2706668529411	Uni	WT
/Imaging/par2_nebd/211113_nwg201_11121830par2rnai_tom4,15,60/04	1636806918	nwg201	211113	11121830par2rnai	316.21857	644.5978689643546	394.00413527142854	894.7795815961539	Uni	WT
/Imaging/par2_nebd/211113_nwg201_11121830par2rnai_tom4,15,60/05	1636807401	nwg201	211113	11121830par2rnai	366.0163599999999	810.3924343658776	384.31906713106787	1234.636977745098	Uni	WT
/Imaging/par2_nebd/211113_nwg201_wt_tom4,15,60/00	1636809615	nwg201	211113	wt	1979.7284	19024.5963372549	17884.015368932036	22102.33525242718	Uni	WT
/Imaging/par2_nebd/211113_nwg201_wt_tom4,15,60/01	1636809765	nwg201	211113	wt	1935.5842000000002	18753.18881146026	16343.024082568809	23978.73388181818	Uni	WT
/Imaging/par2_nebd/211113_nwg201_wt_tom4,15,60/02	1636809832	nwg201	211113	wt	1660.9782999999998	17165.9525704501	13526.7575631068	24058.358240384616	Uni	WT
/Imaging/par2_nebd/211113_nwg201_wt_tom4,15,60/03	1636810267	nwg201	211113	wt	1665.2036999999998	16758.744999015747	14200.121740196078	21730.593186274513	Uni	WT
/Imaging/par2_nebd/211113_nwg201_wt_tom4,15,60/04	1636810424	nwg201	211113	wt	1628.0038000000002	17923.608094949494	17132.52258	20257.70461	Uni	WT
/Imaging/par2_nebd/211117_nwg201_11161900par2_tom4,15,60/00	1637136572	nwg201	211117	11161900par2	627.09644	3788.825101397206	2340.9413999999992	5568.450451960786	Uni	WT
/Imaging/par2_nebd/211117_nwg201_11161900par2_tom4,15,60/01	1637136903	nwg201	211117	11161900par2	429.69503999999995	1272.9602178336484	751.6246463177571	1826.1966609433964	Uni	WT
/Imaging/par2_nebd/211117_nwg201_11161900par2_tom4,15,60/02	1637137048	nwg201	211117	11161900par2	452.69680000000005	2139.3372290892194	1588.3382452777776	2388.760955555556	Uni	WT
/Imaging/par2_nebd/211117_nwg201_11161900par2_tom4,15,60/03	1637137150	nwg201	211117	11161900par2	502.03161999999986	2136.202848988327	1513.0077209615388	2916.363613461538	Uni	WT
/Imaging/par2_nebd/211117_nwg201_11161900par2_tom4,15,60/04	1637137232	nwg201	211117	11161900par2	419.99582000000004	1116.7324308679244	671.1579123364486	1478.5983456074766	Uni	WT
/Imaging/par2_nebd/211117_nwg201_wt_tom4,15,60/00	1637146971	nwg201	211117	wt	2207.8519999999994	17708.476314977976	15071.197956521739	21938.28910869565	Uni	WT
/Imaging/par2_nebd/211117_nwg201_wt_tom4,15,60/01	1637147275	nwg201	211117	wt	1534.0255	19452.063945714286	15530.671396226415	23423.24313207547	Uni	WT
/Imaging/par2_nebd/211117_nwg201_11170730par2_tom4,15,60/00	1637155323	nwg201	211117	11170730par2	1389.9324999999997	12654.05817874494	9494.958308	15656.219100000002	Uni	WT
/Imaging/par2_nebd/211117_nwg201_11170730par2_tom4,15,60/01	1637155529	nwg201	211117	11170730par2	1414.9624999999999	13401.691046641788	12609.269129629629	16135.896527777779	Uni	WT
/Imaging/par2_nebd/211117_nwg201_11170730par2_tom4,15,60/02	1637155904	nwg201	211117	11170730par2	1424.9896999999999	13635.045868263473	10391.348811881187	18845.689088235293	Uni	WT
/Imaging/par2_nebd/211117_nwg201_11170730par2_tom4,15,60/03	1637156255	nwg201	211117	11170730par2	752.1542400000001	5226.856809683794	4055.894106862746	6902.00946862745	Uni	WT
/Imaging/par2_nebd/211117_nwg201_11170730par2_tom4,15,60/04	1637156424	nwg201	211117	11170730par2	1431.5882999999997	13190.546012024046	11473.67394059406	16016.528229999996	Uni	WT
/Imaging/par2_nebd/211117_nwg201_11170730par2_tom4,15,60/05	1637156493	nwg201	211117	11170730par2	1162.6221	11770.750600197236	10869.201611650484	13073.277651960785	Uni	WT
/Imaging/par2_nebd/211117_nwg201_11170730par2_tom4,15,60/06	1637156566	nwg201	211117	11170730par2	1286.6640000000002	10825.792638636363	10945.472990566037	11981.174660377359	Uni	WT
/Imaging/par2_nebd/211117_nwg201_11170730par2_tom4,15,60/07	1637156634	nwg201	211117	11170730par2	1331.9055999999998	11973.188744163423	10666.806730769229	13205.235235576925	Uni	WT
/Imaging/par2_nebd/211117_nwg201_11170730par2_tom4,15,60/08	1637164001	nwg201	211117	11170730par2	927.2914	8299.114471564886	6424.678511320754	9934.728038679244	Uni	WT
/Imaging/par2_nebd/211117_nwg201_11170730par2_tom4,15,60/09	1637164536	nwg201	211117	11170730par2	1160.8790000000001	9061.39175700389	7734.536147115385	10237.86215	Uni	WT
/Imaging/par2_nebd/211117_nwg201_11170730par2_tom4,15,60/10	1637168615	nwg201	211117	11170730par2	853.3644000000003	4643.596289880953	2786.074459803922	6317.523054901962	Uni	WT
/Imaging/par2_nebd/211117_nwg201_11170730par2_tom4,15,60/11	1637168692	nwg201	211117	11170730par2	872.4598399999995	5287.876523001949	4090.6862854368933	6182.181014423078	Uni	WT
/Imaging/par2_nebd/211117_nwg201_11170730par2_tom4,15,60/12	1637168756	nwg201	211117	11170730par2	1039.9701000000005	7728.909127162978	6349.0967396039605	9087.440010999999	Uni	WT
/Imaging/par2_nebd/211117_nwg201_11170730par2_tom4,15,60/13	1637169050	nwg201	211117	11170730par2	679.4971000000003	3651.753114078675	2503.6000061855666	5052.4843183673465	Uni	WT
/Imaging/par2_nebd/211118_nwg325_11171800par2_tom4,15,60/00	1637230637	lp637	211118	11171800par2	719.7005999999999	715.0408845495825	213.51336201340206	1478.1967161953125	Pol	WT
/Imaging/par2_nebd/211118_nwg325_11171800par2_tom4,15,60/01	1637230700	lp637	211118	11171800par2	300.14883000000003	533.0462460785562	341.3985356210527	730.3236547708333	Pol	WT
/Imaging/par2_nebd/211118_nwg325_11171800par2_tom4,15,60/02	1637230724	lp637	211118	11171800par2	391.6134000000001	546.4663802742972	161.63241913599998	934.5170212300001	Pol	WT
/Imaging/par2_nebd/211118_nwg325_11171800par2_tom4,15,60/03	1637230814	lp637	211118	11171800par2	595.01544	913.115072133735	252.32200633200006	2844.697434	Pol	WT
/Imaging/par2_nebd/211118_nwg325_11171800par2_tom4,15,60/04	1637231476	lp637	211118	11171800par2	337.54550000000006	580.9704292071721	143.73498503469386	1369.4545058163264	Pol	WT
/Imaging/par2_nebd/211118_nwg325_wt_tom4,15,60/00	1637235755	lp637	211118	wt	1660.0639999999994	15065.772015363811	-502.9024035096154	37309.51119230769	Pol	WT
/Imaging/par2_nebd/211118_nwg325_wt_tom4,15,60/01	1637235819	lp637	211118	wt	1776.1587	14748.364146151514	778.66099396	34508.22307	Pol	WT
/Imaging/par2_nebd/211118_nwg325_11180930par2_tom4,15,60/01	1637246228	lp637	211118	11180930par2	1459.6398000000002	8491.4393939262	82.03109531818183	23498.601409090912	Pol	WT
/Imaging/par2_nebd/211118_nwg325_11180930par2_tom4,15,60/02	1637246347	lp637	211118	11180930par2	1748.0508000000004	10613.481445763107	-318.18503125961536	28447.20379807692	Pol	WT
/Imaging/par2_nebd/211118_nwg325_11180930par2_tom4,15,60/03	1637246490	lp637	211118	11180930par2	1467.9115	7584.5008175083485	45.84766565137614	20866.001027777776	Pol	WT
/Imaging/par2_nebd/211118_nwg325_11180930par2_tom4,15,60/04	1637249456	lp637	211118	11180930par2	1436.3391999999997	10522.124401381323	-401.78162408653856	30054.14240384615	Pol	WT
/Imaging/par2_nebd/211118_nwg325_11180930par2_tom4,15,60/05	1637249756	lp637	211118	11180930par2	1294.9148	10079.918712366734	-371.6071254950496	26423.13755	Pol	WT
/Imaging/par2_nebd/211118_nwg325_11180930par2_tom4,15,60/06	1637249840	lp637	211118	11180930par2	1279.0671	7937.2374581992035	-245.58789585294122	20864.454362745095	Pol	WT
/Imaging/par2_nebd/211118_nwg325_11180930par2_tom4,15,60/07	1637250002	lp637	211118	11180930par2	1636.5721	10933.24107805512	586.9060820588235	28777.089323529406	Pol	WT
/Imaging/par2_nebd/211118_nwg325_11180930par2_tom4,15,60/08	1637256563	lp637	211118	11180930par2	596.10345	1142.6695742967952	244.06096057777776	3399.753541	Pol	WT
/Imaging/par2_nebd/211118_nwg325_11180930par2_tom4,15,60/09	1637256715	lp637	211118	11180930par2	959.0173300000002	3708.8272296016594	154.11289616326533	10242.28301020408	Pol	WT
/Imaging/par2_nebd/211118_nwg325_11180930par2_tom4,15,60/10	1637256964	lp637	211118	11180930par2	686.8919699999999	1140.6138135220554	186.48797125	3289.263629411765	Pol	WT
/Imaging/par2_nebd/211118_nwg325_11180930par2_tom4,15,60/11	1637257032	lp637	211118	11180930par2	1024.8196000000003	5248.455080692015	13.884361490566047	16520.188306603774	Pol	WT
/Imaging/par2_nebd/211118_nwg325_11180930par2_tom4,15,60/12	1637257496	lp637	211118	11180930par2	1038.2157000000002	3798.8171600903493	170.16775307070705	11446.614198979594	Pol	WT
/Imaging/par2_nebd/211118_nwg325_11180930par2_tom4,15,60/13	1637257662	lp637	211118	11180930par2	1146.3834000000002	5924.0141617882355	-165.8567848932039	16723.92602912621	Pol	WT
/Imaging/par2_nebd/211118_nwg325_11180930par2_tom4,15,60/14	1637257730	lp637	211118	11180930par2	990.0841999999999	4740.459191531959	350.29270228571426	14076.884326530613	Pol	WT
/Imaging/par2_nebd/211118_nwg325_11180930par2_tom4,15,60/15	1637258032	lp637	211118	11180930par2	1045.5599	5417.864841430862	-193.07863747524752	16414.971145000003	Pol	WT
/Imaging/par2_nebd/211118_nwg325_11180930par2_tom4,15,60/16	1637258124	lp637	211118	11180930par2	1040.0365	4924.692679376984	-103.25205115686275	14601.643357843137	Pol	WT
/Imaging/par2_nebd/220805_lp637_tom4,15,60/00	1659695815	lp637	220805	wt	2101.1032999999993	18755.545864316104	-600.0522526138611	47152.1793627451	Pol	WT
/Imaging/par2_nebd/220805_lp637_tom4,15,60/01	1659696123	lp637	220805	wt	1898.8391000000004	16546.692573676297	-547.8424587619047	39639.813365384616	Pol	WT
/Imaging/par2_nebd/220805_lp637_tom4,15,60/02	1659702010	lp637	220805	wt	2303.0058999999997	20870.77306700396	96.53037942156858	52728.24439215685	Pol	WT
/Imaging/par2_nebd/220805_lp637_tom4,15,60/03	1659702431	lp637	220805	wt	2177.6055000000006	18924.128973726212	-680.6147126923078	47162.10256730769	Pol	WT
/Imaging/par2_nebd/220805_lp637_tom4,15,60/04	1659702579	lp637	220805	wt	2026.0031999999997	17531.017934615968	-639.9989801886793	48034.89767924528	Pol	WT
/Imaging/par2_nebd/220805_lp637_tom4,15,60/05	1659702640	lp637	220805	wt	1707.1022999999998	14232.187419442344	-19.69888857943926	31739.634867924527	Pol	WT
/Imaging/par2_nebd/220805_lp637_tom4,15,60/06	1659703232	lp637	220805	wt	2148.8036999999995	16546.772492165655	137.21967792999993	42136.05473	Pol	WT
/Imaging/par2_nebd/220823_lp637_tom4,15,60/06	1661259794	lp637	220823	wt	2145.6293999999994	18074.535075494186	-649.5549736538462	45481.381067307695	Pol	WT
/Imaging/par2_nebd/220823_lp637_tom4,15,60/07	1661259869	lp637	220823	wt	2137.9543000000003	21297.681690063586	-766.1817379999999	55073.17397115385	Pol	WT
/Imaging/par2_nebd/220823_lp637_tom4,15,60/08	1661260262	lp637	220823	wt	2173.238300000001	17934.353753653333	-645.123402735849	47232.06767924529	Pol	WT
/Imaging/par2_nebd/220823_lp637_tom4,15,60/09	1661260423	lp637	220823	wt	2082.4860000000003	20518.081063246093	383.93047590384623	51152.27744230769	Pol	WT
/Imaging/par2_nebd/220823_lp637_tom4,15,60/10	1661260543	lp637	220823	wt	1971.666400000001	17622.890466776207	-650.1716935000001	43375.71001	Pol	WT
/Imaging/par2_nebd/220823_nwg201_tom4,15,60/13	1661263219	nwg201	220823	wt	2014.9844000000005	20878.124864257814	18462.632475961538	25617.175067307693	Uni	WT
/Imaging/par2_nebd/220823_nwg201_tom4,15,60/14	1661263290	nwg201	220823	wt	2065.5085	20563.2678590998	16474.180305825244	28993.380192307694	Uni	WT
/Imaging/par2_nebd/220823_nwg201_tom4,15,60/15	1661263661	nwg201	220823	wt	1505.0557000000003	16220.751665076337	15946.747886792451	19500.83721698113	Uni	WT
/Imaging/par2_nebd/220823_nwg201_tom4,15,60/16	1661263796	nwg201	220823	wt	1826.751	20759.69547782258	19967.79142	24983.379690000005	Uni	WT
/Imaging/par2_nebd/220823_nwg246_tom4,15,60/21	1661265565	nwg246	220823	wt	2407.3188000000005	8432.627495238095	5215.245709090909	9584.830963636363	Uni	C56S
/Imaging/par2_nebd/220823_nwg246_tom4,15,60/22	1661266106	nwg246	220823	wt	2738.1260000000007	10322.910068690702	6547.215874766354	10961.587589622643	Uni	C56S
/Imaging/par2_nebd/220823_nwg201_tom4,15,60/28	1661269403	nwg201	220823	wt	1715.3633000000004	16777.79181920904	16368.023925233645	19998.05898611111	Uni	WT
/Imaging/par2_nebd/220823_nwg201_tom4,15,60/29	1661269517	nwg201	220823	wt	2052.6179999999995	27097.301722753346	23861.898580952384	32408.956198113206	Uni	WT
/Imaging/par2_nebd/220823_nwg240_tom4,15,60/33	1661272601	nwg240	220823	wt	3222.6514	3828.6281700891896	-95.91916896153846	10368.647639423076	Pol	C56S
/Imaging/par2_nebd/220823_nwg240_tom4,15,60/35	1661273142	nwg240	220823	wt	3092.8735000000006	2970.1795377798867	-175.7189780373832	8062.041473584906	Pol	C56S
/Imaging/par2_nebd/220823_nwg240_tom4,15,60/36	1661273972	nwg240	220823	wt	3428.421999999999	3249.2032493146717	326.6483634903846	9046.700458653846	Pol	C56S
/Imaging/par2_nebd/220823_nwg240_tom4,15,60/37	1661274153	nwg240	220823	wt	3440.1016000000013	2983.1659027476476	16.06421218446602	9691.313817475728	Pol	C56S
/Imaging/par2_nebd/220823_nwg240_tom4,15,60/38	1661274323	nwg240	220823	wt	3421.4213999999997	3390.6183279612696	-186.84349281375	9883.695261538462	Pol	C56S
/Imaging/par2_nebd/220824_nwg240_tom4,15,60/23	1661345808	nwg240	220824	wt	3090.7001999999998	4024.4162032662593	-95.48540032	10659.320823000002	Pol	C56S
/Imaging/par2_nebd/220824_nwg240_tom4,15,60/24	1661346264	nwg240	220824	wt	2889.0623	1959.685826644906	-74.6592497009346	5432.678385981309	Pol	C56S
/Imaging/par2_nebd/220824_nwg240_tom4,15,60/25	1661346572	nwg240	220824	wt	3036.7494999999994	2499.0115336905405	200.7465554	6134.927470192308	Pol	C56S
/Imaging/par2_nebd/220824_nwg240_tom4,15,60/26	1661347062	nwg240	220824	wt	2767.3107999999997	3222.829769510311	-194.9600622307692	9248.025442307691	Pol	C56S
/Imaging/par2_nebd/220824_nwg201_tom4,15,60/31	1661349574	nwg201	220824	wt	1622.2898000000002	17435.15829537037	17106.508165137617	21216.203486238537	Uni	WT
/Imaging/par2_nebd/220824_nwg201_tom4,15,60/32	1661349749	nwg201	220824	wt	1685.9926999999998	18151.438220907297	18491.49505825243	21941.7621372549	Uni	WT
/Imaging/par2_nebd/220824_nwg201_tom4,15,60/33	1661349930	nwg201	220824	wt	1527.0358	15801.68807317073	14493.33558878505	20155.281226851854	Uni	WT
/Imaging/par2_nebd/220824_nwg246_tom4,15,60/33	1661350521	nwg246	220824	wt	2974.8269999999998	8980.305649132946	7632.734507619048	9741.538162499999	Uni	C56S
/Imaging/par2_nebd/220824_nwg246_tom4,15,60/34	1661350790	nwg246	220824	wt	2444.618	8168.437554392523	6640.089554629628	8657.648955555558	Uni	C56S
/Imaging/par2_nebd/220824_nwg246_tom4,15,60/35	1661351533	nwg246	220824	wt	2376.2861000000003	7633.492244256121	6183.614773831776	7465.525908333332	Uni	C56S
/Imaging/par2_nebd/220824_nwg246_tom4,15,60/36	1661351896	nwg246	220824	wt	2409.0410000000006	7575.327374074074	5669.074645631068	7880.044360576923	Uni	C56S
/Imaging/par2_nebd/220824_nwg246_tom4,15,60/37	1661352301	nwg246	220824	wt	2381.5618	7763.191121317829	5578.395119230769	8327.058808653846	Uni	C56S
/Imaging/par2_nebd/220824_nwg246_tom4,15,60/38	1661352658	nwg246	220824	wt	3039.9807	8953.533261894736	8085.419466666666	9187.159703125	Uni	C56S
/Imaging/par2_nebd/220824_nwg246_tom4,15,60/39	1661352997	nwg246	220824	wt	2720.1239999999993	9390.0211914611	7413.140548598131	9098.206449056603	Uni	C56S
/Imaging/par2_nebd/220826_lp637_2208251830par2_tom4,15,60/00	1661498747	lp637	220826	2208251830par2	541.9272	1201.4432644496146	178.13995608545454	3281.2376059999997	Pol	WT
/Imaging/par2_nebd/220826_lp637_2208251830par2_tom4,15,60/01	1661499238	lp637	220826	2208251830par2	1035.3359999999998	1968.8934240413544	312.3409521706185	5560.043629896909	Pol	WT
/Imaging/par2_nebd/220826_lp637_2208251830par2_tom4,15,60/02	1661499420	lp637	220826	2208251830par2	770.7194999999999	1955.4923248222349	25.863855260754704	5973.027299056605	Pol	WT
/Imaging/par2_nebd/220826_nwg201_2208251830par2_tom4,15,60/02	1661500001	nwg201	220826	2208251830par2	396.43143	1743.0294698780485	1529.8746043999997	2048.0555599	Uni	WT
/Imaging/par2_nebd/220826_nwg201_2208251830par2_tom4,15,60/03	1661500175	nwg201	220826	2208251830par2	330.06345000000005	889.0982526211895	477.8353787490741	1308.263124212963	Uni	WT
/Imaging/par2_nebd/220826_nwg246_2208251830par2_tom4,15,60/03	1661500654	nwg246	220826	2208251830par2	966.88995	1415.5341358717947	829.934848609091	1534.178719590909	Uni	C56S
/Imaging/par2_nebd/220826_nwg246_2208251830par2_tom4,15,60/04	1661500724	nwg246	220826	2208251830par2	716.6969999999999	728.3756797546808	1037.6383812736844	616.1648479600001	Uni	C56S
/Imaging/par2_nebd/220826_nwg246_2208251830par2_tom4,15,60/05	1661500782	nwg246	220826	2208251830par2	878.0101299999999	1349.038364890681	794.5448141339285	1632.9663475	Uni	C56S
/Imaging/par2_nebd/220826_nwg201_2208251830par2_tom4,15,60/05	1661500879	nwg201	220826	2208251830par2	580.36035	2734.3744883397685	1648.1052938461542	3783.438075	Uni	WT
/Imaging/par2_nebd/220826_lp637_2208251830par2_tom4,15,60/11	1661503954	lp637	220826	2208251830par2	738.0827999999999	2239.6780473693516	109.20979887378637	7047.89571372549	Pol	WT
/Imaging/par2_nebd/220826_lp637_2208251830par2_tom4,15,60/12	1661504006	lp637	220826	2208251830par2	682.05707	2154.332760307453	249.24331252231482	6012.951787962963	Pol	WT
/Imaging/par2_nebd/220826_lp637_2208251830par2_tom4,15,60/13	1661504106	lp637	220826	2208251830par2	507.6363499999999	1237.64184126994	200.03860156930693	3457.3921670000004	Pol	WT
/Imaging/par2_nebd/220826_lp637_2208251830par2_tom4,15,60/14	1661504564	lp637	220826	2208251830par2	670.6342000000002	1307.6310270482422	192.5467048625	3657.6088394230774	Pol	WT
/Imaging/par2_nebd/220826_nwg201_2208251830par2_tom4,15,60/14	1661504839	nwg201	220826	2208251830par2	367.71739999999994	962.3453642398148	759.2273234238532	1320.926150642202	Uni	WT
/Imaging/par2_nebd/220826_nwg201_2208251830par2_tom4,15,60/15	1661505019	nwg201	220826	2208251830par2	370.48840000000007	886.860578288577	902.2935211485147	1120.5304774499998	Uni	WT
/Imaging/par2_nebd/220826_nwg246_2208251830par2_tom4,15,60/15	1661505337	nwg246	220826	2208251830par2	543.3296499999999	554.7922183984934	314.84127213644865	542.3655414537038	Uni	C56S
/Imaging/par2_nebd/220826_nwg201_2208251830par2_tom4,15,60/19	1661507745	nwg201	220826	2208251830par2	214.2272600000001	452.6487532510246	770.0989197244897	201.46667516326536	Uni	WT
/Imaging/par2_nebd/220826_nwg201_2208251830par2_tom4,15,60/20	1661508010	nwg201	220826	2208251830par2	360.28301999999996	986.5845575047802	673.6711592190476	1545.865310471698	Uni	WT
/Imaging/par2_nebd/220826_nwg201_2208251830par2_tom4,15,60/21	1661508183	nwg201	220826	2208251830par2	338.6761	831.9537696918445	708.7457987500001	1240.9141299230769	Uni	WT
/Imaging/par2_nebd/220826_nwg201_2208251830par2_tom4,15,60/22	1661508730	nwg201	220826	2208251830par2	254.18903	543.7353776035156	281.6351861951923	811.730320923077	Uni	WT
/Imaging/par2_nebd/220826_lp637_2208251830par2_tom4,15,60/23	1661511014	lp637	220826	2208251830par2	584.4170999999998	1146.6573140445087	88.3174924847619	3365.2114442307693	Pol	WT
/Imaging/par2_nebd/220826_lp637_2208251830par2_tom4,15,60/24	1661511539	lp637	220826	2208251830par2	687.9674699999998	1672.5883425200398	93.89801312745098	5176.148348039216	Pol	WT
/Imaging/par2_nebd/220826_lp637_2208251830par2_tom4,15,60/25	1661511680	lp637	220826	2208251830par2	633.6544	1609.8525040250502	415.86379819306933	4358.208890999999	Pol	WT
/Imaging/par2_nebd/220826_lp637_2208260800par2_tom4,15,60/43	1661519589	lp637	220826	2208260800par2	1354.8182	7535.2663355731465	-297.9589192574257	19482.24843	Pol	WT
/Imaging/par2_nebd/220826_lp637_2208260800par2_tom4,15,60/44	1661519687	lp637	220826	2208260800par2	1275.6199000000001	7470.163485560378	-77.71686936448599	21726.700308411222	Pol	WT
/Imaging/par2_nebd/220826_lp637_2208260800par2_tom4,15,60/45	1661519983	lp637	220826	2208260800par2	1357.6736999999998	8463.598919729679	-332.28989757009344	23754.353216981133	Pol	WT
/Imaging/par2_nebd/220826_lp637_2208260800par2_tom4,15,60/00	1661520177	lp637	220826	2208260800par2	1405.6051000000004	8822.922707683907	-218.04420995283022	24110.75333962264	Pol	WT
/Imaging/par2_nebd/220826_lp637_2208260800par2_tom4,15,60/01	1661520448	lp637	220826	2208260800par2	1544.0157	9061.81985625819	-333.10690240952385	24283.260374999998	Pol	WT
/Imaging/par2_nebd/220826_lp637_2208260800par2_tom4,15,60/02	1661520649	lp637	220826	2208260800par2	1310.8958999999998	7258.70267096339	-35.22508416190478	20631.879759615385	Pol	WT
/Imaging/par2_nebd/220826_nwg201_2208260800par2_tom4,15,60/02	1661521263	nwg201	220826	2208260800par2	1359.3296000000003	16212.920850187265	16701.081412037038	16966.354060185182	Uni	WT
/Imaging/par2_nebd/220826_nwg201_2208260800par2_tom4,15,60/03	1661521506	nwg201	220826	2208260800par2	1475.0226	15189.345617588933	12857.842088235291	18110.9512990196	Uni	WT
/Imaging/par2_nebd/220826_nwg201_2208260800par2_tom4,15,60/04	1661521690	nwg201	220826	2208260800par2	1240.858	9114.14888678862	8767.95794	10181.410737	Uni	WT
/Imaging/par2_nebd/220826_nwg201_2208260800par2_tom4,15,60/05	1661521784	nwg201	220826	2208260800par2	1179.0120000000002	10103.002467128712	9380.817063725488	12003.019607843138	Uni	WT
/Imaging/par2_nebd/220826_nwg201_2208260800par2_tom4,15,60/06	1661521906	nwg201	220826	2208260800par2	1188.1860000000001	9379.614373574144	7451.4733971698115	12314.842981132075	Uni	WT
/Imaging/par2_nebd/220826_nwg201_2208260800par2_tom4,15,60/07	1661521981	nwg201	220826	2208260800par2	1622.0495999999998	15954.636545073376	14841.050793814433	17953.08230208333	Uni	WT
/Imaging/par2_nebd/220826_nwg201_2208260800par2_tom4,15,60/08	1661522127	nwg201	220826	2208260800par2	1015.0198	8858.024525736739	7230.821964077671	10771.870198039216	Uni	WT
/Imaging/par2_nebd/220826_nwg246_2208260800par2_tom4,15,60/08	1661522454	nwg246	220826	2208260800par2	1440.8594	3270.8568442518244	3145.5127381818183	3196.1888763636366	Uni	C56S
/Imaging/par2_nebd/220826_nwg246_2208260800par2_tom4,15,60/09	1661522508	nwg246	220826	2208260800par2	1417.0661999999998	3880.445861290323	2953.1993485981307	4094.774488679245	Uni	C56S
/Imaging/par2_nebd/220826_nwg246_2208260800par2_tom4,15,60/10	1661523063	nwg246	220826	2208260800par2	1746.1761000000004	4455.779263345864	3178.206348148148	5399.551746296297	Uni	C56S
/Imaging/par2_nebd/220826_nwg246_2208260800par2_tom4,15,60/11	1661523570	nwg246	220826	2208260800par2	1731.7279	3195.9630095914745	2404.1178106194684	2870.89304122807	Uni	C56S
/Imaging/par2_nebd/220826_nwg246_2208260800par2_tom4,15,60/12	1661523702	nwg246	220826	2208260800par2	1949.8524	4232.714544186047	3017.888722105263	5011.232163541667	Uni	C56S
/Imaging/par2_nebd/220826_nwg246_2208260800par2_tom4,15,60/13	1661523947	nwg246	220826	2208260800par2	1638.6490000000001	3130.3191512382737	2366.6201228037385	4064.5048694444445	Uni	C56S
/Imaging/par2_nebd/220826_lp637_2208260800par2_tom4,15,60/22	1661531232	lp637	220826	2208260800par2	1019.2191999999998	4595.56007419	242.29963792079207	13456.80399009901	Pol	WT
/Imaging/par2_nebd/220826_lp637_2208260800par2_tom4,15,60/23	1661531578	lp637	220826	2208260800par2	837.6167999999999	3223.9686138217135	-60.789456769607824	9103.182428431373	Pol	WT
/Imaging/par2_nebd/220826_lp637_2208260800par2_tom4,15,60/24	1661531878	lp637	220826	2208260800par2	880.7032	2905.9028252147	-51.63095118095237	9018.976465384614	Pol	WT
/Imaging/par2_nebd/220826_lp637_2208260800par2_tom4,15,60/25	1661531939	lp637	220826	2208260800par2	743.0399	2336.7664424870773	-52.97705159405941	6718.39235490196	Pol	WT
/Imaging/par2_nebd/220826_lp637_2208260800par2_tom4,15,60/26	1661532062	lp637	220826	2208260800par2	805.01385	3060.606220883534	-100.26318062999997	8570.594308000002	Pol	WT
/Imaging/par2_nebd/220826_lp637_2208260800par2_tom4,15,60/27	1661532142	lp637	220826	2208260800par2	909.9839499999999	4832.961286871742	-150.68191800990098	14441.95526	Pol	WT
/Imaging/par2_nebd/220826_nwg201_2208260800par2_tom4,15,60/27	1661532632	nwg201	220826	2208260800par2	877.6006999999998	5640.923861904762	4326.010389215688	7558.03735392157	Uni	WT
/Imaging/par2_nebd/220826_nwg201_2208260800par2_tom4,15,60/28	1661532902	nwg201	220826	2208260800par2	555.7570999999999	3057.707234375	2603.690128846154	3856.250097115385	Uni	WT
/Imaging/par2_nebd/220826_nwg201_2208260800par2_tom4,15,60/29	1661533279	nwg201	220826	2208260800par2	1165.3860999999997	8868.371343076924	6843.623060952381	12001.97521904762	Uni	WT
/Imaging/par2_nebd/220826_nwg201_2208260800par2_tom4,15,60/30	1661533444	nwg201	220826	2208260800par2	994.8853	6880.829291767069	4902.3676479999995	9460.962887000002	Uni	WT
/Imaging/par2_nebd/220826_nwg201_2208260800par2_tom4,15,60/31	1661533660	nwg201	220826	2208260800par2	855.9475	5953.021417509728	8637.36811826923	4328.727090384616	Uni	WT
/Imaging/par2_nebd/220826_nwg246_2208260800par2_tom4,15,60/31	1661533985	nwg246	220826	2208260800par2	1067.576	2151.047576342343	1262.7770623214285	1916.260017232143	Uni	C56S
/Imaging/par2_nebd/220826_nwg246_2208260800par2_tom4,15,60/32	1661534608	nwg246	220826	2208260800par2	1085.0283	1538.760349234496	969.0881733173077	1256.5049513942308	Uni	C56S
/Imaging/par2_nebd/220826_nwg246_2208260800par2_tom4,15,60/33	1661535100	nwg246	220826	2208260800par2	1745.7150999999997	2791.685962705224	2090.8681462037034	3417.428772222222	Uni	C56S
/Imaging/par2_nebd/220902_nwg240_2209011900par2_tom4,15,60/00	1662106822	nwg240	220902	2209011900par2	747.5904000000003	565.016135752515	364.69556886138616	631.0993811863726	Pol	C56S
/Imaging/par2_nebd/220902_nwg240_2209011900par2_tom4,15,60/01	1662107557	nwg240	220902	2209011900par2	1189.5598999999997	684.5613519881423	92.90167854117647	1729.8165141176473	Pol	C56S
/Imaging/par2_nebd/220902_nwg240_2209011900par2_tom4,15,60/02	1662107944	nwg240	220902	2209011900par2	1028.6959000000002	539.5927576324219	322.8381073634616	437.65850116346155	Pol	C56S
/Imaging/par2_nebd/220902_nwg240_2209011900par2_tom4,15,60/03	1662108170	nwg240	220902	2209011900par2	985.3788999999998	523.5199938054326	82.7077193762376	866.1953218599999	Pol	C56S
/Imaging/par2_nebd/220902_nwg240_2209020830par2_tom4,15,60/18	1662126857	nwg240	220902	2209020830par2	2584.2732000000005	1985.9278122391088	-2.6734509326923113	5965.416306730769	Pol	C56S
/Imaging/par2_nebd/220902_nwg240_2209020830par2_tom4,15,60/19	1662127395	nwg240	220902	2209020830par2	3003.695800000001	1265.6008066431334	348.9834395904761	3242.350652298077	Pol	C56S
/Imaging/par2_nebd/220902_nwg240_2209020830par2_tom4,15,60/20	1662127461	nwg240	220902	2209020830par2	2716.1989999999996	2323.369751201949	-69.56958462135923	6141.879840384616	Pol	C56S
/Imaging/par2_nebd/220902_nwg240_2209020830par2_tom4,15,60/21	1662127962	nwg240	220902	2209020830par2	2952.3339999999994	1851.0243207049452	-67.50110785818183	6501.821029090909	Pol	C56S
/Imaging/par2_nebd/220902_nwg240_2209020830par2_tom4,15,60/28	1662134487	nwg240	220902	2209020830par2	3014.5059000000006	2798.52558234148	-120.30789022039606	7199.23094950495	Pol	C56S
/Imaging/par2_nebd/220902_nwg240_2209020830par2_tom4,15,60/29	1662134843	nwg240	220902	2209020830par2	2941.794199999999	2338.974970074902	-101.19893735576923	5561.636260576924	Pol	C56S
/Imaging/par2_nebd/220902_nwg240_2209011900par2_tom4,15,60/34	1662138361	nwg240	220902	2209011900par2	428.99286	412.8017227543478	311.3259275323529	561.9950173392156	Pol	C56S
/Imaging/par2_nebd/220902_nwg240_2209020830par2_tom4,15,60/38	1662142653	nwg240	220902	2209020830par2	1397.4303	1027.6333841376447	153.8491001153846	2487.7304653846154	Pol	C56S
