# Supplementary material for: Optimized PAR-2 RING dimerization mediates cooperative and selective membrane binding for robust cell polarity
Source: EMBO J. 2024 Jun 21;43(15):3214–39. doi: 10.1038/s44318-024-00123-3 (PMC11294563; doi:10.1038/s44318-024-00123-3)
Supplement: Supplementary file 6 — Source data Fig. 1 [file 44318_2024_123_MOESM6_ESM.zip › Figure 1/1E.csv]

Path	EmbryoID	Line	Date	RNAi	Cyt	Mem_tot	Mem_ant	Mem_post	Ratio post	UniPol	Genotype
/Imaging/par2_nebd/200129_lp637_wt_tom4,15,60/15,30_	1580292350	lp637	200129	wt	1905.8175999999994	21046.889745881785	-382.6903723846154	49072.91204807693	25.749007695215397	Pol	WT
/Imaging/par2_nebd/200129_lp637_wt_tom4,15,60/15,30_1	1580292382	lp637	200129	wt	1773.6984999999997	20084.938343078244	-457.24274944339624	48638.12413207547	27.42186686862253	Pol	WT
/Imaging/par2_nebd/200129_lp637_wt_tom4,15,60/15,30_2	1580292449	lp637	200129	wt	1747.8224999999995	19632.256074042063	-484.4714179142857	47666.16603773584	27.27174300464484	Pol	WT
/Imaging/par2_nebd/200129_lp637_wt_tom4,15,60/15,60_	1580292501	lp637	200129	wt	1750.2805999999996	19797.936304083494	-502.92088605769226	47007.19328846154	26.85694698807811	Pol	WT
/Imaging/par2_nebd/200129_lp637_wt_tom4,15,60/15,60_1	1580292520	lp637	200129	wt	1738.4486	19679.26274000778	-505.5508278557693	46302.927192307696	26.634625373627784	Pol	WT
/Imaging/par2_nebd/200129_lp637_wt_tom4,15,60/15,60_2	1580292634	lp637	200129	wt	1593.0920000000003	16156.752144770111	695.9459566320756	36535.80540566037	22.933895472239122	Pol	WT
/Imaging/par2_nebd/200129_lp637_wt_tom4,15,60/15,60_3	1580292710	lp637	200129	wt	1848.4403999999997	17344.947622281998	-385.77238807339444	42054.23700925926	22.751199881402325	Pol	WT
/Imaging/par2_nebd/200129_lp637_wt_tom4,15,60/15,60_4	1580292794	lp637	200129	wt	2043.1702000000002	19534.371436774567	-534.9530522380952	44175.05821153846	21.62084108878372	Pol	WT
/Imaging/par2_nebd/200129_lp637_wt_tom4,15,60/15,60_5	1580292871	lp637	200129	wt	1875.9550000000006	20966.600507962816	-684.6305193980581	48996.42817307693	26.118125527039247	Pol	WT
/Imaging/par2_nebd/200129_nwg246_wt_tom4,15,60/00	1580295502	nwg246	200129	wt	2149.3522999999996	8052.6199960302465	6824.500392523363	8000.895493396228	3.722468156288864	Uni	C56S
/Imaging/par2_nebd/200129_nwg246_wt_tom4,15,60/01	1580295577	nwg246	200129	wt	2332.5515000000005	9928.90441234347	7455.369704424778	11262.503366071427	4.828405017454673	Uni	C56S
/Imaging/par2_nebd/200129_nwg246_wt_tom4,15,60/02	1580295679	nwg246	200129	wt	2335.3862000000004	10703.855886213236	8470.835914545456	10014.42028181818	4.288121717006883	Uni	C56S
/Imaging/par2_nebd/200131_nwg201_wt_tom4,15,60/18	1580469608	nwg201	200131	wt	1286.1264999999999	18610.733309197654	18213.581126213594	21277.196105769228	16.543626234098458	Uni	WT
/Imaging/par2_nebd/200131_nwg201_wt_tom4,15,60/19	1580469705	nwg201	200131	wt	1298.0831	17244.885102099233	15198.29258962264	21104.446933962263	16.258163236207498	Uni	WT
/Imaging/par2_nebd/200131_nwg201_wt_tom4,15,60/20	1580469806	nwg201	200131	wt	1408.3253000000002	21098.07385828343	17645.372277227725	23647.54249019608	16.791250210584213	Uni	WT
/Imaging/par2_nebd/200131_nwg201_wt_tom4,15,60/21	1580469929	nwg201	200131	wt	1471.0134	18043.39376829268	18875.55623364486	20992.048962962963	14.270467531405874	Uni	WT
/Imaging/par2_nebd/200131_nwg201_wt_tom4,15,60/22	1580470040	nwg201	200131	wt	1547.3403	20622.880222011387	21497.267242990656	21558.930462264154	13.93289534452386	Uni	WT
/Imaging/par2_nebd/200131_nwg246_wt_tom4,15,60/22	1580471040	nwg246	200131	wt	2383.0945	9613.675551377954	7110.792448039218	10445.006794117648	4.382959548653084	Uni	C56S
/Imaging/par2_nebd/200131_nwg246_wt_tom4,15,60/23	1580471142	nwg246	200131	wt	2366.8704	9683.348529541285	7472.751732727272	10059.248305454543	4.250020746997615	Uni	C56S
/Imaging/par2_nebd/200131_nwg246_wt_tom4,15,60/25	1580471468	nwg246	200131	wt	2173.8955	8717.831803787878	6732.160971698113	9758.181306603774	4.4887996256507146	Uni	C56S
/Imaging/par2_nebd/210428_nwg240_tom4,15,60/05	1619614395	nwg240	210428	wt	3412.0449999999987	4765.493518941922	-289.2456918484848	13710.250107142856	4.0181914679152415	Pol	C56S
/Imaging/par2_nebd/210428_nwg240_tom4,15,60/06	1619614611	nwg240	210428	wt	3228.9744	2797.8771661102514	40.72529178095238	7696.9523048076935	2.3837142545347194	Pol	C56S
/Imaging/par2_nebd/210428_nwg240_tom4,15,60/07	1619614724	nwg240	210428	wt	3912.248999999998	3734.290162866526	-227.49676756249997	10477.896359375	2.678228394812039	Pol	C56S
/Imaging/par2_nebd/210428_nwg240_tom4,15,60/08	1619614822	nwg240	210428	wt	3018.2593	2588.2000453014257	-135.4431295656566	8444.615778000001	2.7978430408547075	Pol	C56S
/Imaging/par2_nebd/210428_nwg240_tom4,15,60/09	1619615013	nwg240	210428	wt	3194.5294999999996	3964.192541825454	-212.65976475	12066.768890000005	3.777322729372199	Pol	C56S
/Imaging/par2_nebd/210428_lp637_tom4,15,60/13	1619616508	lp637	210428	wt	1312.3019	11598.542122559998	-395.80532233663365	28891.045980198018	22.01554838882579	Pol	WT
/Imaging/par2_nebd/210428_lp637_tom4,15,60/16	1619616861	lp637	210428	wt	1650.1154	15022.871447882691	-497.9649382761905	35316.948514285716	21.40271432791047	Pol	WT
/Imaging/par2_nebd/210722_lp637_tom4,15,60/00	1626965652	lp637	210722	wt	2118.903299999999	18424.531517783947	-683.9436215306122	45034.47393877552	21.25367115090884	Pol	WT
/Imaging/par2_nebd/210722_lp637_tom4,15,60/01	1626965890	lp637	210722	wt	1880.1576999999997	18286.946344947777	-683.4298922857142	45901.869115384616	24.413839921717535	Pol	WT
/Imaging/par2_nebd/210722_lp637_tom4,15,60/02	1626966127	lp637	210722	wt	1878.7001999999995	18840.72821582558	-629.9904440384615	47476.690326923075	25.271030644976292	Pol	WT
/Imaging/par2_nebd/211106_nwg325_tom4,15,60/00	1636207243	lp637	211106	wt	1705.2112999999995	13595.956211448529	-501.78787413636365	35789.680390909096	20.988413805907285	Pol	WT
/Imaging/par2_nebd/211106_nwg325_tom4,15,60/01	1636207369	lp637	211106	wt	1805.7511	15907.376989658493	-589.0911107476634	38740.342037383176	21.453865949400875	Pol	WT
/Imaging/par2_nebd/211106_nwg325_tom4,15,60/02	1636207547	lp637	211106	wt	1543.3983000000003	14843.133377956194	155.60599012264151	37227.31769811321	24.120356811403255	Pol	WT
/Imaging/par2_nebd/211106_nwg325_tom4,15,60/03	1636207830	lp637	211106	wt	1479.9799999999998	12420.750763798913	-363.34143992857145	32470.725026785713	21.939975558308706	Pol	WT
/Imaging/par2_nebd/211106_nwg325_tom4,15,60/04	1636207917	lp637	211106	wt	1354.3397999999997	10656.258681383486	-330.35311101818183	26609.27019090909	19.647410635727528	Pol	WT
/Imaging/par2_nebd/211106_nwg240_tom4,15,60/00	1636208466	nwg240	211106	wt	3046.152600000001	3883.6176240815444	-231.89762741346155	11001.723163461536	3.6116782735906052	Pol	C56S
/Imaging/par2_nebd/211106_nwg240_tom4,15,60/01	1636208584	nwg240	211106	wt	3185.0823000000005	5093.285934961374	-279.94799093203886	15187.702757281555	4.768386285428654	Pol	C56S
/Imaging/par2_nebd/211106_nwg240_tom4,15,60/02	1636209010	nwg240	211106	wt	3367.403299999999	3631.084638752705	-218.18468351485149	10217.781122	3.034320576332512	Pol	C56S
/Imaging/par2_nebd/211106_nwg240_tom4,15,60/03	1636209092	nwg240	211106	wt	2911.278299999999	3935.1541783917937	-247.10418140283022	11377.677278301886	3.908137974408661	Pol	C56S
/Imaging/par2_nebd/211106_nwg240_tom4,15,60/04	1636209293	nwg240	211106	wt	3310.2712000000006	3538.9640182669386	-125.36453597979796	9158.465893939394	2.7666814410672433	Pol	C56S
/Imaging/par2_nebd/211112_nwg325_tom4,15,60/00	1636724878	lp637	211112	wt	1703.1417	13180.01372838641	-476.8731773076924	32309.513375	18.970537433849458	Pol	WT
/Imaging/par2_nebd/211112_nwg325_tom4,15,60/01	1636725257	lp637	211112	wt	1684.7940000000008	16407.680532170827	-530.644734847619	44011.339877358485	26.122683175129104	Pol	WT
/Imaging/par2_nebd/211112_nwg325_tom4,15,60/02	1636725467	lp637	211112	wt	1705.1458000000002	14964.340101970643	-326.844656381818	38542.199609090916	22.60346277080289	Pol	WT
/Imaging/par2_nebd/211112_nwg240_tom4,15,60/00	1636733338	nwg240	211112	wt	3228.7402	4255.77045343295	-267.9516338301887	13476.793655660374	4.174009929835908	Pol	C56S
/Imaging/par2_nebd/211112_nwg240_tom4,15,60/01	1636733417	nwg240	211112	wt	2860.8607999999995	4099.137348568998	-100.66749148598134	10835.274333018866	3.7874175258785288	Pol	C56S
/Imaging/par2_nebd/211112_nwg240_tom4,15,60/02	1636733482	nwg240	211112	wt	2979.9807	2853.2299344177636	48.86077787037037	9384.462114814816	3.149168756299266	Pol	C56S
/Imaging/par2_nebd/211113_nwg201_wt_tom4,15,60/00	1636809615	nwg201	211113	wt	1979.7284	19024.5963372549	17884.015368932036	22102.33525242718	11.164327011941223	Uni	WT
/Imaging/par2_nebd/211113_nwg201_wt_tom4,15,60/01	1636809765	nwg201	211113	wt	1935.5842000000002	18753.18881146026	16343.024082568809	23978.73388181818	12.388370333782524	Uni	WT
/Imaging/par2_nebd/211113_nwg201_wt_tom4,15,60/02	1636809832	nwg201	211113	wt	1660.9782999999998	17165.9525704501	13526.7575631068	24058.358240384616	14.48445066403614	Uni	WT
/Imaging/par2_nebd/211113_nwg201_wt_tom4,15,60/03	1636810267	nwg201	211113	wt	1665.2036999999998	16758.744999015747	14200.121740196078	21730.593186274513	13.049810774666495	Uni	WT
/Imaging/par2_nebd/211113_nwg201_wt_tom4,15,60/04	1636810424	nwg201	211113	wt	1628.0038000000002	17923.608094949494	17132.52258	20257.70461	12.443278455492548	Uni	WT
/Imaging/par2_nebd/211117_nwg201_wt_tom4,15,60/00	1637146971	nwg201	211117	wt	2207.8519999999994	17708.476314977976	15071.197956521739	21938.28910869565	9.936485375240576	Uni	WT
/Imaging/par2_nebd/211117_nwg201_wt_tom4,15,60/01	1637147275	nwg201	211117	wt	1534.0255	19452.063945714286	15530.671396226415	23423.24313207547	15.26913544271296	Uni	WT
/Imaging/par2_nebd/211118_nwg325_wt_tom4,15,60/00	1637235755	lp637	211118	wt	1660.0639999999994	15065.772015363811	-502.9024035096154	37309.51119230769	22.474742655890196	Pol	WT
/Imaging/par2_nebd/211118_nwg325_wt_tom4,15,60/01	1637235819	lp637	211118	wt	1776.1587	14748.364146151514	778.66099396	34508.22307	19.42856968242759	Pol	WT
/Imaging/par2_nebd/220805_lp637_tom4,15,60/00	1659695815	lp637	220805	wt	2101.1032999999993	18755.545864316104	-600.0522526138611	47152.1793627451	22.44162834009404	Pol	WT
/Imaging/par2_nebd/220805_lp637_tom4,15,60/01	1659696123	lp637	220805	wt	1898.8391000000004	16546.692573676297	-547.8424587619047	39639.813365384616	20.875814788827874	Pol	WT
/Imaging/par2_nebd/220805_lp637_tom4,15,60/02	1659702010	lp637	220805	wt	2303.0058999999997	20870.77306700396	96.53037942156858	52728.24439215685	22.89540135010373	Pol	WT
/Imaging/par2_nebd/220805_lp637_tom4,15,60/03	1659702431	lp637	220805	wt	2177.6055000000006	18924.128973726212	-680.6147126923078	47162.10256730769	21.65778079055535	Pol	WT
/Imaging/par2_nebd/220805_lp637_tom4,15,60/04	1659702579	lp637	220805	wt	2026.0031999999997	17531.017934615968	-639.9989801886793	48034.89767924528	23.709191416501856	Pol	WT
/Imaging/par2_nebd/220805_lp637_tom4,15,60/05	1659702640	lp637	220805	wt	1707.1022999999998	14232.187419442344	-19.69888857943926	31739.634867924527	18.592696447028704	Pol	WT
/Imaging/par2_nebd/220805_lp637_tom4,15,60/06	1659703232	lp637	220805	wt	2148.8036999999995	16546.772492165655	137.21967792999993	42136.05473	19.60907584531803	Pol	WT
/Imaging/par2_nebd/220823_lp637_tom4,15,60/06	1661259794	lp637	220823	wt	2145.6293999999994	18074.535075494186	-649.5549736538462	45481.381067307695	21.19722122902851	Pol	WT
/Imaging/par2_nebd/220823_lp637_tom4,15,60/07	1661259869	lp637	220823	wt	2137.9543000000003	21297.681690063586	-766.1817379999999	55073.17397115385	25.759752662231293	Pol	WT
/Imaging/par2_nebd/220823_lp637_tom4,15,60/08	1661260262	lp637	220823	wt	2173.238300000001	17934.353753653333	-645.123402735849	47232.06767924529	21.733496818662392	Pol	WT
/Imaging/par2_nebd/220823_lp637_tom4,15,60/09	1661260423	lp637	220823	wt	2082.4860000000003	20518.081063246093	383.93047590384623	51152.27744230769	24.56308346961645	Pol	WT
/Imaging/par2_nebd/220823_lp637_tom4,15,60/10	1661260543	lp637	220823	wt	1971.666400000001	17622.890466776207	-650.1716935000001	43375.71001	21.999517773392082	Pol	WT
/Imaging/par2_nebd/220823_nwg201_tom4,15,60/13	1661263219	nwg201	220823	wt	2014.9844000000005	20878.124864257814	18462.632475961538	25617.175067307693	12.713336672635126	Uni	WT
/Imaging/par2_nebd/220823_nwg201_tom4,15,60/14	1661263290	nwg201	220823	wt	2065.5085	20563.2678590998	16474.180305825244	28993.380192307694	14.03692126772061	Uni	WT
/Imaging/par2_nebd/220823_nwg201_tom4,15,60/15	1661263661	nwg201	220823	wt	1505.0557000000003	16220.751665076337	15946.747886792451	19500.83721698113	12.95688738761039	Uni	WT
/Imaging/par2_nebd/220823_nwg201_tom4,15,60/16	1661263796	nwg201	220823	wt	1826.751	20759.69547782258	19967.79142	24983.379690000005	13.676401266510874	Uni	WT
/Imaging/par2_nebd/220823_nwg246_tom4,15,60/21	1661265565	nwg246	220823	wt	2407.3188000000005	8432.627495238095	5215.245709090909	9584.830963636363	3.981537868451973	Uni	C56S
/Imaging/par2_nebd/220823_nwg246_tom4,15,60/22	1661266106	nwg246	220823	wt	2738.1260000000007	10322.910068690702	6547.215874766354	10961.587589622643	4.003317447634857	Uni	C56S
/Imaging/par2_nebd/220823_nwg201_tom4,15,60/28	1661269403	nwg201	220823	wt	1715.3633000000004	16777.79181920904	16368.023925233645	19998.05898611111	11.658206157326035	Uni	WT
/Imaging/par2_nebd/220823_nwg201_tom4,15,60/29	1661269517	nwg201	220823	wt	2052.6179999999995	27097.301722753346	23861.898580952384	32408.956198113206	15.789083111476765	Uni	WT
/Imaging/par2_nebd/220823_nwg240_tom4,15,60/33	1661272601	nwg240	220823	wt	3222.6514	3828.6281700891896	-95.91916896153846	10368.647639423076	3.2174276247884195	Pol	C56S
/Imaging/par2_nebd/220823_nwg240_tom4,15,60/35	1661273142	nwg240	220823	wt	3092.8735000000006	2970.1795377798867	-175.7189780373832	8062.041473584906	2.606650893929191	Pol	C56S
/Imaging/par2_nebd/220823_nwg240_tom4,15,60/36	1661273972	nwg240	220823	wt	3428.421999999999	3249.2032493146717	326.6483634903846	9046.700458653846	2.6387359720168195	Pol	C56S
/Imaging/par2_nebd/220823_nwg240_tom4,15,60/37	1661274153	nwg240	220823	wt	3440.1016000000013	2983.1659027476476	16.06421218446602	9691.313817475728	2.81715918433215	Pol	C56S
/Imaging/par2_nebd/220823_nwg240_tom4,15,60/38	1661274323	nwg240	220823	wt	3421.4213999999997	3390.6183279612696	-186.84349281375	9883.695261538462	2.8887687618772895	Pol	C56S
/Imaging/par2_nebd/220824_nwg240_tom4,15,60/23	1661345808	nwg240	220824	wt	3090.7001999999998	4024.4162032662593	-95.48540032	10659.320823000002	3.4488368761874746	Pol	C56S
/Imaging/par2_nebd/220824_nwg240_tom4,15,60/24	1661346264	nwg240	220824	wt	2889.0623	1959.685826644906	-74.6592497009346	5432.678385981309	1.880429641818838	Pol	C56S
/Imaging/par2_nebd/220824_nwg240_tom4,15,60/25	1661346572	nwg240	220824	wt	3036.7494999999994	2499.0115336905405	200.7465554	6134.927470192308	2.0202283626595836	Pol	C56S
/Imaging/par2_nebd/220824_nwg240_tom4,15,60/26	1661347062	nwg240	220824	wt	2767.3107999999997	3222.829769510311	-194.9600622307692	9248.025442307691	3.341881743932663	Pol	C56S
/Imaging/par2_nebd/220824_nwg201_tom4,15,60/31	1661349574	nwg201	220824	wt	1622.2898000000002	17435.15829537037	17106.508165137617	21216.203486238537	13.077936806505553	Uni	WT
/Imaging/par2_nebd/220824_nwg201_tom4,15,60/32	1661349749	nwg201	220824	wt	1685.9926999999998	18151.438220907297	18491.49505825243	21941.7621372549	13.01415014267553	Uni	WT
/Imaging/par2_nebd/220824_nwg201_tom4,15,60/33	1661349930	nwg201	220824	wt	1527.0358	15801.68807317073	14493.33558878505	20155.281226851854	13.198957894013914	Uni	WT
/Imaging/par2_nebd/220824_nwg246_tom4,15,60/33	1661350521	nwg246	220824	wt	2974.8269999999998	8980.305649132946	7632.734507619048	9741.538162499999	3.274657034677983	Uni	C56S
/Imaging/par2_nebd/220824_nwg246_tom4,15,60/34	1661350790	nwg246	220824	wt	2444.618	8168.437554392523	6640.089554629628	8657.648955555558	3.541514034321746	Uni	C56S
/Imaging/par2_nebd/220824_nwg246_tom4,15,60/35	1661351533	nwg246	220824	wt	2376.2861000000003	7633.492244256121	6183.614773831776	7465.525908333332	3.141678061548789	Uni	C56S
/Imaging/par2_nebd/220824_nwg246_tom4,15,60/36	1661351896	nwg246	220824	wt	2409.0410000000006	7575.327374074074	5669.074645631068	7880.044360576923	3.271029575908804	Uni	C56S
/Imaging/par2_nebd/220824_nwg246_tom4,15,60/37	1661352301	nwg246	220824	wt	2381.5618	7763.191121317829	5578.395119230769	8327.058808653846	3.496469757221436	Uni	C56S
/Imaging/par2_nebd/220824_nwg246_tom4,15,60/38	1661352658	nwg246	220824	wt	3039.9807	8953.533261894736	8085.419466666666	9187.159703125	3.022111194036528	Uni	C56S
/Imaging/par2_nebd/220824_nwg246_tom4,15,60/39	1661352997	nwg246	220824	wt	2720.1239999999993	9390.0211914611	7413.140548598131	9098.206449056603	3.3447763591132627	Uni	C56S
