# Supplementary material for: Optimized PAR-2 RING dimerization mediates cooperative and selective membrane binding for robust cell polarity
Source: EMBO J. 2024 Jun 21;43(15):3214–39. doi: 10.1038/s44318-024-00123-3 (PMC11294563; doi:10.1038/s44318-024-00123-3)
Supplement: Supplementary file 7 — Source data Fig. 2 [file 44318_2024_123_MOESM7_ESM.zip]

Archive with 50 entries (45 files):
- Figure 2/
- __MACOSX/._Figure 2
- Figure 2/.DS_Store
- __MACOSX/Figure 2/._.DS_Store
- Figure 2/2C.csv
- __MACOSX/Figure 2/._2C.csv
- Figure 2/2G/
- __MACOSX/Figure 2/._2G
- Figure 2/2A/
- __MACOSX/Figure 2/._2A
- Figure 2/2F/
- __MACOSX/Figure 2/._2F
- Figure 2/2J.csv
- __MACOSX/Figure 2/._2J.csv
- Figure 2/2K.csv
- __MACOSX/Figure 2/._2K.csv
- Figure 2/2I.csv
- __MACOSX/Figure 2/._2I.csv
- Figure 2/2H.csv
- __MACOSX/Figure 2/._2H.csv
- Figure 2/2B/
- __MACOSX/Figure 2/._2B
- Figure 2/2G/wt_750ugml.csv
- __MACOSX/Figure 2/2G/._wt_750ugml.csv
- Figure 2/2G/L109R_750ugml.csv
- __MACOSX/Figure 2/2G/._L109R_750ugml.csv
- Figure 2/2A/mng.tif
- __MACOSX/Figure 2/2A/._mng.tif
- Figure 2/2A/mng_ring.tif
- __MACOSX/Figure 2/2A/._mng_ring.tif
- Figure 2/2F/wt_10000ugml.csv
- __MACOSX/Figure 2/2F/._wt_10000ugml.csv
- Figure 2/2F/wt_500ugml.csv
- __MACOSX/Figure 2/2F/._wt_500ugml.csv
- Figure 2/2F/wt_5000ugml.csv
- __MACOSX/Figure 2/2F/._wt_5000ugml.csv
- Figure 2/2F/wt_750ugml.csv
- __MACOSX/Figure 2/2F/._wt_750ugml.csv
- Figure 2/2F/wt_2000ugml.csv
- __MACOSX/Figure 2/2F/._wt_2000ugml.csv
- Figure 2/2B/ph.tif
- __MACOSX/Figure 2/2B/._ph.tif
- Figure 2/2B/ph_ring_c56s.tif
- __MACOSX/Figure 2/2B/._ph_ring_c56s.tif
- Figure 2/2B/ph_ring_par2.tif
- __MACOSX/Figure 2/2B/._ph_ring_par2.tif
- Figure 2/2B/ph_ring_par6.tif
- __MACOSX/Figure 2/2B/._ph_ring_par6.tif
- Figure 2/2B/ph_ring.tif
- __MACOSX/Figure 2/2B/._ph_ring.tif
