# Supplementary material for: Optimized PAR-2 RING dimerization mediates cooperative and selective membrane binding for robust cell polarity
Source: EMBO J. 2024 Jun 21;43(15):3214–39. doi: 10.1038/s44318-024-00123-3 (PMC11294563; doi:10.1038/s44318-024-00123-3)
Supplement: Supplementary file 7 — Source data Fig. 2 [file 44318_2024_123_MOESM7_ESM.zip › Figure 2/2C.csv]

Position	Membrane signal	Cytoplasmic signal	Path	Line	Condition
0	54.590992	-6.3675065	/Imaging/ring_ph/201111_n2_wt_tom4,15,60,eb,20beads/10	n2	wt
1	35.409004	-6.3675065	/Imaging/ring_ph/201111_n2_wt_tom4,15,60,eb,20beads/10	n2	wt
2	-19.776442	-6.3675065	/Imaging/ring_ph/201111_n2_wt_tom4,15,60,eb,20beads/10	n2	wt
3	-19.776442	-6.3675065	/Imaging/ring_ph/201111_n2_wt_tom4,15,60,eb,20beads/10	n2	wt
4	-19.776442	-6.3675065	/Imaging/ring_ph/201111_n2_wt_tom4,15,60,eb,20beads/10	n2	wt
5	-19.776442	-6.3675065	/Imaging/ring_ph/201111_n2_wt_tom4,15,60,eb,20beads/10	n2	wt
6	-19.776442	-6.3675065	/Imaging/ring_ph/201111_n2_wt_tom4,15,60,eb,20beads/10	n2	wt
7	-19.776442	-6.3675065	/Imaging/ring_ph/201111_n2_wt_tom4,15,60,eb,20beads/10	n2	wt
8	-19.776442	-6.3675065	/Imaging/ring_ph/201111_n2_wt_tom4,15,60,eb,20beads/10	n2	wt
9	-19.776442	-6.3675065	/Imaging/ring_ph/201111_n2_wt_tom4,15,60,eb,20beads/10	n2	wt
10	20.61575	-6.3675065	/Imaging/ring_ph/201111_n2_wt_tom4,15,60,eb,20beads/10	n2	wt
11	398.5229	-6.3675065	/Imaging/ring_ph/201111_n2_wt_tom4,15,60,eb,20beads/10	n2	wt
12	-19.776442	-6.3675065	/Imaging/ring_ph/201111_n2_wt_tom4,15,60,eb,20beads/10	n2	wt
13	-19.776442	-6.3675065	/Imaging/ring_ph/201111_n2_wt_tom4,15,60,eb,20beads/10	n2	wt
14	-19.776442	-6.3675065	/Imaging/ring_ph/201111_n2_wt_tom4,15,60,eb,20beads/10	n2	wt
15	-19.776442	-6.3675065	/Imaging/ring_ph/201111_n2_wt_tom4,15,60,eb,20beads/10	n2	wt
16	-19.776442	-6.3675065	/Imaging/ring_ph/201111_n2_wt_tom4,15,60,eb,20beads/10	n2	wt
17	-19.776442	-6.3675065	/Imaging/ring_ph/201111_n2_wt_tom4,15,60,eb,20beads/10	n2	wt
18	-19.776442	-6.3675065	/Imaging/ring_ph/201111_n2_wt_tom4,15,60,eb,20beads/10	n2	wt
19	-19.776442	-6.3675065	/Imaging/ring_ph/201111_n2_wt_tom4,15,60,eb,20beads/10	n2	wt
20	-19.776442	-6.3675065	/Imaging/ring_ph/201111_n2_wt_tom4,15,60,eb,20beads/10	n2	wt
21	-19.776442	-6.3675065	/Imaging/ring_ph/201111_n2_wt_tom4,15,60,eb,20beads/10	n2	wt
22	-19.776442	-6.3675065	/Imaging/ring_ph/201111_n2_wt_tom4,15,60,eb,20beads/10	n2	wt
23	-19.776442	-6.3675065	/Imaging/ring_ph/201111_n2_wt_tom4,15,60,eb,20beads/10	n2	wt
24	-19.776442	-6.3675065	/Imaging/ring_ph/201111_n2_wt_tom4,15,60,eb,20beads/10	n2	wt
25	-19.776442	-6.3675065	/Imaging/ring_ph/201111_n2_wt_tom4,15,60,eb,20beads/10	n2	wt
26	-19.776442	-6.3675065	/Imaging/ring_ph/201111_n2_wt_tom4,15,60,eb,20beads/10	n2	wt
27	-19.776442	-6.3675065	/Imaging/ring_ph/201111_n2_wt_tom4,15,60,eb,20beads/10	n2	wt
28	-19.776442	-6.3675065	/Imaging/ring_ph/201111_n2_wt_tom4,15,60,eb,20beads/10	n2	wt
29	-19.776442	-6.3675065	/Imaging/ring_ph/201111_n2_wt_tom4,15,60,eb,20beads/10	n2	wt
30	319.53705	-6.3675065	/Imaging/ring_ph/201111_n2_wt_tom4,15,60,eb,20beads/10	n2	wt
31	-19.776442	-6.3675065	/Imaging/ring_ph/201111_n2_wt_tom4,15,60,eb,20beads/10	n2	wt
32	-19.776442	-6.3675065	/Imaging/ring_ph/201111_n2_wt_tom4,15,60,eb,20beads/10	n2	wt
33	-19.776442	-6.3675065	/Imaging/ring_ph/201111_n2_wt_tom4,15,60,eb,20beads/10	n2	wt
34	-19.776442	-6.3675065	/Imaging/ring_ph/201111_n2_wt_tom4,15,60,eb,20beads/10	n2	wt
35	-19.776442	-6.3675065	/Imaging/ring_ph/201111_n2_wt_tom4,15,60,eb,20beads/10	n2	wt
36	-19.776442	-6.3675065	/Imaging/ring_ph/201111_n2_wt_tom4,15,60,eb,20beads/10	n2	wt
37	-19.776442	-6.3675065	/Imaging/ring_ph/201111_n2_wt_tom4,15,60,eb,20beads/10	n2	wt
38	-19.776442	-6.3675065	/Imaging/ring_ph/201111_n2_wt_tom4,15,60,eb,20beads/10	n2	wt
39	-19.776442	-6.3675065	/Imaging/ring_ph/201111_n2_wt_tom4,15,60,eb,20beads/10	n2	wt
40	-19.776442	-6.3675065	/Imaging/ring_ph/201111_n2_wt_tom4,15,60,eb,20beads/10	n2	wt
41	-19.776442	-6.3675065	/Imaging/ring_ph/201111_n2_wt_tom4,15,60,eb,20beads/10	n2	wt
42	-19.776442	-6.3675065	/Imaging/ring_ph/201111_n2_wt_tom4,15,60,eb,20beads/10	n2	wt
43	-19.776442	-6.3675065	/Imaging/ring_ph/201111_n2_wt_tom4,15,60,eb,20beads/10	n2	wt
44	-19.776442	-6.3675065	/Imaging/ring_ph/201111_n2_wt_tom4,15,60,eb,20beads/10	n2	wt
45	-19.776442	-6.3675065	/Imaging/ring_ph/201111_n2_wt_tom4,15,60,eb,20beads/10	n2	wt
46	136.19409	-6.3675065	/Imaging/ring_ph/201111_n2_wt_tom4,15,60,eb,20beads/10	n2	wt
47	-19.776442	-6.3675065	/Imaging/ring_ph/201111_n2_wt_tom4,15,60,eb,20beads/10	n2	wt
48	-19.776442	-6.3675065	/Imaging/ring_ph/201111_n2_wt_tom4,15,60,eb,20beads/10	n2	wt
49	-19.776442	-6.3675065	/Imaging/ring_ph/201111_n2_wt_tom4,15,60,eb,20beads/10	n2	wt
50	107.417946	-6.3675065	/Imaging/ring_ph/201111_n2_wt_tom4,15,60,eb,20beads/10	n2	wt
51	-19.776442	-6.3675065	/Imaging/ring_ph/201111_n2_wt_tom4,15,60,eb,20beads/10	n2	wt
52	-19.776442	-6.3675065	/Imaging/ring_ph/201111_n2_wt_tom4,15,60,eb,20beads/10	n2	wt
53	97.04178	-6.3675065	/Imaging/ring_ph/201111_n2_wt_tom4,15,60,eb,20beads/10	n2	wt
54	46.887028	-6.3675065	/Imaging/ring_ph/201111_n2_wt_tom4,15,60,eb,20beads/10	n2	wt
55	-19.776442	-6.3675065	/Imaging/ring_ph/201111_n2_wt_tom4,15,60,eb,20beads/10	n2	wt
56	-19.776442	-6.3675065	/Imaging/ring_ph/201111_n2_wt_tom4,15,60,eb,20beads/10	n2	wt
57	-19.776442	-6.3675065	/Imaging/ring_ph/201111_n2_wt_tom4,15,60,eb,20beads/10	n2	wt
58	54.337723	-6.3675065	/Imaging/ring_ph/201111_n2_wt_tom4,15,60,eb,20beads/10	n2	wt
59	-19.776442	-6.3675065	/Imaging/ring_ph/201111_n2_wt_tom4,15,60,eb,20beads/10	n2	wt
60	-19.776442	-6.3675065	/Imaging/ring_ph/201111_n2_wt_tom4,15,60,eb,20beads/10	n2	wt
61	-19.776442	-6.3675065	/Imaging/ring_ph/201111_n2_wt_tom4,15,60,eb,20beads/10	n2	wt
62	-19.776442	-6.3675065	/Imaging/ring_ph/201111_n2_wt_tom4,15,60,eb,20beads/10	n2	wt
63	-19.776442	-6.3675065	/Imaging/ring_ph/201111_n2_wt_tom4,15,60,eb,20beads/10	n2	wt
64	-19.776442	-6.3675065	/Imaging/ring_ph/201111_n2_wt_tom4,15,60,eb,20beads/10	n2	wt
65	-19.776442	-6.3675065	/Imaging/ring_ph/201111_n2_wt_tom4,15,60,eb,20beads/10	n2	wt
66	-19.776442	-6.3675065	/Imaging/ring_ph/201111_n2_wt_tom4,15,60,eb,20beads/10	n2	wt
67	-19.776442	-6.3675065	/Imaging/ring_ph/201111_n2_wt_tom4,15,60,eb,20beads/10	n2	wt
68	-19.776442	-6.3675065	/Imaging/ring_ph/201111_n2_wt_tom4,15,60,eb,20beads/10	n2	wt
69	50.091297	-6.3675065	/Imaging/ring_ph/201111_n2_wt_tom4,15,60,eb,20beads/10	n2	wt
70	-19.776442	-6.3675065	/Imaging/ring_ph/201111_n2_wt_tom4,15,60,eb,20beads/10	n2	wt
71	-19.776442	-6.3675065	/Imaging/ring_ph/201111_n2_wt_tom4,15,60,eb,20beads/10	n2	wt
72	-19.776442	-6.3675065	/Imaging/ring_ph/201111_n2_wt_tom4,15,60,eb,20beads/10	n2	wt
73	-19.776442	-6.3675065	/Imaging/ring_ph/201111_n2_wt_tom4,15,60,eb,20beads/10	n2	wt
74	-19.776442	-6.3675065	/Imaging/ring_ph/201111_n2_wt_tom4,15,60,eb,20beads/10	n2	wt
75	-19.776442	-6.3675065	/Imaging/ring_ph/201111_n2_wt_tom4,15,60,eb,20beads/10	n2	wt
76	-19.776442	-6.3675065	/Imaging/ring_ph/201111_n2_wt_tom4,15,60,eb,20beads/10	n2	wt
77	-19.776442	-6.3675065	/Imaging/ring_ph/201111_n2_wt_tom4,15,60,eb,20beads/10	n2	wt
78	-19.776442	-6.3675065	/Imaging/ring_ph/201111_n2_wt_tom4,15,60,eb,20beads/10	n2	wt
79	-19.776442	-6.3675065	/Imaging/ring_ph/201111_n2_wt_tom4,15,60,eb,20beads/10	n2	wt
80	-19.776442	-6.3675065	/Imaging/ring_ph/201111_n2_wt_tom4,15,60,eb,20beads/10	n2	wt
81	-19.776442	-6.3675065	/Imaging/ring_ph/201111_n2_wt_tom4,15,60,eb,20beads/10	n2	wt
82	243.05351	-6.3675065	/Imaging/ring_ph/201111_n2_wt_tom4,15,60,eb,20beads/10	n2	wt
83	-19.776442	-6.3675065	/Imaging/ring_ph/201111_n2_wt_tom4,15,60,eb,20beads/10	n2	wt
84	-19.776442	-6.3675065	/Imaging/ring_ph/201111_n2_wt_tom4,15,60,eb,20beads/10	n2	wt
85	203.06987	-6.3675065	/Imaging/ring_ph/201111_n2_wt_tom4,15,60,eb,20beads/10	n2	wt
86	-19.776442	-6.3675065	/Imaging/ring_ph/201111_n2_wt_tom4,15,60,eb,20beads/10	n2	wt
87	-19.776442	-6.3675065	/Imaging/ring_ph/201111_n2_wt_tom4,15,60,eb,20beads/10	n2	wt
88	-19.776442	-6.3675065	/Imaging/ring_ph/201111_n2_wt_tom4,15,60,eb,20beads/10	n2	wt
89	-19.776442	-6.3675065	/Imaging/ring_ph/201111_n2_wt_tom4,15,60,eb,20beads/10	n2	wt
90	-19.776442	-6.3675065	/Imaging/ring_ph/201111_n2_wt_tom4,15,60,eb,20beads/10	n2	wt
91	-19.776442	-6.3675065	/Imaging/ring_ph/201111_n2_wt_tom4,15,60,eb,20beads/10	n2	wt
92	-19.776442	-6.3675065	/Imaging/ring_ph/201111_n2_wt_tom4,15,60,eb,20beads/10	n2	wt
93	-19.776442	-6.3675065	/Imaging/ring_ph/201111_n2_wt_tom4,15,60,eb,20beads/10	n2	wt
94	-19.776442	-6.3675065	/Imaging/ring_ph/201111_n2_wt_tom4,15,60,eb,20beads/10	n2	wt
95	65.257614	-6.3675065	/Imaging/ring_ph/201111_n2_wt_tom4,15,60,eb,20beads/10	n2	wt
96	-19.776442	-6.3675065	/Imaging/ring_ph/201111_n2_wt_tom4,15,60,eb,20beads/10	n2	wt
97	-19.776442	-6.3675065	/Imaging/ring_ph/201111_n2_wt_tom4,15,60,eb,20beads/10	n2	wt
98	-6.3750744	-6.3675065	/Imaging/ring_ph/201111_n2_wt_tom4,15,60,eb,20beads/10	n2	wt
99	-19.776442	-6.3675065	/Imaging/ring_ph/201111_n2_wt_tom4,15,60,eb,20beads/10	n2	wt
0	241.1409	16.122334	/Imaging/ring_ph/201111_n2_wt_tom4,15,60,eb,20beads/11	n2	wt
1	382.81473	16.122334	/Imaging/ring_ph/201111_n2_wt_tom4,15,60,eb,20beads/11	n2	wt
2	174.28764	16.122334	/Imaging/ring_ph/201111_n2_wt_tom4,15,60,eb,20beads/11	n2	wt
3	808.4338	16.122334	/Imaging/ring_ph/201111_n2_wt_tom4,15,60,eb,20beads/11	n2	wt
4	839.70105	16.122334	/Imaging/ring_ph/201111_n2_wt_tom4,15,60,eb,20beads/11	n2	wt
5	812.5331	16.122334	/Imaging/ring_ph/201111_n2_wt_tom4,15,60,eb,20beads/11	n2	wt
6	110.1248	16.122334	/Imaging/ring_ph/201111_n2_wt_tom4,15,60,eb,20beads/11	n2	wt
7	-27.976257	16.122334	/Imaging/ring_ph/201111_n2_wt_tom4,15,60,eb,20beads/11	n2	wt
8	-8.522741	16.122334	/Imaging/ring_ph/201111_n2_wt_tom4,15,60,eb,20beads/11	n2	wt
9	748.5202	16.122334	/Imaging/ring_ph/201111_n2_wt_tom4,15,60,eb,20beads/11	n2	wt
10	701.4975	16.122334	/Imaging/ring_ph/201111_n2_wt_tom4,15,60,eb,20beads/11	n2	wt
11	382.17917	16.122334	/Imaging/ring_ph/201111_n2_wt_tom4,15,60,eb,20beads/11	n2	wt
12	499.60367	16.122334	/Imaging/ring_ph/201111_n2_wt_tom4,15,60,eb,20beads/11	n2	wt
13	1288.8381	16.122334	/Imaging/ring_ph/201111_n2_wt_tom4,15,60,eb,20beads/11	n2	wt
14	362.70422	16.122334	/Imaging/ring_ph/201111_n2_wt_tom4,15,60,eb,20beads/11	n2	wt
15	210.30943	16.122334	/Imaging/ring_ph/201111_n2_wt_tom4,15,60,eb,20beads/11	n2	wt
16	329.15845	16.122334	/Imaging/ring_ph/201111_n2_wt_tom4,15,60,eb,20beads/11	n2	wt
17	358.47647	16.122334	/Imaging/ring_ph/201111_n2_wt_tom4,15,60,eb,20beads/11	n2	wt
18	832.0586	16.122334	/Imaging/ring_ph/201111_n2_wt_tom4,15,60,eb,20beads/11	n2	wt
19	467.3569	16.122334	/Imaging/ring_ph/201111_n2_wt_tom4,15,60,eb,20beads/11	n2	wt
20	999.4304	16.122334	/Imaging/ring_ph/201111_n2_wt_tom4,15,60,eb,20beads/11	n2	wt
21	542.9	16.122334	/Imaging/ring_ph/201111_n2_wt_tom4,15,60,eb,20beads/11	n2	wt
22	235.50278	16.122334	/Imaging/ring_ph/201111_n2_wt_tom4,15,60,eb,20beads/11	n2	wt
23	-27.888258	16.122334	/Imaging/ring_ph/201111_n2_wt_tom4,15,60,eb,20beads/11	n2	wt
24	346.6271	16.122334	/Imaging/ring_ph/201111_n2_wt_tom4,15,60,eb,20beads/11	n2	wt
25	360.38763	16.122334	/Imaging/ring_ph/201111_n2_wt_tom4,15,60,eb,20beads/11	n2	wt
26	456.66956	16.122334	/Imaging/ring_ph/201111_n2_wt_tom4,15,60,eb,20beads/11	n2	wt
27	-27.976257	16.122334	/Imaging/ring_ph/201111_n2_wt_tom4,15,60,eb,20beads/11	n2	wt
28	-27.976257	16.122334	/Imaging/ring_ph/201111_n2_wt_tom4,15,60,eb,20beads/11	n2	wt
29	-27.976257	16.122334	/Imaging/ring_ph/201111_n2_wt_tom4,15,60,eb,20beads/11	n2	wt
30	90.831154	16.122334	/Imaging/ring_ph/201111_n2_wt_tom4,15,60,eb,20beads/11	n2	wt
31	837.1503	16.122334	/Imaging/ring_ph/201111_n2_wt_tom4,15,60,eb,20beads/11	n2	wt
32	-27.976257	16.122334	/Imaging/ring_ph/201111_n2_wt_tom4,15,60,eb,20beads/11	n2	wt
33	-27.976257	16.122334	/Imaging/ring_ph/201111_n2_wt_tom4,15,60,eb,20beads/11	n2	wt
34	319.41275	16.122334	/Imaging/ring_ph/201111_n2_wt_tom4,15,60,eb,20beads/11	n2	wt
35	-27.976257	16.122334	/Imaging/ring_ph/201111_n2_wt_tom4,15,60,eb,20beads/11	n2	wt
36	-27.976261	16.122334	/Imaging/ring_ph/201111_n2_wt_tom4,15,60,eb,20beads/11	n2	wt
37	-27.976257	16.122334	/Imaging/ring_ph/201111_n2_wt_tom4,15,60,eb,20beads/11	n2	wt
38	-27.976257	16.122334	/Imaging/ring_ph/201111_n2_wt_tom4,15,60,eb,20beads/11	n2	wt
39	-27.976257	16.122334	/Imaging/ring_ph/201111_n2_wt_tom4,15,60,eb,20beads/11	n2	wt
40	-27.976257	16.122334	/Imaging/ring_ph/201111_n2_wt_tom4,15,60,eb,20beads/11	n2	wt
41	120.35752	16.122334	/Imaging/ring_ph/201111_n2_wt_tom4,15,60,eb,20beads/11	n2	wt
42	-27.976257	16.122334	/Imaging/ring_ph/201111_n2_wt_tom4,15,60,eb,20beads/11	n2	wt
43	-27.976257	16.122334	/Imaging/ring_ph/201111_n2_wt_tom4,15,60,eb,20beads/11	n2	wt
44	-3.518734	16.122334	/Imaging/ring_ph/201111_n2_wt_tom4,15,60,eb,20beads/11	n2	wt
45	-27.976261	16.122334	/Imaging/ring_ph/201111_n2_wt_tom4,15,60,eb,20beads/11	n2	wt
46	365.27112	16.122334	/Imaging/ring_ph/201111_n2_wt_tom4,15,60,eb,20beads/11	n2	wt
47	-27.976257	16.122334	/Imaging/ring_ph/201111_n2_wt_tom4,15,60,eb,20beads/11	n2	wt
48	343.6317	16.122334	/Imaging/ring_ph/201111_n2_wt_tom4,15,60,eb,20beads/11	n2	wt
49	145.89432	16.122334	/Imaging/ring_ph/201111_n2_wt_tom4,15,60,eb,20beads/11	n2	wt
50	389.20187	16.122334	/Imaging/ring_ph/201111_n2_wt_tom4,15,60,eb,20beads/11	n2	wt
51	747.65375	16.122334	/Imaging/ring_ph/201111_n2_wt_tom4,15,60,eb,20beads/11	n2	wt
52	375.76743	16.122334	/Imaging/ring_ph/201111_n2_wt_tom4,15,60,eb,20beads/11	n2	wt
53	-27.976257	16.122334	/Imaging/ring_ph/201111_n2_wt_tom4,15,60,eb,20beads/11	n2	wt
54	-27.976257	16.122334	/Imaging/ring_ph/201111_n2_wt_tom4,15,60,eb,20beads/11	n2	wt
55	-27.976257	16.122334	/Imaging/ring_ph/201111_n2_wt_tom4,15,60,eb,20beads/11	n2	wt
56	215.63316	16.122334	/Imaging/ring_ph/201111_n2_wt_tom4,15,60,eb,20beads/11	n2	wt
57	-27.976257	16.122334	/Imaging/ring_ph/201111_n2_wt_tom4,15,60,eb,20beads/11	n2	wt
58	470.8323	16.122334	/Imaging/ring_ph/201111_n2_wt_tom4,15,60,eb,20beads/11	n2	wt
59	-27.976257	16.122334	/Imaging/ring_ph/201111_n2_wt_tom4,15,60,eb,20beads/11	n2	wt
60	-27.976261	16.122334	/Imaging/ring_ph/201111_n2_wt_tom4,15,60,eb,20beads/11	n2	wt
61	-8.755664	16.122334	/Imaging/ring_ph/201111_n2_wt_tom4,15,60,eb,20beads/11	n2	wt
62	-27.976261	16.122334	/Imaging/ring_ph/201111_n2_wt_tom4,15,60,eb,20beads/11	n2	wt
63	-27.976261	16.122334	/Imaging/ring_ph/201111_n2_wt_tom4,15,60,eb,20beads/11	n2	wt
64	-27.976257	16.122334	/Imaging/ring_ph/201111_n2_wt_tom4,15,60,eb,20beads/11	n2	wt
65	-27.976257	16.122334	/Imaging/ring_ph/201111_n2_wt_tom4,15,60,eb,20beads/11	n2	wt
66	-27.976257	16.122334	/Imaging/ring_ph/201111_n2_wt_tom4,15,60,eb,20beads/11	n2	wt
67	-27.976257	16.122334	/Imaging/ring_ph/201111_n2_wt_tom4,15,60,eb,20beads/11	n2	wt
68	-27.976257	16.122334	/Imaging/ring_ph/201111_n2_wt_tom4,15,60,eb,20beads/11	n2	wt
69	-27.976257	16.122334	/Imaging/ring_ph/201111_n2_wt_tom4,15,60,eb,20beads/11	n2	wt
70	383.29608	16.122334	/Imaging/ring_ph/201111_n2_wt_tom4,15,60,eb,20beads/11	n2	wt
71	243.13535	16.122334	/Imaging/ring_ph/201111_n2_wt_tom4,15,60,eb,20beads/11	n2	wt
72	-27.976149	16.122334	/Imaging/ring_ph/201111_n2_wt_tom4,15,60,eb,20beads/11	n2	wt
73	-27.976257	16.122334	/Imaging/ring_ph/201111_n2_wt_tom4,15,60,eb,20beads/11	n2	wt
74	253.45361	16.122334	/Imaging/ring_ph/201111_n2_wt_tom4,15,60,eb,20beads/11	n2	wt
75	554.1733	16.122334	/Imaging/ring_ph/201111_n2_wt_tom4,15,60,eb,20beads/11	n2	wt
76	833.80707	16.122334	/Imaging/ring_ph/201111_n2_wt_tom4,15,60,eb,20beads/11	n2	wt
77	739.693	16.122334	/Imaging/ring_ph/201111_n2_wt_tom4,15,60,eb,20beads/11	n2	wt
78	90.676636	16.122334	/Imaging/ring_ph/201111_n2_wt_tom4,15,60,eb,20beads/11	n2	wt
79	-4.2184253	16.122334	/Imaging/ring_ph/201111_n2_wt_tom4,15,60,eb,20beads/11	n2	wt
80	452.75458	16.122334	/Imaging/ring_ph/201111_n2_wt_tom4,15,60,eb,20beads/11	n2	wt
81	341.74887	16.122334	/Imaging/ring_ph/201111_n2_wt_tom4,15,60,eb,20beads/11	n2	wt
82	1178.1399	16.122334	/Imaging/ring_ph/201111_n2_wt_tom4,15,60,eb,20beads/11	n2	wt
83	589.95447	16.122334	/Imaging/ring_ph/201111_n2_wt_tom4,15,60,eb,20beads/11	n2	wt
84	265.91757	16.122334	/Imaging/ring_ph/201111_n2_wt_tom4,15,60,eb,20beads/11	n2	wt
85	-27.976261	16.122334	/Imaging/ring_ph/201111_n2_wt_tom4,15,60,eb,20beads/11	n2	wt
86	488.1341	16.122334	/Imaging/ring_ph/201111_n2_wt_tom4,15,60,eb,20beads/11	n2	wt
87	-10.328777	16.122334	/Imaging/ring_ph/201111_n2_wt_tom4,15,60,eb,20beads/11	n2	wt
88	-27.976257	16.122334	/Imaging/ring_ph/201111_n2_wt_tom4,15,60,eb,20beads/11	n2	wt
89	-27.976261	16.122334	/Imaging/ring_ph/201111_n2_wt_tom4,15,60,eb,20beads/11	n2	wt
90	609.3515	16.122334	/Imaging/ring_ph/201111_n2_wt_tom4,15,60,eb,20beads/11	n2	wt
91	459.08923	16.122334	/Imaging/ring_ph/201111_n2_wt_tom4,15,60,eb,20beads/11	n2	wt
92	209.14037	16.122334	/Imaging/ring_ph/201111_n2_wt_tom4,15,60,eb,20beads/11	n2	wt
93	580.78516	16.122334	/Imaging/ring_ph/201111_n2_wt_tom4,15,60,eb,20beads/11	n2	wt
94	795.7019	16.122334	/Imaging/ring_ph/201111_n2_wt_tom4,15,60,eb,20beads/11	n2	wt
95	975.4899	16.122334	/Imaging/ring_ph/201111_n2_wt_tom4,15,60,eb,20beads/11	n2	wt
96	312.75897	16.122334	/Imaging/ring_ph/201111_n2_wt_tom4,15,60,eb,20beads/11	n2	wt
97	1284.1884	16.122334	/Imaging/ring_ph/201111_n2_wt_tom4,15,60,eb,20beads/11	n2	wt
98	438.505	16.122334	/Imaging/ring_ph/201111_n2_wt_tom4,15,60,eb,20beads/11	n2	wt
99	284.60587	16.122334	/Imaging/ring_ph/201111_n2_wt_tom4,15,60,eb,20beads/11	n2	wt
0	112.84586	0.11200451	/Imaging/ring_ph/201111_n2_wt_tom4,15,60,eb,20beads/12	n2	wt
1	180.6337	0.11200451	/Imaging/ring_ph/201111_n2_wt_tom4,15,60,eb,20beads/12	n2	wt
2	95.85312	0.11200451	/Imaging/ring_ph/201111_n2_wt_tom4,15,60,eb,20beads/12	n2	wt
3	-20.666922	0.11200451	/Imaging/ring_ph/201111_n2_wt_tom4,15,60,eb,20beads/12	n2	wt
4	358.51428	0.11200451	/Imaging/ring_ph/201111_n2_wt_tom4,15,60,eb,20beads/12	n2	wt
5	-20.666922	0.11200451	/Imaging/ring_ph/201111_n2_wt_tom4,15,60,eb,20beads/12	n2	wt
6	-20.666922	0.11200451	/Imaging/ring_ph/201111_n2_wt_tom4,15,60,eb,20beads/12	n2	wt
7	-20.666922	0.11200451	/Imaging/ring_ph/201111_n2_wt_tom4,15,60,eb,20beads/12	n2	wt
8	-0.22285798	0.11200451	/Imaging/ring_ph/201111_n2_wt_tom4,15,60,eb,20beads/12	n2	wt
9	132.19429	0.11200451	/Imaging/ring_ph/201111_n2_wt_tom4,15,60,eb,20beads/12	n2	wt
10	44.63364	0.11200451	/Imaging/ring_ph/201111_n2_wt_tom4,15,60,eb,20beads/12	n2	wt
11	68.48642	0.11200451	/Imaging/ring_ph/201111_n2_wt_tom4,15,60,eb,20beads/12	n2	wt
12	217.91553	0.11200451	/Imaging/ring_ph/201111_n2_wt_tom4,15,60,eb,20beads/12	n2	wt
13	124.66065	0.11200451	/Imaging/ring_ph/201111_n2_wt_tom4,15,60,eb,20beads/12	n2	wt
14	700.6982	0.11200451	/Imaging/ring_ph/201111_n2_wt_tom4,15,60,eb,20beads/12	n2	wt
15	116.99692	0.11200451	/Imaging/ring_ph/201111_n2_wt_tom4,15,60,eb,20beads/12	n2	wt
16	229.50496	0.11200451	/Imaging/ring_ph/201111_n2_wt_tom4,15,60,eb,20beads/12	n2	wt
17	-20.666922	0.11200451	/Imaging/ring_ph/201111_n2_wt_tom4,15,60,eb,20beads/12	n2	wt
18	-6.90363	0.11200451	/Imaging/ring_ph/201111_n2_wt_tom4,15,60,eb,20beads/12	n2	wt
19	-20.666922	0.11200451	/Imaging/ring_ph/201111_n2_wt_tom4,15,60,eb,20beads/12	n2	wt
20	337.47812	0.11200451	/Imaging/ring_ph/201111_n2_wt_tom4,15,60,eb,20beads/12	n2	wt
21	252.63815	0.11200451	/Imaging/ring_ph/201111_n2_wt_tom4,15,60,eb,20beads/12	n2	wt
22	67.08028	0.11200451	/Imaging/ring_ph/201111_n2_wt_tom4,15,60,eb,20beads/12	n2	wt
23	-0.1541448	0.11200451	/Imaging/ring_ph/201111_n2_wt_tom4,15,60,eb,20beads/12	n2	wt
24	298.1385	0.11200451	/Imaging/ring_ph/201111_n2_wt_tom4,15,60,eb,20beads/12	n2	wt
25	269.19772	0.11200451	/Imaging/ring_ph/201111_n2_wt_tom4,15,60,eb,20beads/12	n2	wt
26	-9.55855	0.11200451	/Imaging/ring_ph/201111_n2_wt_tom4,15,60,eb,20beads/12	n2	wt
27	310.96368	0.11200451	/Imaging/ring_ph/201111_n2_wt_tom4,15,60,eb,20beads/12	n2	wt
28	121.83182	0.11200451	/Imaging/ring_ph/201111_n2_wt_tom4,15,60,eb,20beads/12	n2	wt
29	88.11014	0.11200451	/Imaging/ring_ph/201111_n2_wt_tom4,15,60,eb,20beads/12	n2	wt
30	-20.666922	0.11200451	/Imaging/ring_ph/201111_n2_wt_tom4,15,60,eb,20beads/12	n2	wt
31	142.75002	0.11200451	/Imaging/ring_ph/201111_n2_wt_tom4,15,60,eb,20beads/12	n2	wt
32	268.87253	0.11200451	/Imaging/ring_ph/201111_n2_wt_tom4,15,60,eb,20beads/12	n2	wt
33	-11.349959	0.11200451	/Imaging/ring_ph/201111_n2_wt_tom4,15,60,eb,20beads/12	n2	wt
34	154.64995	0.11200451	/Imaging/ring_ph/201111_n2_wt_tom4,15,60,eb,20beads/12	n2	wt
35	267.5804	0.11200451	/Imaging/ring_ph/201111_n2_wt_tom4,15,60,eb,20beads/12	n2	wt
36	-20.666922	0.11200451	/Imaging/ring_ph/201111_n2_wt_tom4,15,60,eb,20beads/12	n2	wt
37	237.61282	0.11200451	/Imaging/ring_ph/201111_n2_wt_tom4,15,60,eb,20beads/12	n2	wt
38	-20.666922	0.11200451	/Imaging/ring_ph/201111_n2_wt_tom4,15,60,eb,20beads/12	n2	wt
39	-20.666922	0.11200451	/Imaging/ring_ph/201111_n2_wt_tom4,15,60,eb,20beads/12	n2	wt
40	202.91362	0.11200451	/Imaging/ring_ph/201111_n2_wt_tom4,15,60,eb,20beads/12	n2	wt
41	-20.666922	0.11200451	/Imaging/ring_ph/201111_n2_wt_tom4,15,60,eb,20beads/12	n2	wt
42	-20.666922	0.11200451	/Imaging/ring_ph/201111_n2_wt_tom4,15,60,eb,20beads/12	n2	wt
43	-0.3742145	0.11200451	/Imaging/ring_ph/201111_n2_wt_tom4,15,60,eb,20beads/12	n2	wt
44	80.17229	0.11200451	/Imaging/ring_ph/201111_n2_wt_tom4,15,60,eb,20beads/12	n2	wt
45	-20.666922	0.11200451	/Imaging/ring_ph/201111_n2_wt_tom4,15,60,eb,20beads/12	n2	wt
46	-0.16188496	0.11200451	/Imaging/ring_ph/201111_n2_wt_tom4,15,60,eb,20beads/12	n2	wt
47	-20.666922	0.11200451	/Imaging/ring_ph/201111_n2_wt_tom4,15,60,eb,20beads/12	n2	wt
48	-20.666922	0.11200451	/Imaging/ring_ph/201111_n2_wt_tom4,15,60,eb,20beads/12	n2	wt
49	-0.2560943	0.11200451	/Imaging/ring_ph/201111_n2_wt_tom4,15,60,eb,20beads/12	n2	wt
50	372.6711	0.11200451	/Imaging/ring_ph/201111_n2_wt_tom4,15,60,eb,20beads/12	n2	wt
51	201.05208	0.11200451	/Imaging/ring_ph/201111_n2_wt_tom4,15,60,eb,20beads/12	n2	wt
52	190.34134	0.11200451	/Imaging/ring_ph/201111_n2_wt_tom4,15,60,eb,20beads/12	n2	wt
53	80.148155	0.11200451	/Imaging/ring_ph/201111_n2_wt_tom4,15,60,eb,20beads/12	n2	wt
54	-20.666922	0.11200451	/Imaging/ring_ph/201111_n2_wt_tom4,15,60,eb,20beads/12	n2	wt
55	240.09998	0.11200451	/Imaging/ring_ph/201111_n2_wt_tom4,15,60,eb,20beads/12	n2	wt
56	-20.666922	0.11200451	/Imaging/ring_ph/201111_n2_wt_tom4,15,60,eb,20beads/12	n2	wt
57	-20.666922	0.11200451	/Imaging/ring_ph/201111_n2_wt_tom4,15,60,eb,20beads/12	n2	wt
58	-2.1692374	0.11200451	/Imaging/ring_ph/201111_n2_wt_tom4,15,60,eb,20beads/12	n2	wt
59	174.81435	0.11200451	/Imaging/ring_ph/201111_n2_wt_tom4,15,60,eb,20beads/12	n2	wt
60	-20.666922	0.11200451	/Imaging/ring_ph/201111_n2_wt_tom4,15,60,eb,20beads/12	n2	wt
61	-20.666922	0.11200451	/Imaging/ring_ph/201111_n2_wt_tom4,15,60,eb,20beads/12	n2	wt
62	-20.666922	0.11200451	/Imaging/ring_ph/201111_n2_wt_tom4,15,60,eb,20beads/12	n2	wt
63	-20.666922	0.11200451	/Imaging/ring_ph/201111_n2_wt_tom4,15,60,eb,20beads/12	n2	wt
64	-20.666922	0.11200451	/Imaging/ring_ph/201111_n2_wt_tom4,15,60,eb,20beads/12	n2	wt
65	212.17578	0.11200451	/Imaging/ring_ph/201111_n2_wt_tom4,15,60,eb,20beads/12	n2	wt
66	-20.666922	0.11200451	/Imaging/ring_ph/201111_n2_wt_tom4,15,60,eb,20beads/12	n2	wt
67	-20.666922	0.11200451	/Imaging/ring_ph/201111_n2_wt_tom4,15,60,eb,20beads/12	n2	wt
68	-20.666922	0.11200451	/Imaging/ring_ph/201111_n2_wt_tom4,15,60,eb,20beads/12	n2	wt
69	203.08728	0.11200451	/Imaging/ring_ph/201111_n2_wt_tom4,15,60,eb,20beads/12	n2	wt
70	-20.666922	0.11200451	/Imaging/ring_ph/201111_n2_wt_tom4,15,60,eb,20beads/12	n2	wt
71	164.29755	0.11200451	/Imaging/ring_ph/201111_n2_wt_tom4,15,60,eb,20beads/12	n2	wt
72	-20.666922	0.11200451	/Imaging/ring_ph/201111_n2_wt_tom4,15,60,eb,20beads/12	n2	wt
73	-20.666922	0.11200451	/Imaging/ring_ph/201111_n2_wt_tom4,15,60,eb,20beads/12	n2	wt
74	262.8634	0.11200451	/Imaging/ring_ph/201111_n2_wt_tom4,15,60,eb,20beads/12	n2	wt
75	75.56432	0.11200451	/Imaging/ring_ph/201111_n2_wt_tom4,15,60,eb,20beads/12	n2	wt
76	-20.666922	0.11200451	/Imaging/ring_ph/201111_n2_wt_tom4,15,60,eb,20beads/12	n2	wt
77	100.27136	0.11200451	/Imaging/ring_ph/201111_n2_wt_tom4,15,60,eb,20beads/12	n2	wt
78	531.22766	0.11200451	/Imaging/ring_ph/201111_n2_wt_tom4,15,60,eb,20beads/12	n2	wt
79	478.44016	0.11200451	/Imaging/ring_ph/201111_n2_wt_tom4,15,60,eb,20beads/12	n2	wt
80	242.62704	0.11200451	/Imaging/ring_ph/201111_n2_wt_tom4,15,60,eb,20beads/12	n2	wt
81	341.7574	0.11200451	/Imaging/ring_ph/201111_n2_wt_tom4,15,60,eb,20beads/12	n2	wt
82	307.6188	0.11200451	/Imaging/ring_ph/201111_n2_wt_tom4,15,60,eb,20beads/12	n2	wt
83	158.33937	0.11200451	/Imaging/ring_ph/201111_n2_wt_tom4,15,60,eb,20beads/12	n2	wt
84	457.47675	0.11200451	/Imaging/ring_ph/201111_n2_wt_tom4,15,60,eb,20beads/12	n2	wt
85	322.917	0.11200451	/Imaging/ring_ph/201111_n2_wt_tom4,15,60,eb,20beads/12	n2	wt
86	-20.666922	0.11200451	/Imaging/ring_ph/201111_n2_wt_tom4,15,60,eb,20beads/12	n2	wt
87	331.9238	0.11200451	/Imaging/ring_ph/201111_n2_wt_tom4,15,60,eb,20beads/12	n2	wt
88	-20.666922	0.11200451	/Imaging/ring_ph/201111_n2_wt_tom4,15,60,eb,20beads/12	n2	wt
89	462.35455	0.11200451	/Imaging/ring_ph/201111_n2_wt_tom4,15,60,eb,20beads/12	n2	wt
90	-20.666922	0.11200451	/Imaging/ring_ph/201111_n2_wt_tom4,15,60,eb,20beads/12	n2	wt
91	88.71368	0.11200451	/Imaging/ring_ph/201111_n2_wt_tom4,15,60,eb,20beads/12	n2	wt
92	339.25577	0.11200451	/Imaging/ring_ph/201111_n2_wt_tom4,15,60,eb,20beads/12	n2	wt
93	-20.666922	0.11200451	/Imaging/ring_ph/201111_n2_wt_tom4,15,60,eb,20beads/12	n2	wt
94	-20.666922	0.11200451	/Imaging/ring_ph/201111_n2_wt_tom4,15,60,eb,20beads/12	n2	wt
95	583.44257	0.11200451	/Imaging/ring_ph/201111_n2_wt_tom4,15,60,eb,20beads/12	n2	wt
96	59.64827	0.11200451	/Imaging/ring_ph/201111_n2_wt_tom4,15,60,eb,20beads/12	n2	wt
97	473.7463	0.11200451	/Imaging/ring_ph/201111_n2_wt_tom4,15,60,eb,20beads/12	n2	wt
98	448.03146	0.11200451	/Imaging/ring_ph/201111_n2_wt_tom4,15,60,eb,20beads/12	n2	wt
99	164.52725	0.11200451	/Imaging/ring_ph/201111_n2_wt_tom4,15,60,eb,20beads/12	n2	wt
0	-17.134844	-5.5169797	/Imaging/ring_ph/201111_n2_wt_tom4,15,60,eb,20beads/13	n2	wt
1	-17.134844	-5.5169797	/Imaging/ring_ph/201111_n2_wt_tom4,15,60,eb,20beads/13	n2	wt
2	-17.134844	-5.5169797	/Imaging/ring_ph/201111_n2_wt_tom4,15,60,eb,20beads/13	n2	wt
3	-17.134844	-5.5169797	/Imaging/ring_ph/201111_n2_wt_tom4,15,60,eb,20beads/13	n2	wt
4	-17.134844	-5.5169797	/Imaging/ring_ph/201111_n2_wt_tom4,15,60,eb,20beads/13	n2	wt
5	-17.134844	-5.5169797	/Imaging/ring_ph/201111_n2_wt_tom4,15,60,eb,20beads/13	n2	wt
6	319.00327	-5.5169797	/Imaging/ring_ph/201111_n2_wt_tom4,15,60,eb,20beads/13	n2	wt
7	-17.134844	-5.5169797	/Imaging/ring_ph/201111_n2_wt_tom4,15,60,eb,20beads/13	n2	wt
8	-17.134844	-5.5169797	/Imaging/ring_ph/201111_n2_wt_tom4,15,60,eb,20beads/13	n2	wt
9	-17.134844	-5.5169797	/Imaging/ring_ph/201111_n2_wt_tom4,15,60,eb,20beads/13	n2	wt
10	-17.134844	-5.5169797	/Imaging/ring_ph/201111_n2_wt_tom4,15,60,eb,20beads/13	n2	wt
11	-17.134844	-5.5169797	/Imaging/ring_ph/201111_n2_wt_tom4,15,60,eb,20beads/13	n2	wt
12	-17.134844	-5.5169797	/Imaging/ring_ph/201111_n2_wt_tom4,15,60,eb,20beads/13	n2	wt
13	-17.134844	-5.5169797	/Imaging/ring_ph/201111_n2_wt_tom4,15,60,eb,20beads/13	n2	wt
14	-17.134844	-5.5169797	/Imaging/ring_ph/201111_n2_wt_tom4,15,60,eb,20beads/13	n2	wt
15	-17.134844	-5.5169797	/Imaging/ring_ph/201111_n2_wt_tom4,15,60,eb,20beads/13	n2	wt
16	70.11768	-5.5169797	/Imaging/ring_ph/201111_n2_wt_tom4,15,60,eb,20beads/13	n2	wt
17	-17.134844	-5.5169797	/Imaging/ring_ph/201111_n2_wt_tom4,15,60,eb,20beads/13	n2	wt
18	-17.134844	-5.5169797	/Imaging/ring_ph/201111_n2_wt_tom4,15,60,eb,20beads/13	n2	wt
19	-17.134844	-5.5169797	/Imaging/ring_ph/201111_n2_wt_tom4,15,60,eb,20beads/13	n2	wt
20	-17.134844	-5.5169797	/Imaging/ring_ph/201111_n2_wt_tom4,15,60,eb,20beads/13	n2	wt
21	-17.134844	-5.5169797	/Imaging/ring_ph/201111_n2_wt_tom4,15,60,eb,20beads/13	n2	wt
22	-17.134844	-5.5169797	/Imaging/ring_ph/201111_n2_wt_tom4,15,60,eb,20beads/13	n2	wt
23	-17.134844	-5.5169797	/Imaging/ring_ph/201111_n2_wt_tom4,15,60,eb,20beads/13	n2	wt
24	-17.134844	-5.5169797	/Imaging/ring_ph/201111_n2_wt_tom4,15,60,eb,20beads/13	n2	wt
25	-17.134844	-5.5169797	/Imaging/ring_ph/201111_n2_wt_tom4,15,60,eb,20beads/13	n2	wt
26	-17.134844	-5.5169797	/Imaging/ring_ph/201111_n2_wt_tom4,15,60,eb,20beads/13	n2	wt
27	-17.134844	-5.5169797	/Imaging/ring_ph/201111_n2_wt_tom4,15,60,eb,20beads/13	n2	wt
28	-17.134844	-5.5169797	/Imaging/ring_ph/201111_n2_wt_tom4,15,60,eb,20beads/13	n2	wt
29	-17.134844	-5.5169797	/Imaging/ring_ph/201111_n2_wt_tom4,15,60,eb,20beads/13	n2	wt
30	-17.134844	-5.5169797	/Imaging/ring_ph/201111_n2_wt_tom4,15,60,eb,20beads/13	n2	wt
31	-17.134844	-5.5169797	/Imaging/ring_ph/201111_n2_wt_tom4,15,60,eb,20beads/13	n2	wt
32	-17.134844	-5.5169797	/Imaging/ring_ph/201111_n2_wt_tom4,15,60,eb,20beads/13	n2	wt
33	-17.134844	-5.5169797	/Imaging/ring_ph/201111_n2_wt_tom4,15,60,eb,20beads/13	n2	wt
34	-17.134844	-5.5169797	/Imaging/ring_ph/201111_n2_wt_tom4,15,60,eb,20beads/13	n2	wt
35	-17.134844	-5.5169797	/Imaging/ring_ph/201111_n2_wt_tom4,15,60,eb,20beads/13	n2	wt
36	-17.134844	-5.5169797	/Imaging/ring_ph/201111_n2_wt_tom4,15,60,eb,20beads/13	n2	wt
37	-17.134844	-5.5169797	/Imaging/ring_ph/201111_n2_wt_tom4,15,60,eb,20beads/13	n2	wt
38	-17.134844	-5.5169797	/Imaging/ring_ph/201111_n2_wt_tom4,15,60,eb,20beads/13	n2	wt
39	-17.134844	-5.5169797	/Imaging/ring_ph/201111_n2_wt_tom4,15,60,eb,20beads/13	n2	wt
40	-17.134844	-5.5169797	/Imaging/ring_ph/201111_n2_wt_tom4,15,60,eb,20beads/13	n2	wt
41	-17.134844	-5.5169797	/Imaging/ring_ph/201111_n2_wt_tom4,15,60,eb,20beads/13	n2	wt
42	-17.134844	-5.5169797	/Imaging/ring_ph/201111_n2_wt_tom4,15,60,eb,20beads/13	n2	wt
43	-17.134844	-5.5169797	/Imaging/ring_ph/201111_n2_wt_tom4,15,60,eb,20beads/13	n2	wt
44	-17.134844	-5.5169797	/Imaging/ring_ph/201111_n2_wt_tom4,15,60,eb,20beads/13	n2	wt
45	-17.134844	-5.5169797	/Imaging/ring_ph/201111_n2_wt_tom4,15,60,eb,20beads/13	n2	wt
46	-17.134844	-5.5169797	/Imaging/ring_ph/201111_n2_wt_tom4,15,60,eb,20beads/13	n2	wt
47	-17.134844	-5.5169797	/Imaging/ring_ph/201111_n2_wt_tom4,15,60,eb,20beads/13	n2	wt
48	-17.134844	-5.5169797	/Imaging/ring_ph/201111_n2_wt_tom4,15,60,eb,20beads/13	n2	wt
49	-17.134844	-5.5169797	/Imaging/ring_ph/201111_n2_wt_tom4,15,60,eb,20beads/13	n2	wt
50	-17.134844	-5.5169797	/Imaging/ring_ph/201111_n2_wt_tom4,15,60,eb,20beads/13	n2	wt
51	-17.134844	-5.5169797	/Imaging/ring_ph/201111_n2_wt_tom4,15,60,eb,20beads/13	n2	wt
52	-17.134844	-5.5169797	/Imaging/ring_ph/201111_n2_wt_tom4,15,60,eb,20beads/13	n2	wt
53	-17.134844	-5.5169797	/Imaging/ring_ph/201111_n2_wt_tom4,15,60,eb,20beads/13	n2	wt
54	-17.134844	-5.5169797	/Imaging/ring_ph/201111_n2_wt_tom4,15,60,eb,20beads/13	n2	wt
55	99.418564	-5.5169797	/Imaging/ring_ph/201111_n2_wt_tom4,15,60,eb,20beads/13	n2	wt
56	-17.134844	-5.5169797	/Imaging/ring_ph/201111_n2_wt_tom4,15,60,eb,20beads/13	n2	wt
57	-17.134844	-5.5169797	/Imaging/ring_ph/201111_n2_wt_tom4,15,60,eb,20beads/13	n2	wt
58	-17.134844	-5.5169797	/Imaging/ring_ph/201111_n2_wt_tom4,15,60,eb,20beads/13	n2	wt
59	-17.134844	-5.5169797	/Imaging/ring_ph/201111_n2_wt_tom4,15,60,eb,20beads/13	n2	wt
60	-17.134844	-5.5169797	/Imaging/ring_ph/201111_n2_wt_tom4,15,60,eb,20beads/13	n2	wt
61	-17.134844	-5.5169797	/Imaging/ring_ph/201111_n2_wt_tom4,15,60,eb,20beads/13	n2	wt
62	-17.134844	-5.5169797	/Imaging/ring_ph/201111_n2_wt_tom4,15,60,eb,20beads/13	n2	wt
63	-17.134844	-5.5169797	/Imaging/ring_ph/201111_n2_wt_tom4,15,60,eb,20beads/13	n2	wt
64	-17.134844	-5.5169797	/Imaging/ring_ph/201111_n2_wt_tom4,15,60,eb,20beads/13	n2	wt
65	-17.134844	-5.5169797	/Imaging/ring_ph/201111_n2_wt_tom4,15,60,eb,20beads/13	n2	wt
66	-17.134844	-5.5169797	/Imaging/ring_ph/201111_n2_wt_tom4,15,60,eb,20beads/13	n2	wt
67	-17.134844	-5.5169797	/Imaging/ring_ph/201111_n2_wt_tom4,15,60,eb,20beads/13	n2	wt
68	-17.134844	-5.5169797	/Imaging/ring_ph/201111_n2_wt_tom4,15,60,eb,20beads/13	n2	wt
69	-17.134844	-5.5169797	/Imaging/ring_ph/201111_n2_wt_tom4,15,60,eb,20beads/13	n2	wt
70	-17.134844	-5.5169797	/Imaging/ring_ph/201111_n2_wt_tom4,15,60,eb,20beads/13	n2	wt
71	-17.134844	-5.5169797	/Imaging/ring_ph/201111_n2_wt_tom4,15,60,eb,20beads/13	n2	wt
72	-17.134844	-5.5169797	/Imaging/ring_ph/201111_n2_wt_tom4,15,60,eb,20beads/13	n2	wt
73	-17.134844	-5.5169797	/Imaging/ring_ph/201111_n2_wt_tom4,15,60,eb,20beads/13	n2	wt
74	-17.134844	-5.5169797	/Imaging/ring_ph/201111_n2_wt_tom4,15,60,eb,20beads/13	n2	wt
75	-17.134844	-5.5169797	/Imaging/ring_ph/201111_n2_wt_tom4,15,60,eb,20beads/13	n2	wt
76	-17.134844	-5.5169797	/Imaging/ring_ph/201111_n2_wt_tom4,15,60,eb,20beads/13	n2	wt
77	-17.134844	-5.5169797	/Imaging/ring_ph/201111_n2_wt_tom4,15,60,eb,20beads/13	n2	wt
78	-17.134844	-5.5169797	/Imaging/ring_ph/201111_n2_wt_tom4,15,60,eb,20beads/13	n2	wt
79	-17.134844	-5.5169797	/Imaging/ring_ph/201111_n2_wt_tom4,15,60,eb,20beads/13	n2	wt
80	-17.134844	-5.5169797	/Imaging/ring_ph/201111_n2_wt_tom4,15,60,eb,20beads/13	n2	wt
81	-17.134844	-5.5169797	/Imaging/ring_ph/201111_n2_wt_tom4,15,60,eb,20beads/13	n2	wt
82	-17.134844	-5.5169797	/Imaging/ring_ph/201111_n2_wt_tom4,15,60,eb,20beads/13	n2	wt
83	-17.134844	-5.5169797	/Imaging/ring_ph/201111_n2_wt_tom4,15,60,eb,20beads/13	n2	wt
84	-17.134844	-5.5169797	/Imaging/ring_ph/201111_n2_wt_tom4,15,60,eb,20beads/13	n2	wt
85	-17.134844	-5.5169797	/Imaging/ring_ph/201111_n2_wt_tom4,15,60,eb,20beads/13	n2	wt
86	130.19852	-5.5169797	/Imaging/ring_ph/201111_n2_wt_tom4,15,60,eb,20beads/13	n2	wt
87	81.185394	-5.5169797	/Imaging/ring_ph/201111_n2_wt_tom4,15,60,eb,20beads/13	n2	wt
88	-17.134844	-5.5169797	/Imaging/ring_ph/201111_n2_wt_tom4,15,60,eb,20beads/13	n2	wt
89	-17.134844	-5.5169797	/Imaging/ring_ph/201111_n2_wt_tom4,15,60,eb,20beads/13	n2	wt
90	-17.134844	-5.5169797	/Imaging/ring_ph/201111_n2_wt_tom4,15,60,eb,20beads/13	n2	wt
91	-17.134844	-5.5169797	/Imaging/ring_ph/201111_n2_wt_tom4,15,60,eb,20beads/13	n2	wt
92	-17.134844	-5.5169797	/Imaging/ring_ph/201111_n2_wt_tom4,15,60,eb,20beads/13	n2	wt
93	-17.134844	-5.5169797	/Imaging/ring_ph/201111_n2_wt_tom4,15,60,eb,20beads/13	n2	wt
94	-17.134844	-5.5169797	/Imaging/ring_ph/201111_n2_wt_tom4,15,60,eb,20beads/13	n2	wt
95	-17.134844	-5.5169797	/Imaging/ring_ph/201111_n2_wt_tom4,15,60,eb,20beads/13	n2	wt
96	-17.134844	-5.5169797	/Imaging/ring_ph/201111_n2_wt_tom4,15,60,eb,20beads/13	n2	wt
97	-17.134844	-5.5169797	/Imaging/ring_ph/201111_n2_wt_tom4,15,60,eb,20beads/13	n2	wt
98	-17.134844	-5.5169797	/Imaging/ring_ph/201111_n2_wt_tom4,15,60,eb,20beads/13	n2	wt
99	-17.134844	-5.5169797	/Imaging/ring_ph/201111_n2_wt_tom4,15,60,eb,20beads/13	n2	wt
0	3.7388964	96.14681	/Imaging/ring_ph/201111_n2_wt_tom4,15,60,eb,20beads/14	n2	wt
1	-30.126612	96.14681	/Imaging/ring_ph/201111_n2_wt_tom4,15,60,eb,20beads/14	n2	wt
2	-11.299234	96.14681	/Imaging/ring_ph/201111_n2_wt_tom4,15,60,eb,20beads/14	n2	wt
3	391.03052	96.14681	/Imaging/ring_ph/201111_n2_wt_tom4,15,60,eb,20beads/14	n2	wt
4	24.672735	96.14681	/Imaging/ring_ph/201111_n2_wt_tom4,15,60,eb,20beads/14	n2	wt
5	368.20966	96.14681	/Imaging/ring_ph/201111_n2_wt_tom4,15,60,eb,20beads/14	n2	wt
6	130.93324	96.14681	/Imaging/ring_ph/201111_n2_wt_tom4,15,60,eb,20beads/14	n2	wt
7	204.62	96.14681	/Imaging/ring_ph/201111_n2_wt_tom4,15,60,eb,20beads/14	n2	wt
8	165.72975	96.14681	/Imaging/ring_ph/201111_n2_wt_tom4,15,60,eb,20beads/14	n2	wt
9	39.66669	96.14681	/Imaging/ring_ph/201111_n2_wt_tom4,15,60,eb,20beads/14	n2	wt
10	-30.131035	96.14681	/Imaging/ring_ph/201111_n2_wt_tom4,15,60,eb,20beads/14	n2	wt
11	-30.130993	96.14681	/Imaging/ring_ph/201111_n2_wt_tom4,15,60,eb,20beads/14	n2	wt
12	74.52466	96.14681	/Imaging/ring_ph/201111_n2_wt_tom4,15,60,eb,20beads/14	n2	wt
13	392.47592	96.14681	/Imaging/ring_ph/201111_n2_wt_tom4,15,60,eb,20beads/14	n2	wt
14	171.39665	96.14681	/Imaging/ring_ph/201111_n2_wt_tom4,15,60,eb,20beads/14	n2	wt
15	662.0335	96.14681	/Imaging/ring_ph/201111_n2_wt_tom4,15,60,eb,20beads/14	n2	wt
16	470.39383	96.14681	/Imaging/ring_ph/201111_n2_wt_tom4,15,60,eb,20beads/14	n2	wt
17	465.2688	96.14681	/Imaging/ring_ph/201111_n2_wt_tom4,15,60,eb,20beads/14	n2	wt
18	170.3059	96.14681	/Imaging/ring_ph/201111_n2_wt_tom4,15,60,eb,20beads/14	n2	wt
19	-30.12861	96.14681	/Imaging/ring_ph/201111_n2_wt_tom4,15,60,eb,20beads/14	n2	wt
20	-0.63030875	96.14681	/Imaging/ring_ph/201111_n2_wt_tom4,15,60,eb,20beads/14	n2	wt
21	523.70557	96.14681	/Imaging/ring_ph/201111_n2_wt_tom4,15,60,eb,20beads/14	n2	wt
22	815.8269	96.14681	/Imaging/ring_ph/201111_n2_wt_tom4,15,60,eb,20beads/14	n2	wt
23	-30.131035	96.14681	/Imaging/ring_ph/201111_n2_wt_tom4,15,60,eb,20beads/14	n2	wt
24	107.763916	96.14681	/Imaging/ring_ph/201111_n2_wt_tom4,15,60,eb,20beads/14	n2	wt
25	388.81082	96.14681	/Imaging/ring_ph/201111_n2_wt_tom4,15,60,eb,20beads/14	n2	wt
26	189.39124	96.14681	/Imaging/ring_ph/201111_n2_wt_tom4,15,60,eb,20beads/14	n2	wt
27	399.45273	96.14681	/Imaging/ring_ph/201111_n2_wt_tom4,15,60,eb,20beads/14	n2	wt
28	215.66553	96.14681	/Imaging/ring_ph/201111_n2_wt_tom4,15,60,eb,20beads/14	n2	wt
29	360.7496	96.14681	/Imaging/ring_ph/201111_n2_wt_tom4,15,60,eb,20beads/14	n2	wt
30	579.10236	96.14681	/Imaging/ring_ph/201111_n2_wt_tom4,15,60,eb,20beads/14	n2	wt
31	713.574	96.14681	/Imaging/ring_ph/201111_n2_wt_tom4,15,60,eb,20beads/14	n2	wt
32	190.66353	96.14681	/Imaging/ring_ph/201111_n2_wt_tom4,15,60,eb,20beads/14	n2	wt
33	228.73132	96.14681	/Imaging/ring_ph/201111_n2_wt_tom4,15,60,eb,20beads/14	n2	wt
34	712.5734	96.14681	/Imaging/ring_ph/201111_n2_wt_tom4,15,60,eb,20beads/14	n2	wt
35	-30.131037	96.14681	/Imaging/ring_ph/201111_n2_wt_tom4,15,60,eb,20beads/14	n2	wt
36	-30.131037	96.14681	/Imaging/ring_ph/201111_n2_wt_tom4,15,60,eb,20beads/14	n2	wt
37	-30.083107	96.14681	/Imaging/ring_ph/201111_n2_wt_tom4,15,60,eb,20beads/14	n2	wt
38	-30.131037	96.14681	/Imaging/ring_ph/201111_n2_wt_tom4,15,60,eb,20beads/14	n2	wt
39	-30.13104	96.14681	/Imaging/ring_ph/201111_n2_wt_tom4,15,60,eb,20beads/14	n2	wt
40	-30.13104	96.14681	/Imaging/ring_ph/201111_n2_wt_tom4,15,60,eb,20beads/14	n2	wt
41	-30.131037	96.14681	/Imaging/ring_ph/201111_n2_wt_tom4,15,60,eb,20beads/14	n2	wt
42	-30.131037	96.14681	/Imaging/ring_ph/201111_n2_wt_tom4,15,60,eb,20beads/14	n2	wt
43	132.97911	96.14681	/Imaging/ring_ph/201111_n2_wt_tom4,15,60,eb,20beads/14	n2	wt
44	796.3481	96.14681	/Imaging/ring_ph/201111_n2_wt_tom4,15,60,eb,20beads/14	n2	wt
45	-30.131037	96.14681	/Imaging/ring_ph/201111_n2_wt_tom4,15,60,eb,20beads/14	n2	wt
46	511.6175	96.14681	/Imaging/ring_ph/201111_n2_wt_tom4,15,60,eb,20beads/14	n2	wt
47	438.6616	96.14681	/Imaging/ring_ph/201111_n2_wt_tom4,15,60,eb,20beads/14	n2	wt
48	187.3616	96.14681	/Imaging/ring_ph/201111_n2_wt_tom4,15,60,eb,20beads/14	n2	wt
49	-30.131037	96.14681	/Imaging/ring_ph/201111_n2_wt_tom4,15,60,eb,20beads/14	n2	wt
50	-30.11169	96.14681	/Imaging/ring_ph/201111_n2_wt_tom4,15,60,eb,20beads/14	n2	wt
51	-11.950307	96.14681	/Imaging/ring_ph/201111_n2_wt_tom4,15,60,eb,20beads/14	n2	wt
52	224.05527	96.14681	/Imaging/ring_ph/201111_n2_wt_tom4,15,60,eb,20beads/14	n2	wt
53	-30.130993	96.14681	/Imaging/ring_ph/201111_n2_wt_tom4,15,60,eb,20beads/14	n2	wt
54	-30.13104	96.14681	/Imaging/ring_ph/201111_n2_wt_tom4,15,60,eb,20beads/14	n2	wt
55	570.0808	96.14681	/Imaging/ring_ph/201111_n2_wt_tom4,15,60,eb,20beads/14	n2	wt
56	486.9181	96.14681	/Imaging/ring_ph/201111_n2_wt_tom4,15,60,eb,20beads/14	n2	wt
57	563.86053	96.14681	/Imaging/ring_ph/201111_n2_wt_tom4,15,60,eb,20beads/14	n2	wt
58	-30.13104	96.14681	/Imaging/ring_ph/201111_n2_wt_tom4,15,60,eb,20beads/14	n2	wt
59	434.0889	96.14681	/Imaging/ring_ph/201111_n2_wt_tom4,15,60,eb,20beads/14	n2	wt
60	-30.131037	96.14681	/Imaging/ring_ph/201111_n2_wt_tom4,15,60,eb,20beads/14	n2	wt
61	-30.131037	96.14681	/Imaging/ring_ph/201111_n2_wt_tom4,15,60,eb,20beads/14	n2	wt
62	20.142466	96.14681	/Imaging/ring_ph/201111_n2_wt_tom4,15,60,eb,20beads/14	n2	wt
63	50.133526	96.14681	/Imaging/ring_ph/201111_n2_wt_tom4,15,60,eb,20beads/14	n2	wt
64	-30.131037	96.14681	/Imaging/ring_ph/201111_n2_wt_tom4,15,60,eb,20beads/14	n2	wt
65	411.5549	96.14681	/Imaging/ring_ph/201111_n2_wt_tom4,15,60,eb,20beads/14	n2	wt
66	495.72586	96.14681	/Imaging/ring_ph/201111_n2_wt_tom4,15,60,eb,20beads/14	n2	wt
67	378.66632	96.14681	/Imaging/ring_ph/201111_n2_wt_tom4,15,60,eb,20beads/14	n2	wt
68	197.55006	96.14681	/Imaging/ring_ph/201111_n2_wt_tom4,15,60,eb,20beads/14	n2	wt
69	468.76147	96.14681	/Imaging/ring_ph/201111_n2_wt_tom4,15,60,eb,20beads/14	n2	wt
70	669.0985	96.14681	/Imaging/ring_ph/201111_n2_wt_tom4,15,60,eb,20beads/14	n2	wt
71	658.4286	96.14681	/Imaging/ring_ph/201111_n2_wt_tom4,15,60,eb,20beads/14	n2	wt
72	186.43138	96.14681	/Imaging/ring_ph/201111_n2_wt_tom4,15,60,eb,20beads/14	n2	wt
73	909.566	96.14681	/Imaging/ring_ph/201111_n2_wt_tom4,15,60,eb,20beads/14	n2	wt
74	418.27707	96.14681	/Imaging/ring_ph/201111_n2_wt_tom4,15,60,eb,20beads/14	n2	wt
75	299.87497	96.14681	/Imaging/ring_ph/201111_n2_wt_tom4,15,60,eb,20beads/14	n2	wt
76	897.92096	96.14681	/Imaging/ring_ph/201111_n2_wt_tom4,15,60,eb,20beads/14	n2	wt
77	560.0954	96.14681	/Imaging/ring_ph/201111_n2_wt_tom4,15,60,eb,20beads/14	n2	wt
78	175.21169	96.14681	/Imaging/ring_ph/201111_n2_wt_tom4,15,60,eb,20beads/14	n2	wt
79	626.3958	96.14681	/Imaging/ring_ph/201111_n2_wt_tom4,15,60,eb,20beads/14	n2	wt
80	1024.5985	96.14681	/Imaging/ring_ph/201111_n2_wt_tom4,15,60,eb,20beads/14	n2	wt
81	917.573	96.14681	/Imaging/ring_ph/201111_n2_wt_tom4,15,60,eb,20beads/14	n2	wt
82	264.48685	96.14681	/Imaging/ring_ph/201111_n2_wt_tom4,15,60,eb,20beads/14	n2	wt
83	468.95236	96.14681	/Imaging/ring_ph/201111_n2_wt_tom4,15,60,eb,20beads/14	n2	wt
84	-30.13104	96.14681	/Imaging/ring_ph/201111_n2_wt_tom4,15,60,eb,20beads/14	n2	wt
85	257.7873	96.14681	/Imaging/ring_ph/201111_n2_wt_tom4,15,60,eb,20beads/14	n2	wt
86	163.7733	96.14681	/Imaging/ring_ph/201111_n2_wt_tom4,15,60,eb,20beads/14	n2	wt
87	-30.13104	96.14681	/Imaging/ring_ph/201111_n2_wt_tom4,15,60,eb,20beads/14	n2	wt
88	595.9627	96.14681	/Imaging/ring_ph/201111_n2_wt_tom4,15,60,eb,20beads/14	n2	wt
89	445.41458	96.14681	/Imaging/ring_ph/201111_n2_wt_tom4,15,60,eb,20beads/14	n2	wt
90	36.736908	96.14681	/Imaging/ring_ph/201111_n2_wt_tom4,15,60,eb,20beads/14	n2	wt
91	-30.131037	96.14681	/Imaging/ring_ph/201111_n2_wt_tom4,15,60,eb,20beads/14	n2	wt
92	604.9684	96.14681	/Imaging/ring_ph/201111_n2_wt_tom4,15,60,eb,20beads/14	n2	wt
93	663.2226	96.14681	/Imaging/ring_ph/201111_n2_wt_tom4,15,60,eb,20beads/14	n2	wt
94	679.0872	96.14681	/Imaging/ring_ph/201111_n2_wt_tom4,15,60,eb,20beads/14	n2	wt
95	415.96268	96.14681	/Imaging/ring_ph/201111_n2_wt_tom4,15,60,eb,20beads/14	n2	wt
96	128.8444	96.14681	/Imaging/ring_ph/201111_n2_wt_tom4,15,60,eb,20beads/14	n2	wt
97	839.0272	96.14681	/Imaging/ring_ph/201111_n2_wt_tom4,15,60,eb,20beads/14	n2	wt
98	-30.131037	96.14681	/Imaging/ring_ph/201111_n2_wt_tom4,15,60,eb,20beads/14	n2	wt
99	226.8728	96.14681	/Imaging/ring_ph/201111_n2_wt_tom4,15,60,eb,20beads/14	n2	wt
0	2206.8606	342.07968	/Imaging/ring_ph/201111_nwg313_par2_tom4,15,60,eb,beads/01	nwg313	par2
1	1990.5697	342.07968	/Imaging/ring_ph/201111_nwg313_par2_tom4,15,60,eb,beads/01	nwg313	par2
2	1664.0266	342.07968	/Imaging/ring_ph/201111_nwg313_par2_tom4,15,60,eb,beads/01	nwg313	par2
3	2455.034	342.07968	/Imaging/ring_ph/201111_nwg313_par2_tom4,15,60,eb,beads/01	nwg313	par2
4	2259.9875	342.07968	/Imaging/ring_ph/201111_nwg313_par2_tom4,15,60,eb,beads/01	nwg313	par2
5	1885.9678	342.07968	/Imaging/ring_ph/201111_nwg313_par2_tom4,15,60,eb,beads/01	nwg313	par2
6	1946.5444	342.07968	/Imaging/ring_ph/201111_nwg313_par2_tom4,15,60,eb,beads/01	nwg313	par2
7	2330.6995	342.07968	/Imaging/ring_ph/201111_nwg313_par2_tom4,15,60,eb,beads/01	nwg313	par2
8	2060.7905	342.07968	/Imaging/ring_ph/201111_nwg313_par2_tom4,15,60,eb,beads/01	nwg313	par2
9	2076.9443	342.07968	/Imaging/ring_ph/201111_nwg313_par2_tom4,15,60,eb,beads/01	nwg313	par2
10	1719.3268	342.07968	/Imaging/ring_ph/201111_nwg313_par2_tom4,15,60,eb,beads/01	nwg313	par2
11	2101.7126	342.07968	/Imaging/ring_ph/201111_nwg313_par2_tom4,15,60,eb,beads/01	nwg313	par2
12	2051.8923	342.07968	/Imaging/ring_ph/201111_nwg313_par2_tom4,15,60,eb,beads/01	nwg313	par2
13	1981.8981	342.07968	/Imaging/ring_ph/201111_nwg313_par2_tom4,15,60,eb,beads/01	nwg313	par2
14	2184.2761	342.07968	/Imaging/ring_ph/201111_nwg313_par2_tom4,15,60,eb,beads/01	nwg313	par2
15	1964.0419	342.07968	/Imaging/ring_ph/201111_nwg313_par2_tom4,15,60,eb,beads/01	nwg313	par2
16	2235.431	342.07968	/Imaging/ring_ph/201111_nwg313_par2_tom4,15,60,eb,beads/01	nwg313	par2
17	1696.6986	342.07968	/Imaging/ring_ph/201111_nwg313_par2_tom4,15,60,eb,beads/01	nwg313	par2
18	2073.076	342.07968	/Imaging/ring_ph/201111_nwg313_par2_tom4,15,60,eb,beads/01	nwg313	par2
19	1953.7825	342.07968	/Imaging/ring_ph/201111_nwg313_par2_tom4,15,60,eb,beads/01	nwg313	par2
20	2078.7942	342.07968	/Imaging/ring_ph/201111_nwg313_par2_tom4,15,60,eb,beads/01	nwg313	par2
21	2047.5354	342.07968	/Imaging/ring_ph/201111_nwg313_par2_tom4,15,60,eb,beads/01	nwg313	par2
22	2029.3136	342.07968	/Imaging/ring_ph/201111_nwg313_par2_tom4,15,60,eb,beads/01	nwg313	par2
23	1972.4679	342.07968	/Imaging/ring_ph/201111_nwg313_par2_tom4,15,60,eb,beads/01	nwg313	par2
24	1977.3596	342.07968	/Imaging/ring_ph/201111_nwg313_par2_tom4,15,60,eb,beads/01	nwg313	par2
25	2338.125	342.07968	/Imaging/ring_ph/201111_nwg313_par2_tom4,15,60,eb,beads/01	nwg313	par2
26	1297.2172	342.07968	/Imaging/ring_ph/201111_nwg313_par2_tom4,15,60,eb,beads/01	nwg313	par2
27	1444.941	342.07968	/Imaging/ring_ph/201111_nwg313_par2_tom4,15,60,eb,beads/01	nwg313	par2
28	1922.0104	342.07968	/Imaging/ring_ph/201111_nwg313_par2_tom4,15,60,eb,beads/01	nwg313	par2
29	2010.8563	342.07968	/Imaging/ring_ph/201111_nwg313_par2_tom4,15,60,eb,beads/01	nwg313	par2
30	1931.6475	342.07968	/Imaging/ring_ph/201111_nwg313_par2_tom4,15,60,eb,beads/01	nwg313	par2
31	1710.5609	342.07968	/Imaging/ring_ph/201111_nwg313_par2_tom4,15,60,eb,beads/01	nwg313	par2
32	1580.6742	342.07968	/Imaging/ring_ph/201111_nwg313_par2_tom4,15,60,eb,beads/01	nwg313	par2
33	1842.915	342.07968	/Imaging/ring_ph/201111_nwg313_par2_tom4,15,60,eb,beads/01	nwg313	par2
34	1488.7476	342.07968	/Imaging/ring_ph/201111_nwg313_par2_tom4,15,60,eb,beads/01	nwg313	par2
35	1188.8093	342.07968	/Imaging/ring_ph/201111_nwg313_par2_tom4,15,60,eb,beads/01	nwg313	par2
36	1482.2782	342.07968	/Imaging/ring_ph/201111_nwg313_par2_tom4,15,60,eb,beads/01	nwg313	par2
37	1899.2703	342.07968	/Imaging/ring_ph/201111_nwg313_par2_tom4,15,60,eb,beads/01	nwg313	par2
38	1073.5936	342.07968	/Imaging/ring_ph/201111_nwg313_par2_tom4,15,60,eb,beads/01	nwg313	par2
39	1494.4271	342.07968	/Imaging/ring_ph/201111_nwg313_par2_tom4,15,60,eb,beads/01	nwg313	par2
40	1958.2511	342.07968	/Imaging/ring_ph/201111_nwg313_par2_tom4,15,60,eb,beads/01	nwg313	par2
41	1693.7633	342.07968	/Imaging/ring_ph/201111_nwg313_par2_tom4,15,60,eb,beads/01	nwg313	par2
42	1853.8842	342.07968	/Imaging/ring_ph/201111_nwg313_par2_tom4,15,60,eb,beads/01	nwg313	par2
43	1552.5406	342.07968	/Imaging/ring_ph/201111_nwg313_par2_tom4,15,60,eb,beads/01	nwg313	par2
44	1959.8546	342.07968	/Imaging/ring_ph/201111_nwg313_par2_tom4,15,60,eb,beads/01	nwg313	par2
45	1433.2856	342.07968	/Imaging/ring_ph/201111_nwg313_par2_tom4,15,60,eb,beads/01	nwg313	par2
46	1331.8511	342.07968	/Imaging/ring_ph/201111_nwg313_par2_tom4,15,60,eb,beads/01	nwg313	par2
47	1244.0552	342.07968	/Imaging/ring_ph/201111_nwg313_par2_tom4,15,60,eb,beads/01	nwg313	par2
48	1731.7474	342.07968	/Imaging/ring_ph/201111_nwg313_par2_tom4,15,60,eb,beads/01	nwg313	par2
49	1750.7574	342.07968	/Imaging/ring_ph/201111_nwg313_par2_tom4,15,60,eb,beads/01	nwg313	par2
50	1355.7797	342.07968	/Imaging/ring_ph/201111_nwg313_par2_tom4,15,60,eb,beads/01	nwg313	par2
51	1639.8975	342.07968	/Imaging/ring_ph/201111_nwg313_par2_tom4,15,60,eb,beads/01	nwg313	par2
52	1513.861	342.07968	/Imaging/ring_ph/201111_nwg313_par2_tom4,15,60,eb,beads/01	nwg313	par2
53	1313.4844	342.07968	/Imaging/ring_ph/201111_nwg313_par2_tom4,15,60,eb,beads/01	nwg313	par2
54	1359.5482	342.07968	/Imaging/ring_ph/201111_nwg313_par2_tom4,15,60,eb,beads/01	nwg313	par2
55	1280.4093	342.07968	/Imaging/ring_ph/201111_nwg313_par2_tom4,15,60,eb,beads/01	nwg313	par2
56	1090.0652	342.07968	/Imaging/ring_ph/201111_nwg313_par2_tom4,15,60,eb,beads/01	nwg313	par2
57	1325.7515	342.07968	/Imaging/ring_ph/201111_nwg313_par2_tom4,15,60,eb,beads/01	nwg313	par2
58	1316.8115	342.07968	/Imaging/ring_ph/201111_nwg313_par2_tom4,15,60,eb,beads/01	nwg313	par2
59	1321.9825	342.07968	/Imaging/ring_ph/201111_nwg313_par2_tom4,15,60,eb,beads/01	nwg313	par2
60	1656.1035	342.07968	/Imaging/ring_ph/201111_nwg313_par2_tom4,15,60,eb,beads/01	nwg313	par2
61	1952.7969	342.07968	/Imaging/ring_ph/201111_nwg313_par2_tom4,15,60,eb,beads/01	nwg313	par2
62	1431.6272	342.07968	/Imaging/ring_ph/201111_nwg313_par2_tom4,15,60,eb,beads/01	nwg313	par2
63	2025.9747	342.07968	/Imaging/ring_ph/201111_nwg313_par2_tom4,15,60,eb,beads/01	nwg313	par2
64	1745.9877	342.07968	/Imaging/ring_ph/201111_nwg313_par2_tom4,15,60,eb,beads/01	nwg313	par2
65	2005.5466	342.07968	/Imaging/ring_ph/201111_nwg313_par2_tom4,15,60,eb,beads/01	nwg313	par2
66	2119.6394	342.07968	/Imaging/ring_ph/201111_nwg313_par2_tom4,15,60,eb,beads/01	nwg313	par2
67	1423.3472	342.07968	/Imaging/ring_ph/201111_nwg313_par2_tom4,15,60,eb,beads/01	nwg313	par2
68	1889.6559	342.07968	/Imaging/ring_ph/201111_nwg313_par2_tom4,15,60,eb,beads/01	nwg313	par2
69	2068.057	342.07968	/Imaging/ring_ph/201111_nwg313_par2_tom4,15,60,eb,beads/01	nwg313	par2
70	1784.8479	342.07968	/Imaging/ring_ph/201111_nwg313_par2_tom4,15,60,eb,beads/01	nwg313	par2
71	1926.8472	342.07968	/Imaging/ring_ph/201111_nwg313_par2_tom4,15,60,eb,beads/01	nwg313	par2
72	1680.6555	342.07968	/Imaging/ring_ph/201111_nwg313_par2_tom4,15,60,eb,beads/01	nwg313	par2
73	1706.7828	342.07968	/Imaging/ring_ph/201111_nwg313_par2_tom4,15,60,eb,beads/01	nwg313	par2
74	2248.5967	342.07968	/Imaging/ring_ph/201111_nwg313_par2_tom4,15,60,eb,beads/01	nwg313	par2
75	1913.8398	342.07968	/Imaging/ring_ph/201111_nwg313_par2_tom4,15,60,eb,beads/01	nwg313	par2
76	1859.8379	342.07968	/Imaging/ring_ph/201111_nwg313_par2_tom4,15,60,eb,beads/01	nwg313	par2
77	2132.9268	342.07968	/Imaging/ring_ph/201111_nwg313_par2_tom4,15,60,eb,beads/01	nwg313	par2
78	1770.3387	342.07968	/Imaging/ring_ph/201111_nwg313_par2_tom4,15,60,eb,beads/01	nwg313	par2
79	2060.3435	342.07968	/Imaging/ring_ph/201111_nwg313_par2_tom4,15,60,eb,beads/01	nwg313	par2
80	1785.0149	342.07968	/Imaging/ring_ph/201111_nwg313_par2_tom4,15,60,eb,beads/01	nwg313	par2
81	1770.0942	342.07968	/Imaging/ring_ph/201111_nwg313_par2_tom4,15,60,eb,beads/01	nwg313	par2
82	1809.0099	342.07968	/Imaging/ring_ph/201111_nwg313_par2_tom4,15,60,eb,beads/01	nwg313	par2
83	1566.7198	342.07968	/Imaging/ring_ph/201111_nwg313_par2_tom4,15,60,eb,beads/01	nwg313	par2
84	1835.9883	342.07968	/Imaging/ring_ph/201111_nwg313_par2_tom4,15,60,eb,beads/01	nwg313	par2
85	1992.346	342.07968	/Imaging/ring_ph/201111_nwg313_par2_tom4,15,60,eb,beads/01	nwg313	par2
86	2284.9885	342.07968	/Imaging/ring_ph/201111_nwg313_par2_tom4,15,60,eb,beads/01	nwg313	par2
87	1464.9783	342.07968	/Imaging/ring_ph/201111_nwg313_par2_tom4,15,60,eb,beads/01	nwg313	par2
88	1824.802	342.07968	/Imaging/ring_ph/201111_nwg313_par2_tom4,15,60,eb,beads/01	nwg313	par2
89	1724.9178	342.07968	/Imaging/ring_ph/201111_nwg313_par2_tom4,15,60,eb,beads/01	nwg313	par2
90	2068.3586	342.07968	/Imaging/ring_ph/201111_nwg313_par2_tom4,15,60,eb,beads/01	nwg313	par2
91	1647.4601	342.07968	/Imaging/ring_ph/201111_nwg313_par2_tom4,15,60,eb,beads/01	nwg313	par2
92	2946.4446	342.07968	/Imaging/ring_ph/201111_nwg313_par2_tom4,15,60,eb,beads/01	nwg313	par2
93	2364.0562	342.07968	/Imaging/ring_ph/201111_nwg313_par2_tom4,15,60,eb,beads/01	nwg313	par2
94	2017.6707	342.07968	/Imaging/ring_ph/201111_nwg313_par2_tom4,15,60,eb,beads/01	nwg313	par2
95	2808.169	342.07968	/Imaging/ring_ph/201111_nwg313_par2_tom4,15,60,eb,beads/01	nwg313	par2
96	2007.2455	342.07968	/Imaging/ring_ph/201111_nwg313_par2_tom4,15,60,eb,beads/01	nwg313	par2
97	2303.751	342.07968	/Imaging/ring_ph/201111_nwg313_par2_tom4,15,60,eb,beads/01	nwg313	par2
98	2236.1475	342.07968	/Imaging/ring_ph/201111_nwg313_par2_tom4,15,60,eb,beads/01	nwg313	par2
99	2439.0444	342.07968	/Imaging/ring_ph/201111_nwg313_par2_tom4,15,60,eb,beads/01	nwg313	par2
0	2719.8835	348.17545	/Imaging/ring_ph/201111_nwg313_par2_tom4,15,60,eb,beads/02	nwg313	par2
1	2667.7278	348.17545	/Imaging/ring_ph/201111_nwg313_par2_tom4,15,60,eb,beads/02	nwg313	par2
2	2512.8208	348.17545	/Imaging/ring_ph/201111_nwg313_par2_tom4,15,60,eb,beads/02	nwg313	par2
3	2805.9844	348.17545	/Imaging/ring_ph/201111_nwg313_par2_tom4,15,60,eb,beads/02	nwg313	par2
4	2298.9873	348.17545	/Imaging/ring_ph/201111_nwg313_par2_tom4,15,60,eb,beads/02	nwg313	par2
5	2347.4812	348.17545	/Imaging/ring_ph/201111_nwg313_par2_tom4,15,60,eb,beads/02	nwg313	par2
6	2392.9417	348.17545	/Imaging/ring_ph/201111_nwg313_par2_tom4,15,60,eb,beads/02	nwg313	par2
7	2416.4397	348.17545	/Imaging/ring_ph/201111_nwg313_par2_tom4,15,60,eb,beads/02	nwg313	par2
8	2244.9834	348.17545	/Imaging/ring_ph/201111_nwg313_par2_tom4,15,60,eb,beads/02	nwg313	par2
9	2050.1135	348.17545	/Imaging/ring_ph/201111_nwg313_par2_tom4,15,60,eb,beads/02	nwg313	par2
10	2282.1694	348.17545	/Imaging/ring_ph/201111_nwg313_par2_tom4,15,60,eb,beads/02	nwg313	par2
11	1967.6835	348.17545	/Imaging/ring_ph/201111_nwg313_par2_tom4,15,60,eb,beads/02	nwg313	par2
12	2190.979	348.17545	/Imaging/ring_ph/201111_nwg313_par2_tom4,15,60,eb,beads/02	nwg313	par2
13	2776.7312	348.17545	/Imaging/ring_ph/201111_nwg313_par2_tom4,15,60,eb,beads/02	nwg313	par2
14	2158.2373	348.17545	/Imaging/ring_ph/201111_nwg313_par2_tom4,15,60,eb,beads/02	nwg313	par2
15	2547.6921	348.17545	/Imaging/ring_ph/201111_nwg313_par2_tom4,15,60,eb,beads/02	nwg313	par2
16	1962.319	348.17545	/Imaging/ring_ph/201111_nwg313_par2_tom4,15,60,eb,beads/02	nwg313	par2
17	1768.5212	348.17545	/Imaging/ring_ph/201111_nwg313_par2_tom4,15,60,eb,beads/02	nwg313	par2
18	2059.5337	348.17545	/Imaging/ring_ph/201111_nwg313_par2_tom4,15,60,eb,beads/02	nwg313	par2
19	1835.0701	348.17545	/Imaging/ring_ph/201111_nwg313_par2_tom4,15,60,eb,beads/02	nwg313	par2
20	1691.6274	348.17545	/Imaging/ring_ph/201111_nwg313_par2_tom4,15,60,eb,beads/02	nwg313	par2
21	1546.6973	348.17545	/Imaging/ring_ph/201111_nwg313_par2_tom4,15,60,eb,beads/02	nwg313	par2
22	1553.6871	348.17545	/Imaging/ring_ph/201111_nwg313_par2_tom4,15,60,eb,beads/02	nwg313	par2
23	2059.4968	348.17545	/Imaging/ring_ph/201111_nwg313_par2_tom4,15,60,eb,beads/02	nwg313	par2
24	2047.3286	348.17545	/Imaging/ring_ph/201111_nwg313_par2_tom4,15,60,eb,beads/02	nwg313	par2
25	1729.2025	348.17545	/Imaging/ring_ph/201111_nwg313_par2_tom4,15,60,eb,beads/02	nwg313	par2
26	1440.6588	348.17545	/Imaging/ring_ph/201111_nwg313_par2_tom4,15,60,eb,beads/02	nwg313	par2
27	2078.6558	348.17545	/Imaging/ring_ph/201111_nwg313_par2_tom4,15,60,eb,beads/02	nwg313	par2
28	1542.109	348.17545	/Imaging/ring_ph/201111_nwg313_par2_tom4,15,60,eb,beads/02	nwg313	par2
29	1689.641	348.17545	/Imaging/ring_ph/201111_nwg313_par2_tom4,15,60,eb,beads/02	nwg313	par2
30	1603.168	348.17545	/Imaging/ring_ph/201111_nwg313_par2_tom4,15,60,eb,beads/02	nwg313	par2
31	1835.5559	348.17545	/Imaging/ring_ph/201111_nwg313_par2_tom4,15,60,eb,beads/02	nwg313	par2
32	1753.4802	348.17545	/Imaging/ring_ph/201111_nwg313_par2_tom4,15,60,eb,beads/02	nwg313	par2
33	2109.6475	348.17545	/Imaging/ring_ph/201111_nwg313_par2_tom4,15,60,eb,beads/02	nwg313	par2
34	1500.3074	348.17545	/Imaging/ring_ph/201111_nwg313_par2_tom4,15,60,eb,beads/02	nwg313	par2
35	1643.5001	348.17545	/Imaging/ring_ph/201111_nwg313_par2_tom4,15,60,eb,beads/02	nwg313	par2
36	1217.9852	348.17545	/Imaging/ring_ph/201111_nwg313_par2_tom4,15,60,eb,beads/02	nwg313	par2
37	2011.441	348.17545	/Imaging/ring_ph/201111_nwg313_par2_tom4,15,60,eb,beads/02	nwg313	par2
38	1902.0686	348.17545	/Imaging/ring_ph/201111_nwg313_par2_tom4,15,60,eb,beads/02	nwg313	par2
39	1669.469	348.17545	/Imaging/ring_ph/201111_nwg313_par2_tom4,15,60,eb,beads/02	nwg313	par2
40	1342.1398	348.17545	/Imaging/ring_ph/201111_nwg313_par2_tom4,15,60,eb,beads/02	nwg313	par2
41	1843.4142	348.17545	/Imaging/ring_ph/201111_nwg313_par2_tom4,15,60,eb,beads/02	nwg313	par2
42	2330.888	348.17545	/Imaging/ring_ph/201111_nwg313_par2_tom4,15,60,eb,beads/02	nwg313	par2
43	2979.9036	348.17545	/Imaging/ring_ph/201111_nwg313_par2_tom4,15,60,eb,beads/02	nwg313	par2
44	2973.8894	348.17545	/Imaging/ring_ph/201111_nwg313_par2_tom4,15,60,eb,beads/02	nwg313	par2
45	1522.0568	348.17545	/Imaging/ring_ph/201111_nwg313_par2_tom4,15,60,eb,beads/02	nwg313	par2
46	2097.9062	348.17545	/Imaging/ring_ph/201111_nwg313_par2_tom4,15,60,eb,beads/02	nwg313	par2
47	1664.0739	348.17545	/Imaging/ring_ph/201111_nwg313_par2_tom4,15,60,eb,beads/02	nwg313	par2
48	1765.1896	348.17545	/Imaging/ring_ph/201111_nwg313_par2_tom4,15,60,eb,beads/02	nwg313	par2
49	1637.991	348.17545	/Imaging/ring_ph/201111_nwg313_par2_tom4,15,60,eb,beads/02	nwg313	par2
50	1907.5171	348.17545	/Imaging/ring_ph/201111_nwg313_par2_tom4,15,60,eb,beads/02	nwg313	par2
51	2203.9944	348.17545	/Imaging/ring_ph/201111_nwg313_par2_tom4,15,60,eb,beads/02	nwg313	par2
52	2548.7078	348.17545	/Imaging/ring_ph/201111_nwg313_par2_tom4,15,60,eb,beads/02	nwg313	par2
53	2309.5576	348.17545	/Imaging/ring_ph/201111_nwg313_par2_tom4,15,60,eb,beads/02	nwg313	par2
54	2336.2993	348.17545	/Imaging/ring_ph/201111_nwg313_par2_tom4,15,60,eb,beads/02	nwg313	par2
55	1743.3517	348.17545	/Imaging/ring_ph/201111_nwg313_par2_tom4,15,60,eb,beads/02	nwg313	par2
56	1533.6365	348.17545	/Imaging/ring_ph/201111_nwg313_par2_tom4,15,60,eb,beads/02	nwg313	par2
57	1734.0718	348.17545	/Imaging/ring_ph/201111_nwg313_par2_tom4,15,60,eb,beads/02	nwg313	par2
58	1648.7588	348.17545	/Imaging/ring_ph/201111_nwg313_par2_tom4,15,60,eb,beads/02	nwg313	par2
59	2023.9161	348.17545	/Imaging/ring_ph/201111_nwg313_par2_tom4,15,60,eb,beads/02	nwg313	par2
60	1940.021	348.17545	/Imaging/ring_ph/201111_nwg313_par2_tom4,15,60,eb,beads/02	nwg313	par2
61	1747.2087	348.17545	/Imaging/ring_ph/201111_nwg313_par2_tom4,15,60,eb,beads/02	nwg313	par2
62	1971.7253	348.17545	/Imaging/ring_ph/201111_nwg313_par2_tom4,15,60,eb,beads/02	nwg313	par2
63	1651.6726	348.17545	/Imaging/ring_ph/201111_nwg313_par2_tom4,15,60,eb,beads/02	nwg313	par2
64	1516.546	348.17545	/Imaging/ring_ph/201111_nwg313_par2_tom4,15,60,eb,beads/02	nwg313	par2
65	2146.4504	348.17545	/Imaging/ring_ph/201111_nwg313_par2_tom4,15,60,eb,beads/02	nwg313	par2
66	1598.1943	348.17545	/Imaging/ring_ph/201111_nwg313_par2_tom4,15,60,eb,beads/02	nwg313	par2
67	1541.089	348.17545	/Imaging/ring_ph/201111_nwg313_par2_tom4,15,60,eb,beads/02	nwg313	par2
68	1514.0405	348.17545	/Imaging/ring_ph/201111_nwg313_par2_tom4,15,60,eb,beads/02	nwg313	par2
69	1609.6483	348.17545	/Imaging/ring_ph/201111_nwg313_par2_tom4,15,60,eb,beads/02	nwg313	par2
70	1842.824	348.17545	/Imaging/ring_ph/201111_nwg313_par2_tom4,15,60,eb,beads/02	nwg313	par2
71	2253.5327	348.17545	/Imaging/ring_ph/201111_nwg313_par2_tom4,15,60,eb,beads/02	nwg313	par2
72	2011.1119	348.17545	/Imaging/ring_ph/201111_nwg313_par2_tom4,15,60,eb,beads/02	nwg313	par2
73	2138.8115	348.17545	/Imaging/ring_ph/201111_nwg313_par2_tom4,15,60,eb,beads/02	nwg313	par2
74	1857.2844	348.17545	/Imaging/ring_ph/201111_nwg313_par2_tom4,15,60,eb,beads/02	nwg313	par2
75	2256.413	348.17545	/Imaging/ring_ph/201111_nwg313_par2_tom4,15,60,eb,beads/02	nwg313	par2
76	2079.26	348.17545	/Imaging/ring_ph/201111_nwg313_par2_tom4,15,60,eb,beads/02	nwg313	par2
77	2074.42	348.17545	/Imaging/ring_ph/201111_nwg313_par2_tom4,15,60,eb,beads/02	nwg313	par2
78	1731.2904	348.17545	/Imaging/ring_ph/201111_nwg313_par2_tom4,15,60,eb,beads/02	nwg313	par2
79	2009.443	348.17545	/Imaging/ring_ph/201111_nwg313_par2_tom4,15,60,eb,beads/02	nwg313	par2
80	1989.2052	348.17545	/Imaging/ring_ph/201111_nwg313_par2_tom4,15,60,eb,beads/02	nwg313	par2
81	1884.9482	348.17545	/Imaging/ring_ph/201111_nwg313_par2_tom4,15,60,eb,beads/02	nwg313	par2
82	2271.6917	348.17545	/Imaging/ring_ph/201111_nwg313_par2_tom4,15,60,eb,beads/02	nwg313	par2
83	2002.9236	348.17545	/Imaging/ring_ph/201111_nwg313_par2_tom4,15,60,eb,beads/02	nwg313	par2
84	2395.706	348.17545	/Imaging/ring_ph/201111_nwg313_par2_tom4,15,60,eb,beads/02	nwg313	par2
85	1938.2444	348.17545	/Imaging/ring_ph/201111_nwg313_par2_tom4,15,60,eb,beads/02	nwg313	par2
86	2171.134	348.17545	/Imaging/ring_ph/201111_nwg313_par2_tom4,15,60,eb,beads/02	nwg313	par2
87	1812.8911	348.17545	/Imaging/ring_ph/201111_nwg313_par2_tom4,15,60,eb,beads/02	nwg313	par2
88	1806.3381	348.17545	/Imaging/ring_ph/201111_nwg313_par2_tom4,15,60,eb,beads/02	nwg313	par2
89	2439.1843	348.17545	/Imaging/ring_ph/201111_nwg313_par2_tom4,15,60,eb,beads/02	nwg313	par2
90	1934.6272	348.17545	/Imaging/ring_ph/201111_nwg313_par2_tom4,15,60,eb,beads/02	nwg313	par2
91	2211.8389	348.17545	/Imaging/ring_ph/201111_nwg313_par2_tom4,15,60,eb,beads/02	nwg313	par2
92	2310.312	348.17545	/Imaging/ring_ph/201111_nwg313_par2_tom4,15,60,eb,beads/02	nwg313	par2
93	1963.5796	348.17545	/Imaging/ring_ph/201111_nwg313_par2_tom4,15,60,eb,beads/02	nwg313	par2
94	2387.1885	348.17545	/Imaging/ring_ph/201111_nwg313_par2_tom4,15,60,eb,beads/02	nwg313	par2
95	2059.345	348.17545	/Imaging/ring_ph/201111_nwg313_par2_tom4,15,60,eb,beads/02	nwg313	par2
96	2132.6108	348.17545	/Imaging/ring_ph/201111_nwg313_par2_tom4,15,60,eb,beads/02	nwg313	par2
97	2547.0974	348.17545	/Imaging/ring_ph/201111_nwg313_par2_tom4,15,60,eb,beads/02	nwg313	par2
98	2420.655	348.17545	/Imaging/ring_ph/201111_nwg313_par2_tom4,15,60,eb,beads/02	nwg313	par2
99	2615.7842	348.17545	/Imaging/ring_ph/201111_nwg313_par2_tom4,15,60,eb,beads/02	nwg313	par2
0	1541.1642	324.67175	/Imaging/ring_ph/201111_nwg313_par2_tom4,15,60,eb,beads/03	nwg313	par2
1	1320.4833	324.67175	/Imaging/ring_ph/201111_nwg313_par2_tom4,15,60,eb,beads/03	nwg313	par2
2	1350.0073	324.67175	/Imaging/ring_ph/201111_nwg313_par2_tom4,15,60,eb,beads/03	nwg313	par2
3	1945.8423	324.67175	/Imaging/ring_ph/201111_nwg313_par2_tom4,15,60,eb,beads/03	nwg313	par2
4	1257.6522	324.67175	/Imaging/ring_ph/201111_nwg313_par2_tom4,15,60,eb,beads/03	nwg313	par2
5	1741.344	324.67175	/Imaging/ring_ph/201111_nwg313_par2_tom4,15,60,eb,beads/03	nwg313	par2
6	1599.939	324.67175	/Imaging/ring_ph/201111_nwg313_par2_tom4,15,60,eb,beads/03	nwg313	par2
7	1137.5632	324.67175	/Imaging/ring_ph/201111_nwg313_par2_tom4,15,60,eb,beads/03	nwg313	par2
8	1182.7499	324.67175	/Imaging/ring_ph/201111_nwg313_par2_tom4,15,60,eb,beads/03	nwg313	par2
9	1668.236	324.67175	/Imaging/ring_ph/201111_nwg313_par2_tom4,15,60,eb,beads/03	nwg313	par2
10	1117.425	324.67175	/Imaging/ring_ph/201111_nwg313_par2_tom4,15,60,eb,beads/03	nwg313	par2
11	1494.2599	324.67175	/Imaging/ring_ph/201111_nwg313_par2_tom4,15,60,eb,beads/03	nwg313	par2
12	1544.0376	324.67175	/Imaging/ring_ph/201111_nwg313_par2_tom4,15,60,eb,beads/03	nwg313	par2
13	1568.5481	324.67175	/Imaging/ring_ph/201111_nwg313_par2_tom4,15,60,eb,beads/03	nwg313	par2
14	1251.1857	324.67175	/Imaging/ring_ph/201111_nwg313_par2_tom4,15,60,eb,beads/03	nwg313	par2
15	1246.1584	324.67175	/Imaging/ring_ph/201111_nwg313_par2_tom4,15,60,eb,beads/03	nwg313	par2
16	1307.3629	324.67175	/Imaging/ring_ph/201111_nwg313_par2_tom4,15,60,eb,beads/03	nwg313	par2
17	1338.7881	324.67175	/Imaging/ring_ph/201111_nwg313_par2_tom4,15,60,eb,beads/03	nwg313	par2
18	1568.2433	324.67175	/Imaging/ring_ph/201111_nwg313_par2_tom4,15,60,eb,beads/03	nwg313	par2
19	1326.3198	324.67175	/Imaging/ring_ph/201111_nwg313_par2_tom4,15,60,eb,beads/03	nwg313	par2
20	1778.867	324.67175	/Imaging/ring_ph/201111_nwg313_par2_tom4,15,60,eb,beads/03	nwg313	par2
21	1519.7775	324.67175	/Imaging/ring_ph/201111_nwg313_par2_tom4,15,60,eb,beads/03	nwg313	par2
22	1586.3381	324.67175	/Imaging/ring_ph/201111_nwg313_par2_tom4,15,60,eb,beads/03	nwg313	par2
23	1826.0073	324.67175	/Imaging/ring_ph/201111_nwg313_par2_tom4,15,60,eb,beads/03	nwg313	par2
24	1669.6201	324.67175	/Imaging/ring_ph/201111_nwg313_par2_tom4,15,60,eb,beads/03	nwg313	par2
25	1672.7866	324.67175	/Imaging/ring_ph/201111_nwg313_par2_tom4,15,60,eb,beads/03	nwg313	par2
26	2153.2947	324.67175	/Imaging/ring_ph/201111_nwg313_par2_tom4,15,60,eb,beads/03	nwg313	par2
27	1474.5481	324.67175	/Imaging/ring_ph/201111_nwg313_par2_tom4,15,60,eb,beads/03	nwg313	par2
28	1487.1943	324.67175	/Imaging/ring_ph/201111_nwg313_par2_tom4,15,60,eb,beads/03	nwg313	par2
29	1955.4006	324.67175	/Imaging/ring_ph/201111_nwg313_par2_tom4,15,60,eb,beads/03	nwg313	par2
30	1884.4589	324.67175	/Imaging/ring_ph/201111_nwg313_par2_tom4,15,60,eb,beads/03	nwg313	par2
31	2006.4784	324.67175	/Imaging/ring_ph/201111_nwg313_par2_tom4,15,60,eb,beads/03	nwg313	par2
32	1913.1466	324.67175	/Imaging/ring_ph/201111_nwg313_par2_tom4,15,60,eb,beads/03	nwg313	par2
33	1641.5353	324.67175	/Imaging/ring_ph/201111_nwg313_par2_tom4,15,60,eb,beads/03	nwg313	par2
34	1877.2394	324.67175	/Imaging/ring_ph/201111_nwg313_par2_tom4,15,60,eb,beads/03	nwg313	par2
35	2256.1074	324.67175	/Imaging/ring_ph/201111_nwg313_par2_tom4,15,60,eb,beads/03	nwg313	par2
36	1870.718	324.67175	/Imaging/ring_ph/201111_nwg313_par2_tom4,15,60,eb,beads/03	nwg313	par2
37	2041.4456	324.67175	/Imaging/ring_ph/201111_nwg313_par2_tom4,15,60,eb,beads/03	nwg313	par2
38	1933.8273	324.67175	/Imaging/ring_ph/201111_nwg313_par2_tom4,15,60,eb,beads/03	nwg313	par2
39	1810.9785	324.67175	/Imaging/ring_ph/201111_nwg313_par2_tom4,15,60,eb,beads/03	nwg313	par2
40	1643.9408	324.67175	/Imaging/ring_ph/201111_nwg313_par2_tom4,15,60,eb,beads/03	nwg313	par2
41	1720.4581	324.67175	/Imaging/ring_ph/201111_nwg313_par2_tom4,15,60,eb,beads/03	nwg313	par2
42	1300.112	324.67175	/Imaging/ring_ph/201111_nwg313_par2_tom4,15,60,eb,beads/03	nwg313	par2
43	1718.9692	324.67175	/Imaging/ring_ph/201111_nwg313_par2_tom4,15,60,eb,beads/03	nwg313	par2
44	1981.3926	324.67175	/Imaging/ring_ph/201111_nwg313_par2_tom4,15,60,eb,beads/03	nwg313	par2
45	2039.6415	324.67175	/Imaging/ring_ph/201111_nwg313_par2_tom4,15,60,eb,beads/03	nwg313	par2
46	2141.4646	324.67175	/Imaging/ring_ph/201111_nwg313_par2_tom4,15,60,eb,beads/03	nwg313	par2
47	1991.1224	324.67175	/Imaging/ring_ph/201111_nwg313_par2_tom4,15,60,eb,beads/03	nwg313	par2
48	2248.8428	324.67175	/Imaging/ring_ph/201111_nwg313_par2_tom4,15,60,eb,beads/03	nwg313	par2
49	2338.9487	324.67175	/Imaging/ring_ph/201111_nwg313_par2_tom4,15,60,eb,beads/03	nwg313	par2
50	1819.6877	324.67175	/Imaging/ring_ph/201111_nwg313_par2_tom4,15,60,eb,beads/03	nwg313	par2
51	2292.194	324.67175	/Imaging/ring_ph/201111_nwg313_par2_tom4,15,60,eb,beads/03	nwg313	par2
52	2622.2688	324.67175	/Imaging/ring_ph/201111_nwg313_par2_tom4,15,60,eb,beads/03	nwg313	par2
53	2009.4805	324.67175	/Imaging/ring_ph/201111_nwg313_par2_tom4,15,60,eb,beads/03	nwg313	par2
54	2092.7144	324.67175	/Imaging/ring_ph/201111_nwg313_par2_tom4,15,60,eb,beads/03	nwg313	par2
55	2009.5374	324.67175	/Imaging/ring_ph/201111_nwg313_par2_tom4,15,60,eb,beads/03	nwg313	par2
56	2163.2207	324.67175	/Imaging/ring_ph/201111_nwg313_par2_tom4,15,60,eb,beads/03	nwg313	par2
57	1957.9048	324.67175	/Imaging/ring_ph/201111_nwg313_par2_tom4,15,60,eb,beads/03	nwg313	par2
58	1923.7074	324.67175	/Imaging/ring_ph/201111_nwg313_par2_tom4,15,60,eb,beads/03	nwg313	par2
59	1931.8191	324.67175	/Imaging/ring_ph/201111_nwg313_par2_tom4,15,60,eb,beads/03	nwg313	par2
60	2041.7996	324.67175	/Imaging/ring_ph/201111_nwg313_par2_tom4,15,60,eb,beads/03	nwg313	par2
61	1931.0592	324.67175	/Imaging/ring_ph/201111_nwg313_par2_tom4,15,60,eb,beads/03	nwg313	par2
62	2047.3617	324.67175	/Imaging/ring_ph/201111_nwg313_par2_tom4,15,60,eb,beads/03	nwg313	par2
63	2181.3977	324.67175	/Imaging/ring_ph/201111_nwg313_par2_tom4,15,60,eb,beads/03	nwg313	par2
64	2318.5864	324.67175	/Imaging/ring_ph/201111_nwg313_par2_tom4,15,60,eb,beads/03	nwg313	par2
65	1751.1414	324.67175	/Imaging/ring_ph/201111_nwg313_par2_tom4,15,60,eb,beads/03	nwg313	par2
66	2140.1406	324.67175	/Imaging/ring_ph/201111_nwg313_par2_tom4,15,60,eb,beads/03	nwg313	par2
67	2130.779	324.67175	/Imaging/ring_ph/201111_nwg313_par2_tom4,15,60,eb,beads/03	nwg313	par2
68	2244.4026	324.67175	/Imaging/ring_ph/201111_nwg313_par2_tom4,15,60,eb,beads/03	nwg313	par2
69	1778.1549	324.67175	/Imaging/ring_ph/201111_nwg313_par2_tom4,15,60,eb,beads/03	nwg313	par2
70	2373.819	324.67175	/Imaging/ring_ph/201111_nwg313_par2_tom4,15,60,eb,beads/03	nwg313	par2
71	2438.922	324.67175	/Imaging/ring_ph/201111_nwg313_par2_tom4,15,60,eb,beads/03	nwg313	par2
72	2055.0881	324.67175	/Imaging/ring_ph/201111_nwg313_par2_tom4,15,60,eb,beads/03	nwg313	par2
73	1669.7908	324.67175	/Imaging/ring_ph/201111_nwg313_par2_tom4,15,60,eb,beads/03	nwg313	par2
74	1729.972	324.67175	/Imaging/ring_ph/201111_nwg313_par2_tom4,15,60,eb,beads/03	nwg313	par2
75	1331.231	324.67175	/Imaging/ring_ph/201111_nwg313_par2_tom4,15,60,eb,beads/03	nwg313	par2
76	2029.7373	324.67175	/Imaging/ring_ph/201111_nwg313_par2_tom4,15,60,eb,beads/03	nwg313	par2
77	2026.927	324.67175	/Imaging/ring_ph/201111_nwg313_par2_tom4,15,60,eb,beads/03	nwg313	par2
78	1958.1748	324.67175	/Imaging/ring_ph/201111_nwg313_par2_tom4,15,60,eb,beads/03	nwg313	par2
79	2029.2612	324.67175	/Imaging/ring_ph/201111_nwg313_par2_tom4,15,60,eb,beads/03	nwg313	par2
80	1810.5588	324.67175	/Imaging/ring_ph/201111_nwg313_par2_tom4,15,60,eb,beads/03	nwg313	par2
81	1859.2733	324.67175	/Imaging/ring_ph/201111_nwg313_par2_tom4,15,60,eb,beads/03	nwg313	par2
82	1676.8458	324.67175	/Imaging/ring_ph/201111_nwg313_par2_tom4,15,60,eb,beads/03	nwg313	par2
83	1701.5808	324.67175	/Imaging/ring_ph/201111_nwg313_par2_tom4,15,60,eb,beads/03	nwg313	par2
84	2028.2666	324.67175	/Imaging/ring_ph/201111_nwg313_par2_tom4,15,60,eb,beads/03	nwg313	par2
85	1465.5742	324.67175	/Imaging/ring_ph/201111_nwg313_par2_tom4,15,60,eb,beads/03	nwg313	par2
86	1304.8767	324.67175	/Imaging/ring_ph/201111_nwg313_par2_tom4,15,60,eb,beads/03	nwg313	par2
87	2085.0337	324.67175	/Imaging/ring_ph/201111_nwg313_par2_tom4,15,60,eb,beads/03	nwg313	par2
88	1946.2675	324.67175	/Imaging/ring_ph/201111_nwg313_par2_tom4,15,60,eb,beads/03	nwg313	par2
89	1736.4792	324.67175	/Imaging/ring_ph/201111_nwg313_par2_tom4,15,60,eb,beads/03	nwg313	par2
90	1654.5587	324.67175	/Imaging/ring_ph/201111_nwg313_par2_tom4,15,60,eb,beads/03	nwg313	par2
91	1823.0298	324.67175	/Imaging/ring_ph/201111_nwg313_par2_tom4,15,60,eb,beads/03	nwg313	par2
92	1879.3728	324.67175	/Imaging/ring_ph/201111_nwg313_par2_tom4,15,60,eb,beads/03	nwg313	par2
93	2292.4658	324.67175	/Imaging/ring_ph/201111_nwg313_par2_tom4,15,60,eb,beads/03	nwg313	par2
94	1404.8685	324.67175	/Imaging/ring_ph/201111_nwg313_par2_tom4,15,60,eb,beads/03	nwg313	par2
95	2021.8091	324.67175	/Imaging/ring_ph/201111_nwg313_par2_tom4,15,60,eb,beads/03	nwg313	par2
96	2068.6257	324.67175	/Imaging/ring_ph/201111_nwg313_par2_tom4,15,60,eb,beads/03	nwg313	par2
97	1793.3357	324.67175	/Imaging/ring_ph/201111_nwg313_par2_tom4,15,60,eb,beads/03	nwg313	par2
98	1700.4305	324.67175	/Imaging/ring_ph/201111_nwg313_par2_tom4,15,60,eb,beads/03	nwg313	par2
99	1551.5385	324.67175	/Imaging/ring_ph/201111_nwg313_par2_tom4,15,60,eb,beads/03	nwg313	par2
0	2529.8208	328.6521	/Imaging/ring_ph/201111_nwg313_par2_tom4,15,60,eb,beads/04	nwg313	par2
1	2393.932	328.6521	/Imaging/ring_ph/201111_nwg313_par2_tom4,15,60,eb,beads/04	nwg313	par2
2	1771.7473	328.6521	/Imaging/ring_ph/201111_nwg313_par2_tom4,15,60,eb,beads/04	nwg313	par2
3	1986.0326	328.6521	/Imaging/ring_ph/201111_nwg313_par2_tom4,15,60,eb,beads/04	nwg313	par2
4	1953.3306	328.6521	/Imaging/ring_ph/201111_nwg313_par2_tom4,15,60,eb,beads/04	nwg313	par2
5	1795.021	328.6521	/Imaging/ring_ph/201111_nwg313_par2_tom4,15,60,eb,beads/04	nwg313	par2
6	1958.3894	328.6521	/Imaging/ring_ph/201111_nwg313_par2_tom4,15,60,eb,beads/04	nwg313	par2
7	2019.1398	328.6521	/Imaging/ring_ph/201111_nwg313_par2_tom4,15,60,eb,beads/04	nwg313	par2
8	2111.2954	328.6521	/Imaging/ring_ph/201111_nwg313_par2_tom4,15,60,eb,beads/04	nwg313	par2
9	1804.9341	328.6521	/Imaging/ring_ph/201111_nwg313_par2_tom4,15,60,eb,beads/04	nwg313	par2
10	1539.0702	328.6521	/Imaging/ring_ph/201111_nwg313_par2_tom4,15,60,eb,beads/04	nwg313	par2
11	1819.3748	328.6521	/Imaging/ring_ph/201111_nwg313_par2_tom4,15,60,eb,beads/04	nwg313	par2
12	1608.3153	328.6521	/Imaging/ring_ph/201111_nwg313_par2_tom4,15,60,eb,beads/04	nwg313	par2
13	1938.3885	328.6521	/Imaging/ring_ph/201111_nwg313_par2_tom4,15,60,eb,beads/04	nwg313	par2
14	1597.839	328.6521	/Imaging/ring_ph/201111_nwg313_par2_tom4,15,60,eb,beads/04	nwg313	par2
15	1844.6625	328.6521	/Imaging/ring_ph/201111_nwg313_par2_tom4,15,60,eb,beads/04	nwg313	par2
16	2282.0806	328.6521	/Imaging/ring_ph/201111_nwg313_par2_tom4,15,60,eb,beads/04	nwg313	par2
17	1952.7133	328.6521	/Imaging/ring_ph/201111_nwg313_par2_tom4,15,60,eb,beads/04	nwg313	par2
18	1818.056	328.6521	/Imaging/ring_ph/201111_nwg313_par2_tom4,15,60,eb,beads/04	nwg313	par2
19	2721.8313	328.6521	/Imaging/ring_ph/201111_nwg313_par2_tom4,15,60,eb,beads/04	nwg313	par2
20	1948.5325	328.6521	/Imaging/ring_ph/201111_nwg313_par2_tom4,15,60,eb,beads/04	nwg313	par2
21	1251.692	328.6521	/Imaging/ring_ph/201111_nwg313_par2_tom4,15,60,eb,beads/04	nwg313	par2
22	1693.842	328.6521	/Imaging/ring_ph/201111_nwg313_par2_tom4,15,60,eb,beads/04	nwg313	par2
23	2034.1615	328.6521	/Imaging/ring_ph/201111_nwg313_par2_tom4,15,60,eb,beads/04	nwg313	par2
24	1781.311	328.6521	/Imaging/ring_ph/201111_nwg313_par2_tom4,15,60,eb,beads/04	nwg313	par2
25	1466.2583	328.6521	/Imaging/ring_ph/201111_nwg313_par2_tom4,15,60,eb,beads/04	nwg313	par2
26	1711.0975	328.6521	/Imaging/ring_ph/201111_nwg313_par2_tom4,15,60,eb,beads/04	nwg313	par2
27	1892.0321	328.6521	/Imaging/ring_ph/201111_nwg313_par2_tom4,15,60,eb,beads/04	nwg313	par2
28	1511.4677	328.6521	/Imaging/ring_ph/201111_nwg313_par2_tom4,15,60,eb,beads/04	nwg313	par2
29	1702.4634	328.6521	/Imaging/ring_ph/201111_nwg313_par2_tom4,15,60,eb,beads/04	nwg313	par2
30	1699.2604	328.6521	/Imaging/ring_ph/201111_nwg313_par2_tom4,15,60,eb,beads/04	nwg313	par2
31	1686.4402	328.6521	/Imaging/ring_ph/201111_nwg313_par2_tom4,15,60,eb,beads/04	nwg313	par2
32	1932.2719	328.6521	/Imaging/ring_ph/201111_nwg313_par2_tom4,15,60,eb,beads/04	nwg313	par2
33	1595.8474	328.6521	/Imaging/ring_ph/201111_nwg313_par2_tom4,15,60,eb,beads/04	nwg313	par2
34	1763.0776	328.6521	/Imaging/ring_ph/201111_nwg313_par2_tom4,15,60,eb,beads/04	nwg313	par2
35	1713.3486	328.6521	/Imaging/ring_ph/201111_nwg313_par2_tom4,15,60,eb,beads/04	nwg313	par2
36	1349.7748	328.6521	/Imaging/ring_ph/201111_nwg313_par2_tom4,15,60,eb,beads/04	nwg313	par2
37	1757.5042	328.6521	/Imaging/ring_ph/201111_nwg313_par2_tom4,15,60,eb,beads/04	nwg313	par2
38	1349.3771	328.6521	/Imaging/ring_ph/201111_nwg313_par2_tom4,15,60,eb,beads/04	nwg313	par2
39	1693.7476	328.6521	/Imaging/ring_ph/201111_nwg313_par2_tom4,15,60,eb,beads/04	nwg313	par2
40	1679.1401	328.6521	/Imaging/ring_ph/201111_nwg313_par2_tom4,15,60,eb,beads/04	nwg313	par2
41	1961.8947	328.6521	/Imaging/ring_ph/201111_nwg313_par2_tom4,15,60,eb,beads/04	nwg313	par2
42	1565.3076	328.6521	/Imaging/ring_ph/201111_nwg313_par2_tom4,15,60,eb,beads/04	nwg313	par2
43	1812.9292	328.6521	/Imaging/ring_ph/201111_nwg313_par2_tom4,15,60,eb,beads/04	nwg313	par2
44	1614.634	328.6521	/Imaging/ring_ph/201111_nwg313_par2_tom4,15,60,eb,beads/04	nwg313	par2
45	1884.2869	328.6521	/Imaging/ring_ph/201111_nwg313_par2_tom4,15,60,eb,beads/04	nwg313	par2
46	1664.1188	328.6521	/Imaging/ring_ph/201111_nwg313_par2_tom4,15,60,eb,beads/04	nwg313	par2
47	1897.6365	328.6521	/Imaging/ring_ph/201111_nwg313_par2_tom4,15,60,eb,beads/04	nwg313	par2
48	1525.2649	328.6521	/Imaging/ring_ph/201111_nwg313_par2_tom4,15,60,eb,beads/04	nwg313	par2
49	1938.4717	328.6521	/Imaging/ring_ph/201111_nwg313_par2_tom4,15,60,eb,beads/04	nwg313	par2
50	2041.8615	328.6521	/Imaging/ring_ph/201111_nwg313_par2_tom4,15,60,eb,beads/04	nwg313	par2
51	1413.1592	328.6521	/Imaging/ring_ph/201111_nwg313_par2_tom4,15,60,eb,beads/04	nwg313	par2
52	1444.8876454545457	328.6521	/Imaging/ring_ph/201111_nwg313_par2_tom4,15,60,eb,beads/04	nwg313	par2
53	1476.6160909090909	328.6521	/Imaging/ring_ph/201111_nwg313_par2_tom4,15,60,eb,beads/04	nwg313	par2
54	1508.3445363636365	328.6521	/Imaging/ring_ph/201111_nwg313_par2_tom4,15,60,eb,beads/04	nwg313	par2
55	1540.072981818182	328.6521	/Imaging/ring_ph/201111_nwg313_par2_tom4,15,60,eb,beads/04	nwg313	par2
56	1571.801427272727	328.6521	/Imaging/ring_ph/201111_nwg313_par2_tom4,15,60,eb,beads/04	nwg313	par2
57	1603.5298727272727	328.6521	/Imaging/ring_ph/201111_nwg313_par2_tom4,15,60,eb,beads/04	nwg313	par2
58	1635.258318181818	328.6521	/Imaging/ring_ph/201111_nwg313_par2_tom4,15,60,eb,beads/04	nwg313	par2
59	1666.9867636363638	328.6521	/Imaging/ring_ph/201111_nwg313_par2_tom4,15,60,eb,beads/04	nwg313	par2
60	1698.7152090909092	328.6521	/Imaging/ring_ph/201111_nwg313_par2_tom4,15,60,eb,beads/04	nwg313	par2
61	1730.4436545454546	328.6521	/Imaging/ring_ph/201111_nwg313_par2_tom4,15,60,eb,beads/04	nwg313	par2
62	1762.1721	328.6521	/Imaging/ring_ph/201111_nwg313_par2_tom4,15,60,eb,beads/04	nwg313	par2
63	1616.4895	328.6521	/Imaging/ring_ph/201111_nwg313_par2_tom4,15,60,eb,beads/04	nwg313	par2
64	2031.6168	328.6521	/Imaging/ring_ph/201111_nwg313_par2_tom4,15,60,eb,beads/04	nwg313	par2
65	1494.7896	328.6521	/Imaging/ring_ph/201111_nwg313_par2_tom4,15,60,eb,beads/04	nwg313	par2
66	2156.7166	328.6521	/Imaging/ring_ph/201111_nwg313_par2_tom4,15,60,eb,beads/04	nwg313	par2
67	1976.9567	328.6521	/Imaging/ring_ph/201111_nwg313_par2_tom4,15,60,eb,beads/04	nwg313	par2
68	1476.3887	328.6521	/Imaging/ring_ph/201111_nwg313_par2_tom4,15,60,eb,beads/04	nwg313	par2
69	1367.6447	328.6521	/Imaging/ring_ph/201111_nwg313_par2_tom4,15,60,eb,beads/04	nwg313	par2
70	2334.4277	328.6521	/Imaging/ring_ph/201111_nwg313_par2_tom4,15,60,eb,beads/04	nwg313	par2
71	2030.1803	328.6521	/Imaging/ring_ph/201111_nwg313_par2_tom4,15,60,eb,beads/04	nwg313	par2
72	1849.6366	328.6521	/Imaging/ring_ph/201111_nwg313_par2_tom4,15,60,eb,beads/04	nwg313	par2
73	2097.0085	328.6521	/Imaging/ring_ph/201111_nwg313_par2_tom4,15,60,eb,beads/04	nwg313	par2
74	2286.3633	328.6521	/Imaging/ring_ph/201111_nwg313_par2_tom4,15,60,eb,beads/04	nwg313	par2
75	1355.3442	328.6521	/Imaging/ring_ph/201111_nwg313_par2_tom4,15,60,eb,beads/04	nwg313	par2
76	2110.5388	328.6521	/Imaging/ring_ph/201111_nwg313_par2_tom4,15,60,eb,beads/04	nwg313	par2
77	2267.9695	328.6521	/Imaging/ring_ph/201111_nwg313_par2_tom4,15,60,eb,beads/04	nwg313	par2
78	2342.8687	328.6521	/Imaging/ring_ph/201111_nwg313_par2_tom4,15,60,eb,beads/04	nwg313	par2
79	1156.0894	328.6521	/Imaging/ring_ph/201111_nwg313_par2_tom4,15,60,eb,beads/04	nwg313	par2
80	1960.9703	328.6521	/Imaging/ring_ph/201111_nwg313_par2_tom4,15,60,eb,beads/04	nwg313	par2
81	2131.1565	328.6521	/Imaging/ring_ph/201111_nwg313_par2_tom4,15,60,eb,beads/04	nwg313	par2
82	1666.3683	328.6521	/Imaging/ring_ph/201111_nwg313_par2_tom4,15,60,eb,beads/04	nwg313	par2
83	2094.3596	328.6521	/Imaging/ring_ph/201111_nwg313_par2_tom4,15,60,eb,beads/04	nwg313	par2
84	2192.5674	328.6521	/Imaging/ring_ph/201111_nwg313_par2_tom4,15,60,eb,beads/04	nwg313	par2
85	1892.6613	328.6521	/Imaging/ring_ph/201111_nwg313_par2_tom4,15,60,eb,beads/04	nwg313	par2
86	2153.4375	328.6521	/Imaging/ring_ph/201111_nwg313_par2_tom4,15,60,eb,beads/04	nwg313	par2
87	1711.6731	328.6521	/Imaging/ring_ph/201111_nwg313_par2_tom4,15,60,eb,beads/04	nwg313	par2
88	2237.5388	328.6521	/Imaging/ring_ph/201111_nwg313_par2_tom4,15,60,eb,beads/04	nwg313	par2
89	1612.9019	328.6521	/Imaging/ring_ph/201111_nwg313_par2_tom4,15,60,eb,beads/04	nwg313	par2
90	2211.9878	328.6521	/Imaging/ring_ph/201111_nwg313_par2_tom4,15,60,eb,beads/04	nwg313	par2
91	1973.0312	328.6521	/Imaging/ring_ph/201111_nwg313_par2_tom4,15,60,eb,beads/04	nwg313	par2
92	1686.4211	328.6521	/Imaging/ring_ph/201111_nwg313_par2_tom4,15,60,eb,beads/04	nwg313	par2
93	1627.1582	328.6521	/Imaging/ring_ph/201111_nwg313_par2_tom4,15,60,eb,beads/04	nwg313	par2
94	2040.8494	328.6521	/Imaging/ring_ph/201111_nwg313_par2_tom4,15,60,eb,beads/04	nwg313	par2
95	1354.508	328.6521	/Imaging/ring_ph/201111_nwg313_par2_tom4,15,60,eb,beads/04	nwg313	par2
96	1921.2722	328.6521	/Imaging/ring_ph/201111_nwg313_par2_tom4,15,60,eb,beads/04	nwg313	par2
97	1660.0219	328.6521	/Imaging/ring_ph/201111_nwg313_par2_tom4,15,60,eb,beads/04	nwg313	par2
98	1922.8357	328.6521	/Imaging/ring_ph/201111_nwg313_par2_tom4,15,60,eb,beads/04	nwg313	par2
99	2499.92	328.6521	/Imaging/ring_ph/201111_nwg313_par2_tom4,15,60,eb,beads/04	nwg313	par2
0	2883.3948	377.74414	/Imaging/ring_ph/201111_nwg313_par2_tom4,15,60,eb,beads/05	nwg313	par2
1	2976.4758	377.74414	/Imaging/ring_ph/201111_nwg313_par2_tom4,15,60,eb,beads/05	nwg313	par2
2	3145.855	377.74414	/Imaging/ring_ph/201111_nwg313_par2_tom4,15,60,eb,beads/05	nwg313	par2
3	2905.3894	377.74414	/Imaging/ring_ph/201111_nwg313_par2_tom4,15,60,eb,beads/05	nwg313	par2
4	3290.4954	377.74414	/Imaging/ring_ph/201111_nwg313_par2_tom4,15,60,eb,beads/05	nwg313	par2
5	2566.9148	377.74414	/Imaging/ring_ph/201111_nwg313_par2_tom4,15,60,eb,beads/05	nwg313	par2
6	2849.6023	377.74414	/Imaging/ring_ph/201111_nwg313_par2_tom4,15,60,eb,beads/05	nwg313	par2
7	2464.6384	377.74414	/Imaging/ring_ph/201111_nwg313_par2_tom4,15,60,eb,beads/05	nwg313	par2
8	2801.988	377.74414	/Imaging/ring_ph/201111_nwg313_par2_tom4,15,60,eb,beads/05	nwg313	par2
9	2670.1687	377.74414	/Imaging/ring_ph/201111_nwg313_par2_tom4,15,60,eb,beads/05	nwg313	par2
10	2570.3635	377.74414	/Imaging/ring_ph/201111_nwg313_par2_tom4,15,60,eb,beads/05	nwg313	par2
11	2060.9753	377.74414	/Imaging/ring_ph/201111_nwg313_par2_tom4,15,60,eb,beads/05	nwg313	par2
12	2219.1687	377.74414	/Imaging/ring_ph/201111_nwg313_par2_tom4,15,60,eb,beads/05	nwg313	par2
13	2489.7124	377.74414	/Imaging/ring_ph/201111_nwg313_par2_tom4,15,60,eb,beads/05	nwg313	par2
14	2985.3325	377.74414	/Imaging/ring_ph/201111_nwg313_par2_tom4,15,60,eb,beads/05	nwg313	par2
15	2856.0415	377.74414	/Imaging/ring_ph/201111_nwg313_par2_tom4,15,60,eb,beads/05	nwg313	par2
16	2685.7883	377.74414	/Imaging/ring_ph/201111_nwg313_par2_tom4,15,60,eb,beads/05	nwg313	par2
17	1882.4921	377.74414	/Imaging/ring_ph/201111_nwg313_par2_tom4,15,60,eb,beads/05	nwg313	par2
18	2211.8435	377.74414	/Imaging/ring_ph/201111_nwg313_par2_tom4,15,60,eb,beads/05	nwg313	par2
19	1881.5468	377.74414	/Imaging/ring_ph/201111_nwg313_par2_tom4,15,60,eb,beads/05	nwg313	par2
20	1922.9934	377.74414	/Imaging/ring_ph/201111_nwg313_par2_tom4,15,60,eb,beads/05	nwg313	par2
21	1909.7516	377.74414	/Imaging/ring_ph/201111_nwg313_par2_tom4,15,60,eb,beads/05	nwg313	par2
22	2106.3506	377.74414	/Imaging/ring_ph/201111_nwg313_par2_tom4,15,60,eb,beads/05	nwg313	par2
23	2193.236	377.74414	/Imaging/ring_ph/201111_nwg313_par2_tom4,15,60,eb,beads/05	nwg313	par2
24	1997.4143	377.74414	/Imaging/ring_ph/201111_nwg313_par2_tom4,15,60,eb,beads/05	nwg313	par2
25	1911.5087	377.74414	/Imaging/ring_ph/201111_nwg313_par2_tom4,15,60,eb,beads/05	nwg313	par2
26	2305.9028	377.74414	/Imaging/ring_ph/201111_nwg313_par2_tom4,15,60,eb,beads/05	nwg313	par2
27	2073.9539	377.74414	/Imaging/ring_ph/201111_nwg313_par2_tom4,15,60,eb,beads/05	nwg313	par2
28	1932.2499	377.74414	/Imaging/ring_ph/201111_nwg313_par2_tom4,15,60,eb,beads/05	nwg313	par2
29	2450.1433	377.74414	/Imaging/ring_ph/201111_nwg313_par2_tom4,15,60,eb,beads/05	nwg313	par2
30	2549.064	377.74414	/Imaging/ring_ph/201111_nwg313_par2_tom4,15,60,eb,beads/05	nwg313	par2
31	1978.4924	377.74414	/Imaging/ring_ph/201111_nwg313_par2_tom4,15,60,eb,beads/05	nwg313	par2
32	2165.0261	377.74414	/Imaging/ring_ph/201111_nwg313_par2_tom4,15,60,eb,beads/05	nwg313	par2
33	1854.4567	377.74414	/Imaging/ring_ph/201111_nwg313_par2_tom4,15,60,eb,beads/05	nwg313	par2
34	2604.9045	377.74414	/Imaging/ring_ph/201111_nwg313_par2_tom4,15,60,eb,beads/05	nwg313	par2
35	2118.1133	377.74414	/Imaging/ring_ph/201111_nwg313_par2_tom4,15,60,eb,beads/05	nwg313	par2
36	2430.5469	377.74414	/Imaging/ring_ph/201111_nwg313_par2_tom4,15,60,eb,beads/05	nwg313	par2
37	2088.315	377.74414	/Imaging/ring_ph/201111_nwg313_par2_tom4,15,60,eb,beads/05	nwg313	par2
38	2208.8977	377.74414	/Imaging/ring_ph/201111_nwg313_par2_tom4,15,60,eb,beads/05	nwg313	par2
39	2049.5935	377.74414	/Imaging/ring_ph/201111_nwg313_par2_tom4,15,60,eb,beads/05	nwg313	par2
40	1997.9635	377.74414	/Imaging/ring_ph/201111_nwg313_par2_tom4,15,60,eb,beads/05	nwg313	par2
41	1593.3063	377.74414	/Imaging/ring_ph/201111_nwg313_par2_tom4,15,60,eb,beads/05	nwg313	par2
42	1957.2544	377.74414	/Imaging/ring_ph/201111_nwg313_par2_tom4,15,60,eb,beads/05	nwg313	par2
43	2066.9258	377.74414	/Imaging/ring_ph/201111_nwg313_par2_tom4,15,60,eb,beads/05	nwg313	par2
44	2273.108	377.74414	/Imaging/ring_ph/201111_nwg313_par2_tom4,15,60,eb,beads/05	nwg313	par2
45	1755.3612	377.74414	/Imaging/ring_ph/201111_nwg313_par2_tom4,15,60,eb,beads/05	nwg313	par2
46	2140.6746	377.74414	/Imaging/ring_ph/201111_nwg313_par2_tom4,15,60,eb,beads/05	nwg313	par2
47	2011.8909	377.74414	/Imaging/ring_ph/201111_nwg313_par2_tom4,15,60,eb,beads/05	nwg313	par2
48	1843.2458	377.74414	/Imaging/ring_ph/201111_nwg313_par2_tom4,15,60,eb,beads/05	nwg313	par2
49	2109.102	377.74414	/Imaging/ring_ph/201111_nwg313_par2_tom4,15,60,eb,beads/05	nwg313	par2
50	2433.842	377.74414	/Imaging/ring_ph/201111_nwg313_par2_tom4,15,60,eb,beads/05	nwg313	par2
51	1942.3301	377.74414	/Imaging/ring_ph/201111_nwg313_par2_tom4,15,60,eb,beads/05	nwg313	par2
52	1809.041	377.74414	/Imaging/ring_ph/201111_nwg313_par2_tom4,15,60,eb,beads/05	nwg313	par2
53	1505.2681	377.74414	/Imaging/ring_ph/201111_nwg313_par2_tom4,15,60,eb,beads/05	nwg313	par2
54	2446.1138	377.74414	/Imaging/ring_ph/201111_nwg313_par2_tom4,15,60,eb,beads/05	nwg313	par2
55	2234.773	377.74414	/Imaging/ring_ph/201111_nwg313_par2_tom4,15,60,eb,beads/05	nwg313	par2
56	1856.7246	377.74414	/Imaging/ring_ph/201111_nwg313_par2_tom4,15,60,eb,beads/05	nwg313	par2
57	1779.9857	377.74414	/Imaging/ring_ph/201111_nwg313_par2_tom4,15,60,eb,beads/05	nwg313	par2
58	1316.4775	377.74414	/Imaging/ring_ph/201111_nwg313_par2_tom4,15,60,eb,beads/05	nwg313	par2
59	1706.561	377.74414	/Imaging/ring_ph/201111_nwg313_par2_tom4,15,60,eb,beads/05	nwg313	par2
60	1985.5312	377.74414	/Imaging/ring_ph/201111_nwg313_par2_tom4,15,60,eb,beads/05	nwg313	par2
61	1848.7487	377.74414	/Imaging/ring_ph/201111_nwg313_par2_tom4,15,60,eb,beads/05	nwg313	par2
62	1290.1333	377.74414	/Imaging/ring_ph/201111_nwg313_par2_tom4,15,60,eb,beads/05	nwg313	par2
63	1680.9434	377.74414	/Imaging/ring_ph/201111_nwg313_par2_tom4,15,60,eb,beads/05	nwg313	par2
64	1567.1277	377.74414	/Imaging/ring_ph/201111_nwg313_par2_tom4,15,60,eb,beads/05	nwg313	par2
65	1952.1738	377.74414	/Imaging/ring_ph/201111_nwg313_par2_tom4,15,60,eb,beads/05	nwg313	par2
66	2436.732	377.74414	/Imaging/ring_ph/201111_nwg313_par2_tom4,15,60,eb,beads/05	nwg313	par2
67	1985.5665	377.74414	/Imaging/ring_ph/201111_nwg313_par2_tom4,15,60,eb,beads/05	nwg313	par2
68	2396.8245	377.74414	/Imaging/ring_ph/201111_nwg313_par2_tom4,15,60,eb,beads/05	nwg313	par2
69	2398.7024	377.74414	/Imaging/ring_ph/201111_nwg313_par2_tom4,15,60,eb,beads/05	nwg313	par2
70	1885.742	377.74414	/Imaging/ring_ph/201111_nwg313_par2_tom4,15,60,eb,beads/05	nwg313	par2
71	1930.6447	377.74414	/Imaging/ring_ph/201111_nwg313_par2_tom4,15,60,eb,beads/05	nwg313	par2
72	2302.9697	377.74414	/Imaging/ring_ph/201111_nwg313_par2_tom4,15,60,eb,beads/05	nwg313	par2
73	2119.8538	377.74414	/Imaging/ring_ph/201111_nwg313_par2_tom4,15,60,eb,beads/05	nwg313	par2
74	1684.2164	377.74414	/Imaging/ring_ph/201111_nwg313_par2_tom4,15,60,eb,beads/05	nwg313	par2
75	1773.4645	377.74414	/Imaging/ring_ph/201111_nwg313_par2_tom4,15,60,eb,beads/05	nwg313	par2
76	2202.2878	377.74414	/Imaging/ring_ph/201111_nwg313_par2_tom4,15,60,eb,beads/05	nwg313	par2
77	1840.0956	377.74414	/Imaging/ring_ph/201111_nwg313_par2_tom4,15,60,eb,beads/05	nwg313	par2
78	2711.1714	377.74414	/Imaging/ring_ph/201111_nwg313_par2_tom4,15,60,eb,beads/05	nwg313	par2
79	2368.5193	377.74414	/Imaging/ring_ph/201111_nwg313_par2_tom4,15,60,eb,beads/05	nwg313	par2
80	2209.614	377.74414	/Imaging/ring_ph/201111_nwg313_par2_tom4,15,60,eb,beads/05	nwg313	par2
81	2522.265	377.74414	/Imaging/ring_ph/201111_nwg313_par2_tom4,15,60,eb,beads/05	nwg313	par2
82	2459.597	377.74414	/Imaging/ring_ph/201111_nwg313_par2_tom4,15,60,eb,beads/05	nwg313	par2
83	2904.434	377.74414	/Imaging/ring_ph/201111_nwg313_par2_tom4,15,60,eb,beads/05	nwg313	par2
84	3000.4375	377.74414	/Imaging/ring_ph/201111_nwg313_par2_tom4,15,60,eb,beads/05	nwg313	par2
85	2751.8225	377.74414	/Imaging/ring_ph/201111_nwg313_par2_tom4,15,60,eb,beads/05	nwg313	par2
86	2848.438	377.74414	/Imaging/ring_ph/201111_nwg313_par2_tom4,15,60,eb,beads/05	nwg313	par2
87	2761.0825	377.74414	/Imaging/ring_ph/201111_nwg313_par2_tom4,15,60,eb,beads/05	nwg313	par2
88	2779.8882	377.74414	/Imaging/ring_ph/201111_nwg313_par2_tom4,15,60,eb,beads/05	nwg313	par2
89	2436.947	377.74414	/Imaging/ring_ph/201111_nwg313_par2_tom4,15,60,eb,beads/05	nwg313	par2
90	2522.3264	377.74414	/Imaging/ring_ph/201111_nwg313_par2_tom4,15,60,eb,beads/05	nwg313	par2
91	2216.2478	377.74414	/Imaging/ring_ph/201111_nwg313_par2_tom4,15,60,eb,beads/05	nwg313	par2
92	2730.9746	377.74414	/Imaging/ring_ph/201111_nwg313_par2_tom4,15,60,eb,beads/05	nwg313	par2
93	3045.8152	377.74414	/Imaging/ring_ph/201111_nwg313_par2_tom4,15,60,eb,beads/05	nwg313	par2
94	2756.6587	377.74414	/Imaging/ring_ph/201111_nwg313_par2_tom4,15,60,eb,beads/05	nwg313	par2
95	2837.969	377.74414	/Imaging/ring_ph/201111_nwg313_par2_tom4,15,60,eb,beads/05	nwg313	par2
96	2810.2944	377.74414	/Imaging/ring_ph/201111_nwg313_par2_tom4,15,60,eb,beads/05	nwg313	par2
97	2727.7993	377.74414	/Imaging/ring_ph/201111_nwg313_par2_tom4,15,60,eb,beads/05	nwg313	par2
98	2786.4915	377.74414	/Imaging/ring_ph/201111_nwg313_par2_tom4,15,60,eb,beads/05	nwg313	par2
99	2830.398	377.74414	/Imaging/ring_ph/201111_nwg313_par2_tom4,15,60,eb,beads/05	nwg313	par2
0	3022.3652	318.0405	/Imaging/ring_ph/201111_nwg313_par2_tom4,15,60,eb,beads/06	nwg313	par2
1	3155.2024	318.0405	/Imaging/ring_ph/201111_nwg313_par2_tom4,15,60,eb,beads/06	nwg313	par2
2	2766.1162	318.0405	/Imaging/ring_ph/201111_nwg313_par2_tom4,15,60,eb,beads/06	nwg313	par2
3	3480.591	318.0405	/Imaging/ring_ph/201111_nwg313_par2_tom4,15,60,eb,beads/06	nwg313	par2
4	2796.4873	318.0405	/Imaging/ring_ph/201111_nwg313_par2_tom4,15,60,eb,beads/06	nwg313	par2
5	3527.0754	318.0405	/Imaging/ring_ph/201111_nwg313_par2_tom4,15,60,eb,beads/06	nwg313	par2
6	3305.939	318.0405	/Imaging/ring_ph/201111_nwg313_par2_tom4,15,60,eb,beads/06	nwg313	par2
7	2924.4207	318.0405	/Imaging/ring_ph/201111_nwg313_par2_tom4,15,60,eb,beads/06	nwg313	par2
8	3160.0393	318.0405	/Imaging/ring_ph/201111_nwg313_par2_tom4,15,60,eb,beads/06	nwg313	par2
9	2779.1624	318.0405	/Imaging/ring_ph/201111_nwg313_par2_tom4,15,60,eb,beads/06	nwg313	par2
10	2875.515	318.0405	/Imaging/ring_ph/201111_nwg313_par2_tom4,15,60,eb,beads/06	nwg313	par2
11	3083.7188	318.0405	/Imaging/ring_ph/201111_nwg313_par2_tom4,15,60,eb,beads/06	nwg313	par2
12	3277.2766	318.0405	/Imaging/ring_ph/201111_nwg313_par2_tom4,15,60,eb,beads/06	nwg313	par2
13	3229.8262	318.0405	/Imaging/ring_ph/201111_nwg313_par2_tom4,15,60,eb,beads/06	nwg313	par2
14	2716.0083	318.0405	/Imaging/ring_ph/201111_nwg313_par2_tom4,15,60,eb,beads/06	nwg313	par2
15	2736.2297	318.0405	/Imaging/ring_ph/201111_nwg313_par2_tom4,15,60,eb,beads/06	nwg313	par2
16	2065.4604	318.0405	/Imaging/ring_ph/201111_nwg313_par2_tom4,15,60,eb,beads/06	nwg313	par2
17	2880.5151	318.0405	/Imaging/ring_ph/201111_nwg313_par2_tom4,15,60,eb,beads/06	nwg313	par2
18	3387.6348	318.0405	/Imaging/ring_ph/201111_nwg313_par2_tom4,15,60,eb,beads/06	nwg313	par2
19	3145.0615	318.0405	/Imaging/ring_ph/201111_nwg313_par2_tom4,15,60,eb,beads/06	nwg313	par2
20	2954.1143	318.0405	/Imaging/ring_ph/201111_nwg313_par2_tom4,15,60,eb,beads/06	nwg313	par2
21	2222.5972	318.0405	/Imaging/ring_ph/201111_nwg313_par2_tom4,15,60,eb,beads/06	nwg313	par2
22	2321.4583	318.0405	/Imaging/ring_ph/201111_nwg313_par2_tom4,15,60,eb,beads/06	nwg313	par2
23	1999.7037	318.0405	/Imaging/ring_ph/201111_nwg313_par2_tom4,15,60,eb,beads/06	nwg313	par2
24	2450.4714	318.0405	/Imaging/ring_ph/201111_nwg313_par2_tom4,15,60,eb,beads/06	nwg313	par2
25	2386.3528	318.0405	/Imaging/ring_ph/201111_nwg313_par2_tom4,15,60,eb,beads/06	nwg313	par2
26	2400.1633	318.0405	/Imaging/ring_ph/201111_nwg313_par2_tom4,15,60,eb,beads/06	nwg313	par2
27	2532.5051	318.0405	/Imaging/ring_ph/201111_nwg313_par2_tom4,15,60,eb,beads/06	nwg313	par2
28	2364.3325	318.0405	/Imaging/ring_ph/201111_nwg313_par2_tom4,15,60,eb,beads/06	nwg313	par2
29	2386.208	318.0405	/Imaging/ring_ph/201111_nwg313_par2_tom4,15,60,eb,beads/06	nwg313	par2
30	2208.6902	318.0405	/Imaging/ring_ph/201111_nwg313_par2_tom4,15,60,eb,beads/06	nwg313	par2
31	2111.2158	318.0405	/Imaging/ring_ph/201111_nwg313_par2_tom4,15,60,eb,beads/06	nwg313	par2
32	2231.9702	318.0405	/Imaging/ring_ph/201111_nwg313_par2_tom4,15,60,eb,beads/06	nwg313	par2
33	2112.377	318.0405	/Imaging/ring_ph/201111_nwg313_par2_tom4,15,60,eb,beads/06	nwg313	par2
34	2224.8625	318.0405	/Imaging/ring_ph/201111_nwg313_par2_tom4,15,60,eb,beads/06	nwg313	par2
35	2369.4312	318.0405	/Imaging/ring_ph/201111_nwg313_par2_tom4,15,60,eb,beads/06	nwg313	par2
36	2154.7761	318.0405	/Imaging/ring_ph/201111_nwg313_par2_tom4,15,60,eb,beads/06	nwg313	par2
37	1735.1039	318.0405	/Imaging/ring_ph/201111_nwg313_par2_tom4,15,60,eb,beads/06	nwg313	par2
38	2504.4822	318.0405	/Imaging/ring_ph/201111_nwg313_par2_tom4,15,60,eb,beads/06	nwg313	par2
39	2316.491	318.0405	/Imaging/ring_ph/201111_nwg313_par2_tom4,15,60,eb,beads/06	nwg313	par2
40	2452.1614	318.0405	/Imaging/ring_ph/201111_nwg313_par2_tom4,15,60,eb,beads/06	nwg313	par2
41	1824.1761	318.0405	/Imaging/ring_ph/201111_nwg313_par2_tom4,15,60,eb,beads/06	nwg313	par2
42	1964.571909090909	318.0405	/Imaging/ring_ph/201111_nwg313_par2_tom4,15,60,eb,beads/06	nwg313	par2
43	2104.9677181818183	318.0405	/Imaging/ring_ph/201111_nwg313_par2_tom4,15,60,eb,beads/06	nwg313	par2
44	2245.3635272727274	318.0405	/Imaging/ring_ph/201111_nwg313_par2_tom4,15,60,eb,beads/06	nwg313	par2
45	2385.7593363636365	318.0405	/Imaging/ring_ph/201111_nwg313_par2_tom4,15,60,eb,beads/06	nwg313	par2
46	2526.1551454545456	318.0405	/Imaging/ring_ph/201111_nwg313_par2_tom4,15,60,eb,beads/06	nwg313	par2
47	2666.5509545454547	318.0405	/Imaging/ring_ph/201111_nwg313_par2_tom4,15,60,eb,beads/06	nwg313	par2
48	2806.946763636364	318.0405	/Imaging/ring_ph/201111_nwg313_par2_tom4,15,60,eb,beads/06	nwg313	par2
49	2947.342572727273	318.0405	/Imaging/ring_ph/201111_nwg313_par2_tom4,15,60,eb,beads/06	nwg313	par2
50	3087.738381818182	318.0405	/Imaging/ring_ph/201111_nwg313_par2_tom4,15,60,eb,beads/06	nwg313	par2
51	3228.134190909091	318.0405	/Imaging/ring_ph/201111_nwg313_par2_tom4,15,60,eb,beads/06	nwg313	par2
52	3368.53	318.0405	/Imaging/ring_ph/201111_nwg313_par2_tom4,15,60,eb,beads/06	nwg313	par2
53	1810.2125	318.0405	/Imaging/ring_ph/201111_nwg313_par2_tom4,15,60,eb,beads/06	nwg313	par2
54	1860.3684	318.0405	/Imaging/ring_ph/201111_nwg313_par2_tom4,15,60,eb,beads/06	nwg313	par2
55	1788.7834	318.0405	/Imaging/ring_ph/201111_nwg313_par2_tom4,15,60,eb,beads/06	nwg313	par2
56	2150.935	318.0405	/Imaging/ring_ph/201111_nwg313_par2_tom4,15,60,eb,beads/06	nwg313	par2
57	2509.699	318.0405	/Imaging/ring_ph/201111_nwg313_par2_tom4,15,60,eb,beads/06	nwg313	par2
58	2897.3674	318.0405	/Imaging/ring_ph/201111_nwg313_par2_tom4,15,60,eb,beads/06	nwg313	par2
59	2014.781	318.0405	/Imaging/ring_ph/201111_nwg313_par2_tom4,15,60,eb,beads/06	nwg313	par2
60	1681.9595	318.0405	/Imaging/ring_ph/201111_nwg313_par2_tom4,15,60,eb,beads/06	nwg313	par2
61	1705.0555	318.0405	/Imaging/ring_ph/201111_nwg313_par2_tom4,15,60,eb,beads/06	nwg313	par2
62	1801.3904	318.0405	/Imaging/ring_ph/201111_nwg313_par2_tom4,15,60,eb,beads/06	nwg313	par2
63	2144.3757	318.0405	/Imaging/ring_ph/201111_nwg313_par2_tom4,15,60,eb,beads/06	nwg313	par2
64	1836.5508	318.0405	/Imaging/ring_ph/201111_nwg313_par2_tom4,15,60,eb,beads/06	nwg313	par2
65	2018.9745	318.0405	/Imaging/ring_ph/201111_nwg313_par2_tom4,15,60,eb,beads/06	nwg313	par2
66	1981.12	318.0405	/Imaging/ring_ph/201111_nwg313_par2_tom4,15,60,eb,beads/06	nwg313	par2
67	1936.6217	318.0405	/Imaging/ring_ph/201111_nwg313_par2_tom4,15,60,eb,beads/06	nwg313	par2
68	2154.143	318.0405	/Imaging/ring_ph/201111_nwg313_par2_tom4,15,60,eb,beads/06	nwg313	par2
69	1810.589	318.0405	/Imaging/ring_ph/201111_nwg313_par2_tom4,15,60,eb,beads/06	nwg313	par2
70	2004.5002	318.0405	/Imaging/ring_ph/201111_nwg313_par2_tom4,15,60,eb,beads/06	nwg313	par2
71	1719.8787	318.0405	/Imaging/ring_ph/201111_nwg313_par2_tom4,15,60,eb,beads/06	nwg313	par2
72	1791.787	318.0405	/Imaging/ring_ph/201111_nwg313_par2_tom4,15,60,eb,beads/06	nwg313	par2
73	2429.2407	318.0405	/Imaging/ring_ph/201111_nwg313_par2_tom4,15,60,eb,beads/06	nwg313	par2
74	2560.7207	318.0405	/Imaging/ring_ph/201111_nwg313_par2_tom4,15,60,eb,beads/06	nwg313	par2
75	2672.0715	318.0405	/Imaging/ring_ph/201111_nwg313_par2_tom4,15,60,eb,beads/06	nwg313	par2
76	2343.007	318.0405	/Imaging/ring_ph/201111_nwg313_par2_tom4,15,60,eb,beads/06	nwg313	par2
77	2673.3335	318.0405	/Imaging/ring_ph/201111_nwg313_par2_tom4,15,60,eb,beads/06	nwg313	par2
78	2176.0872	318.0405	/Imaging/ring_ph/201111_nwg313_par2_tom4,15,60,eb,beads/06	nwg313	par2
79	2383.0046	318.0405	/Imaging/ring_ph/201111_nwg313_par2_tom4,15,60,eb,beads/06	nwg313	par2
80	2617.14	318.0405	/Imaging/ring_ph/201111_nwg313_par2_tom4,15,60,eb,beads/06	nwg313	par2
81	2284.8245	318.0405	/Imaging/ring_ph/201111_nwg313_par2_tom4,15,60,eb,beads/06	nwg313	par2
82	2246.4392	318.0405	/Imaging/ring_ph/201111_nwg313_par2_tom4,15,60,eb,beads/06	nwg313	par2
83	2247.0122	318.0405	/Imaging/ring_ph/201111_nwg313_par2_tom4,15,60,eb,beads/06	nwg313	par2
84	1926.2596	318.0405	/Imaging/ring_ph/201111_nwg313_par2_tom4,15,60,eb,beads/06	nwg313	par2
85	3078.819	318.0405	/Imaging/ring_ph/201111_nwg313_par2_tom4,15,60,eb,beads/06	nwg313	par2
86	3061.3884	318.0405	/Imaging/ring_ph/201111_nwg313_par2_tom4,15,60,eb,beads/06	nwg313	par2
87	3373.5193	318.0405	/Imaging/ring_ph/201111_nwg313_par2_tom4,15,60,eb,beads/06	nwg313	par2
88	2861.863	318.0405	/Imaging/ring_ph/201111_nwg313_par2_tom4,15,60,eb,beads/06	nwg313	par2
89	2943.0347	318.0405	/Imaging/ring_ph/201111_nwg313_par2_tom4,15,60,eb,beads/06	nwg313	par2
90	3298.2527	318.0405	/Imaging/ring_ph/201111_nwg313_par2_tom4,15,60,eb,beads/06	nwg313	par2
91	3208.8586	318.0405	/Imaging/ring_ph/201111_nwg313_par2_tom4,15,60,eb,beads/06	nwg313	par2
92	3148.4038	318.0405	/Imaging/ring_ph/201111_nwg313_par2_tom4,15,60,eb,beads/06	nwg313	par2
93	3247.7112	318.0405	/Imaging/ring_ph/201111_nwg313_par2_tom4,15,60,eb,beads/06	nwg313	par2
94	3184.892	318.0405	/Imaging/ring_ph/201111_nwg313_par2_tom4,15,60,eb,beads/06	nwg313	par2
95	3064.5376	318.0405	/Imaging/ring_ph/201111_nwg313_par2_tom4,15,60,eb,beads/06	nwg313	par2
96	2878.0234	318.0405	/Imaging/ring_ph/201111_nwg313_par2_tom4,15,60,eb,beads/06	nwg313	par2
97	3106.8245	318.0405	/Imaging/ring_ph/201111_nwg313_par2_tom4,15,60,eb,beads/06	nwg313	par2
98	3223.3271	318.0405	/Imaging/ring_ph/201111_nwg313_par2_tom4,15,60,eb,beads/06	nwg313	par2
99	3018.119	318.0405	/Imaging/ring_ph/201111_nwg313_par2_tom4,15,60,eb,beads/06	nwg313	par2
0	2502.5488	309.2933	/Imaging/ring_ph/201111_nwg313_par2_tom4,15,60,eb,beads/07	nwg313	par2
1	2354.4382	309.2933	/Imaging/ring_ph/201111_nwg313_par2_tom4,15,60,eb,beads/07	nwg313	par2
2	2565.5078	309.2933	/Imaging/ring_ph/201111_nwg313_par2_tom4,15,60,eb,beads/07	nwg313	par2
3	2798.785	309.2933	/Imaging/ring_ph/201111_nwg313_par2_tom4,15,60,eb,beads/07	nwg313	par2
4	2764.731	309.2933	/Imaging/ring_ph/201111_nwg313_par2_tom4,15,60,eb,beads/07	nwg313	par2
5	1898.4127	309.2933	/Imaging/ring_ph/201111_nwg313_par2_tom4,15,60,eb,beads/07	nwg313	par2
6	3048.4663	309.2933	/Imaging/ring_ph/201111_nwg313_par2_tom4,15,60,eb,beads/07	nwg313	par2
7	2995.7505	309.2933	/Imaging/ring_ph/201111_nwg313_par2_tom4,15,60,eb,beads/07	nwg313	par2
8	2678.6682	309.2933	/Imaging/ring_ph/201111_nwg313_par2_tom4,15,60,eb,beads/07	nwg313	par2
9	2749.9392	309.2933	/Imaging/ring_ph/201111_nwg313_par2_tom4,15,60,eb,beads/07	nwg313	par2
10	2567.8179	309.2933	/Imaging/ring_ph/201111_nwg313_par2_tom4,15,60,eb,beads/07	nwg313	par2
11	1587.6908	309.2933	/Imaging/ring_ph/201111_nwg313_par2_tom4,15,60,eb,beads/07	nwg313	par2
12	2360.183	309.2933	/Imaging/ring_ph/201111_nwg313_par2_tom4,15,60,eb,beads/07	nwg313	par2
13	2148.0889	309.2933	/Imaging/ring_ph/201111_nwg313_par2_tom4,15,60,eb,beads/07	nwg313	par2
14	2522.54	309.2933	/Imaging/ring_ph/201111_nwg313_par2_tom4,15,60,eb,beads/07	nwg313	par2
15	2511.2222	309.2933	/Imaging/ring_ph/201111_nwg313_par2_tom4,15,60,eb,beads/07	nwg313	par2
16	2447.494	309.2933	/Imaging/ring_ph/201111_nwg313_par2_tom4,15,60,eb,beads/07	nwg313	par2
17	2283.315	309.2933	/Imaging/ring_ph/201111_nwg313_par2_tom4,15,60,eb,beads/07	nwg313	par2
18	2304.9805	309.2933	/Imaging/ring_ph/201111_nwg313_par2_tom4,15,60,eb,beads/07	nwg313	par2
19	2145.931	309.2933	/Imaging/ring_ph/201111_nwg313_par2_tom4,15,60,eb,beads/07	nwg313	par2
20	3082.432	309.2933	/Imaging/ring_ph/201111_nwg313_par2_tom4,15,60,eb,beads/07	nwg313	par2
21	2658.374	309.2933	/Imaging/ring_ph/201111_nwg313_par2_tom4,15,60,eb,beads/07	nwg313	par2
22	2796.257	309.2933	/Imaging/ring_ph/201111_nwg313_par2_tom4,15,60,eb,beads/07	nwg313	par2
23	2117.697	309.2933	/Imaging/ring_ph/201111_nwg313_par2_tom4,15,60,eb,beads/07	nwg313	par2
24	1861.139	309.2933	/Imaging/ring_ph/201111_nwg313_par2_tom4,15,60,eb,beads/07	nwg313	par2
25	1596.1156	309.2933	/Imaging/ring_ph/201111_nwg313_par2_tom4,15,60,eb,beads/07	nwg313	par2
26	1544.5715	309.2933	/Imaging/ring_ph/201111_nwg313_par2_tom4,15,60,eb,beads/07	nwg313	par2
27	2087.1934	309.2933	/Imaging/ring_ph/201111_nwg313_par2_tom4,15,60,eb,beads/07	nwg313	par2
28	2277.9995	309.2933	/Imaging/ring_ph/201111_nwg313_par2_tom4,15,60,eb,beads/07	nwg313	par2
29	2303.5217	309.2933	/Imaging/ring_ph/201111_nwg313_par2_tom4,15,60,eb,beads/07	nwg313	par2
30	1854.2289	309.2933	/Imaging/ring_ph/201111_nwg313_par2_tom4,15,60,eb,beads/07	nwg313	par2
31	1748.3976	309.2933	/Imaging/ring_ph/201111_nwg313_par2_tom4,15,60,eb,beads/07	nwg313	par2
32	2148.4326	309.2933	/Imaging/ring_ph/201111_nwg313_par2_tom4,15,60,eb,beads/07	nwg313	par2
33	1944.493	309.2933	/Imaging/ring_ph/201111_nwg313_par2_tom4,15,60,eb,beads/07	nwg313	par2
34	2214.445	309.2933	/Imaging/ring_ph/201111_nwg313_par2_tom4,15,60,eb,beads/07	nwg313	par2
35	2376.3157	309.2933	/Imaging/ring_ph/201111_nwg313_par2_tom4,15,60,eb,beads/07	nwg313	par2
36	2366.0112	309.2933	/Imaging/ring_ph/201111_nwg313_par2_tom4,15,60,eb,beads/07	nwg313	par2
37	2115.036	309.2933	/Imaging/ring_ph/201111_nwg313_par2_tom4,15,60,eb,beads/07	nwg313	par2
38	1859.7549	309.2933	/Imaging/ring_ph/201111_nwg313_par2_tom4,15,60,eb,beads/07	nwg313	par2
39	1990.0707	309.2933	/Imaging/ring_ph/201111_nwg313_par2_tom4,15,60,eb,beads/07	nwg313	par2
40	1882.467	309.2933	/Imaging/ring_ph/201111_nwg313_par2_tom4,15,60,eb,beads/07	nwg313	par2
41	2026.1461	309.2933	/Imaging/ring_ph/201111_nwg313_par2_tom4,15,60,eb,beads/07	nwg313	par2
42	1786.4277	309.2933	/Imaging/ring_ph/201111_nwg313_par2_tom4,15,60,eb,beads/07	nwg313	par2
43	2334.1697	309.2933	/Imaging/ring_ph/201111_nwg313_par2_tom4,15,60,eb,beads/07	nwg313	par2
44	1815.3987	309.2933	/Imaging/ring_ph/201111_nwg313_par2_tom4,15,60,eb,beads/07	nwg313	par2
45	2363.48	309.2933	/Imaging/ring_ph/201111_nwg313_par2_tom4,15,60,eb,beads/07	nwg313	par2
46	2282.0083	309.2933	/Imaging/ring_ph/201111_nwg313_par2_tom4,15,60,eb,beads/07	nwg313	par2
47	2284.1572	309.2933	/Imaging/ring_ph/201111_nwg313_par2_tom4,15,60,eb,beads/07	nwg313	par2
48	1737.5554	309.2933	/Imaging/ring_ph/201111_nwg313_par2_tom4,15,60,eb,beads/07	nwg313	par2
49	1871.2433	309.2933	/Imaging/ring_ph/201111_nwg313_par2_tom4,15,60,eb,beads/07	nwg313	par2
50	1825.4567	309.2933	/Imaging/ring_ph/201111_nwg313_par2_tom4,15,60,eb,beads/07	nwg313	par2
51	1944.406	309.2933	/Imaging/ring_ph/201111_nwg313_par2_tom4,15,60,eb,beads/07	nwg313	par2
52	2001.4824	309.2933	/Imaging/ring_ph/201111_nwg313_par2_tom4,15,60,eb,beads/07	nwg313	par2
53	2138.6711	309.2933	/Imaging/ring_ph/201111_nwg313_par2_tom4,15,60,eb,beads/07	nwg313	par2
54	1931.8517	309.2933	/Imaging/ring_ph/201111_nwg313_par2_tom4,15,60,eb,beads/07	nwg313	par2
55	1943.1372	309.2933	/Imaging/ring_ph/201111_nwg313_par2_tom4,15,60,eb,beads/07	nwg313	par2
56	1870.6403	309.2933	/Imaging/ring_ph/201111_nwg313_par2_tom4,15,60,eb,beads/07	nwg313	par2
57	2112.7217	309.2933	/Imaging/ring_ph/201111_nwg313_par2_tom4,15,60,eb,beads/07	nwg313	par2
58	2296.3215	309.2933	/Imaging/ring_ph/201111_nwg313_par2_tom4,15,60,eb,beads/07	nwg313	par2
59	2125.952	309.2933	/Imaging/ring_ph/201111_nwg313_par2_tom4,15,60,eb,beads/07	nwg313	par2
60	2317.7886	309.2933	/Imaging/ring_ph/201111_nwg313_par2_tom4,15,60,eb,beads/07	nwg313	par2
61	2088.2048	309.2933	/Imaging/ring_ph/201111_nwg313_par2_tom4,15,60,eb,beads/07	nwg313	par2
62	1869.7635	309.2933	/Imaging/ring_ph/201111_nwg313_par2_tom4,15,60,eb,beads/07	nwg313	par2
63	2244.0723	309.2933	/Imaging/ring_ph/201111_nwg313_par2_tom4,15,60,eb,beads/07	nwg313	par2
64	1809.1703	309.2933	/Imaging/ring_ph/201111_nwg313_par2_tom4,15,60,eb,beads/07	nwg313	par2
65	1870.7928	309.2933	/Imaging/ring_ph/201111_nwg313_par2_tom4,15,60,eb,beads/07	nwg313	par2
66	1653.5636	309.2933	/Imaging/ring_ph/201111_nwg313_par2_tom4,15,60,eb,beads/07	nwg313	par2
67	2003.1926	309.2933	/Imaging/ring_ph/201111_nwg313_par2_tom4,15,60,eb,beads/07	nwg313	par2
68	2175.5117	309.2933	/Imaging/ring_ph/201111_nwg313_par2_tom4,15,60,eb,beads/07	nwg313	par2
69	2032.2275	309.2933	/Imaging/ring_ph/201111_nwg313_par2_tom4,15,60,eb,beads/07	nwg313	par2
70	1626.7888	309.2933	/Imaging/ring_ph/201111_nwg313_par2_tom4,15,60,eb,beads/07	nwg313	par2
71	2230.9795	309.2933	/Imaging/ring_ph/201111_nwg313_par2_tom4,15,60,eb,beads/07	nwg313	par2
72	2045.9957	309.2933	/Imaging/ring_ph/201111_nwg313_par2_tom4,15,60,eb,beads/07	nwg313	par2
73	2098.1787	309.2933	/Imaging/ring_ph/201111_nwg313_par2_tom4,15,60,eb,beads/07	nwg313	par2
74	2064.5767	309.2933	/Imaging/ring_ph/201111_nwg313_par2_tom4,15,60,eb,beads/07	nwg313	par2
75	2296.297	309.2933	/Imaging/ring_ph/201111_nwg313_par2_tom4,15,60,eb,beads/07	nwg313	par2
76	2491.52	309.2933	/Imaging/ring_ph/201111_nwg313_par2_tom4,15,60,eb,beads/07	nwg313	par2
77	2746.8342	309.2933	/Imaging/ring_ph/201111_nwg313_par2_tom4,15,60,eb,beads/07	nwg313	par2
78	2429.5212	309.2933	/Imaging/ring_ph/201111_nwg313_par2_tom4,15,60,eb,beads/07	nwg313	par2
79	2035.3809	309.2933	/Imaging/ring_ph/201111_nwg313_par2_tom4,15,60,eb,beads/07	nwg313	par2
80	2289.1226	309.2933	/Imaging/ring_ph/201111_nwg313_par2_tom4,15,60,eb,beads/07	nwg313	par2
81	1694.6083	309.2933	/Imaging/ring_ph/201111_nwg313_par2_tom4,15,60,eb,beads/07	nwg313	par2
82	2176.4521	309.2933	/Imaging/ring_ph/201111_nwg313_par2_tom4,15,60,eb,beads/07	nwg313	par2
83	2203.192	309.2933	/Imaging/ring_ph/201111_nwg313_par2_tom4,15,60,eb,beads/07	nwg313	par2
84	2408.485	309.2933	/Imaging/ring_ph/201111_nwg313_par2_tom4,15,60,eb,beads/07	nwg313	par2
85	2116.4204	309.2933	/Imaging/ring_ph/201111_nwg313_par2_tom4,15,60,eb,beads/07	nwg313	par2
86	2543.2415	309.2933	/Imaging/ring_ph/201111_nwg313_par2_tom4,15,60,eb,beads/07	nwg313	par2
87	2822.7732	309.2933	/Imaging/ring_ph/201111_nwg313_par2_tom4,15,60,eb,beads/07	nwg313	par2
88	2200.4536	309.2933	/Imaging/ring_ph/201111_nwg313_par2_tom4,15,60,eb,beads/07	nwg313	par2
89	2606.415	309.2933	/Imaging/ring_ph/201111_nwg313_par2_tom4,15,60,eb,beads/07	nwg313	par2
90	2924.6428	309.2933	/Imaging/ring_ph/201111_nwg313_par2_tom4,15,60,eb,beads/07	nwg313	par2
91	2997.3826	309.2933	/Imaging/ring_ph/201111_nwg313_par2_tom4,15,60,eb,beads/07	nwg313	par2
92	2916.0857	309.2933	/Imaging/ring_ph/201111_nwg313_par2_tom4,15,60,eb,beads/07	nwg313	par2
93	2712.2493	309.2933	/Imaging/ring_ph/201111_nwg313_par2_tom4,15,60,eb,beads/07	nwg313	par2
94	3165.4675	309.2933	/Imaging/ring_ph/201111_nwg313_par2_tom4,15,60,eb,beads/07	nwg313	par2
95	2657.654	309.2933	/Imaging/ring_ph/201111_nwg313_par2_tom4,15,60,eb,beads/07	nwg313	par2
96	2742.9368	309.2933	/Imaging/ring_ph/201111_nwg313_par2_tom4,15,60,eb,beads/07	nwg313	par2
97	2511.3088	309.2933	/Imaging/ring_ph/201111_nwg313_par2_tom4,15,60,eb,beads/07	nwg313	par2
98	2661.4744	309.2933	/Imaging/ring_ph/201111_nwg313_par2_tom4,15,60,eb,beads/07	nwg313	par2
99	2334.9133	309.2933	/Imaging/ring_ph/201111_nwg313_par2_tom4,15,60,eb,beads/07	nwg313	par2
0	2462.8694	241.43839	/Imaging/ring_ph/201111_nwg313_par6_tom4,15,60,eb,beads/05	nwg313	par6
1	2650.6348	241.43839	/Imaging/ring_ph/201111_nwg313_par6_tom4,15,60,eb,beads/05	nwg313	par6
2	2564.58	241.43839	/Imaging/ring_ph/201111_nwg313_par6_tom4,15,60,eb,beads/05	nwg313	par6
3	1955.2657	241.43839	/Imaging/ring_ph/201111_nwg313_par6_tom4,15,60,eb,beads/05	nwg313	par6
4	1873.143	241.43839	/Imaging/ring_ph/201111_nwg313_par6_tom4,15,60,eb,beads/05	nwg313	par6
5	1970.2697	241.43839	/Imaging/ring_ph/201111_nwg313_par6_tom4,15,60,eb,beads/05	nwg313	par6
6	1645.8477	241.43839	/Imaging/ring_ph/201111_nwg313_par6_tom4,15,60,eb,beads/05	nwg313	par6
7	1978.0151	241.43839	/Imaging/ring_ph/201111_nwg313_par6_tom4,15,60,eb,beads/05	nwg313	par6
8	1698.7394	241.43839	/Imaging/ring_ph/201111_nwg313_par6_tom4,15,60,eb,beads/05	nwg313	par6
9	1169.1688	241.43839	/Imaging/ring_ph/201111_nwg313_par6_tom4,15,60,eb,beads/05	nwg313	par6
10	1478.493	241.43839	/Imaging/ring_ph/201111_nwg313_par6_tom4,15,60,eb,beads/05	nwg313	par6
11	1443.5255	241.43839	/Imaging/ring_ph/201111_nwg313_par6_tom4,15,60,eb,beads/05	nwg313	par6
12	1976.012	241.43839	/Imaging/ring_ph/201111_nwg313_par6_tom4,15,60,eb,beads/05	nwg313	par6
13	1239.1232	241.43839	/Imaging/ring_ph/201111_nwg313_par6_tom4,15,60,eb,beads/05	nwg313	par6
14	1461.7559	241.43839	/Imaging/ring_ph/201111_nwg313_par6_tom4,15,60,eb,beads/05	nwg313	par6
15	1299.5555	241.43839	/Imaging/ring_ph/201111_nwg313_par6_tom4,15,60,eb,beads/05	nwg313	par6
16	1399.4318	241.43839	/Imaging/ring_ph/201111_nwg313_par6_tom4,15,60,eb,beads/05	nwg313	par6
17	1113.2102	241.43839	/Imaging/ring_ph/201111_nwg313_par6_tom4,15,60,eb,beads/05	nwg313	par6
18	1057.6414	241.43839	/Imaging/ring_ph/201111_nwg313_par6_tom4,15,60,eb,beads/05	nwg313	par6
19	859.5043	241.43839	/Imaging/ring_ph/201111_nwg313_par6_tom4,15,60,eb,beads/05	nwg313	par6
20	1309.7368	241.43839	/Imaging/ring_ph/201111_nwg313_par6_tom4,15,60,eb,beads/05	nwg313	par6
21	1323.7153	241.43839	/Imaging/ring_ph/201111_nwg313_par6_tom4,15,60,eb,beads/05	nwg313	par6
22	1752.9651	241.43839	/Imaging/ring_ph/201111_nwg313_par6_tom4,15,60,eb,beads/05	nwg313	par6
23	2009.0227	241.43839	/Imaging/ring_ph/201111_nwg313_par6_tom4,15,60,eb,beads/05	nwg313	par6
24	1762.8229	241.43839	/Imaging/ring_ph/201111_nwg313_par6_tom4,15,60,eb,beads/05	nwg313	par6
25	1427.3901	241.43839	/Imaging/ring_ph/201111_nwg313_par6_tom4,15,60,eb,beads/05	nwg313	par6
26	1617.0889	241.43839	/Imaging/ring_ph/201111_nwg313_par6_tom4,15,60,eb,beads/05	nwg313	par6
27	1260.9822	241.43839	/Imaging/ring_ph/201111_nwg313_par6_tom4,15,60,eb,beads/05	nwg313	par6
28	841.3277	241.43839	/Imaging/ring_ph/201111_nwg313_par6_tom4,15,60,eb,beads/05	nwg313	par6
29	1366.3134	241.43839	/Imaging/ring_ph/201111_nwg313_par6_tom4,15,60,eb,beads/05	nwg313	par6
30	1217.0514	241.43839	/Imaging/ring_ph/201111_nwg313_par6_tom4,15,60,eb,beads/05	nwg313	par6
31	1558.3615	241.43839	/Imaging/ring_ph/201111_nwg313_par6_tom4,15,60,eb,beads/05	nwg313	par6
32	1427.6576	241.43839	/Imaging/ring_ph/201111_nwg313_par6_tom4,15,60,eb,beads/05	nwg313	par6
33	1378.6493	241.43839	/Imaging/ring_ph/201111_nwg313_par6_tom4,15,60,eb,beads/05	nwg313	par6
34	1090.4233	241.43839	/Imaging/ring_ph/201111_nwg313_par6_tom4,15,60,eb,beads/05	nwg313	par6
35	1510.6897	241.43839	/Imaging/ring_ph/201111_nwg313_par6_tom4,15,60,eb,beads/05	nwg313	par6
36	1307.2131	241.43839	/Imaging/ring_ph/201111_nwg313_par6_tom4,15,60,eb,beads/05	nwg313	par6
37	1818.4897	241.43839	/Imaging/ring_ph/201111_nwg313_par6_tom4,15,60,eb,beads/05	nwg313	par6
38	1538.8915	241.43839	/Imaging/ring_ph/201111_nwg313_par6_tom4,15,60,eb,beads/05	nwg313	par6
39	1418.9877	241.43839	/Imaging/ring_ph/201111_nwg313_par6_tom4,15,60,eb,beads/05	nwg313	par6
40	1029.8508	241.43839	/Imaging/ring_ph/201111_nwg313_par6_tom4,15,60,eb,beads/05	nwg313	par6
41	1113.6311	241.43839	/Imaging/ring_ph/201111_nwg313_par6_tom4,15,60,eb,beads/05	nwg313	par6
42	1229.7703	241.43839	/Imaging/ring_ph/201111_nwg313_par6_tom4,15,60,eb,beads/05	nwg313	par6
43	1687.2205	241.43839	/Imaging/ring_ph/201111_nwg313_par6_tom4,15,60,eb,beads/05	nwg313	par6
44	1307.5564	241.43839	/Imaging/ring_ph/201111_nwg313_par6_tom4,15,60,eb,beads/05	nwg313	par6
45	1149.3097	241.43839	/Imaging/ring_ph/201111_nwg313_par6_tom4,15,60,eb,beads/05	nwg313	par6
46	1750.6776	241.43839	/Imaging/ring_ph/201111_nwg313_par6_tom4,15,60,eb,beads/05	nwg313	par6
47	1505.5522	241.43839	/Imaging/ring_ph/201111_nwg313_par6_tom4,15,60,eb,beads/05	nwg313	par6
48	1285.5227	241.43839	/Imaging/ring_ph/201111_nwg313_par6_tom4,15,60,eb,beads/05	nwg313	par6
49	832.1537	241.43839	/Imaging/ring_ph/201111_nwg313_par6_tom4,15,60,eb,beads/05	nwg313	par6
50	1317.488	241.43839	/Imaging/ring_ph/201111_nwg313_par6_tom4,15,60,eb,beads/05	nwg313	par6
51	1473.8777	241.43839	/Imaging/ring_ph/201111_nwg313_par6_tom4,15,60,eb,beads/05	nwg313	par6
52	1090.982	241.43839	/Imaging/ring_ph/201111_nwg313_par6_tom4,15,60,eb,beads/05	nwg313	par6
53	1503.7085	241.43839	/Imaging/ring_ph/201111_nwg313_par6_tom4,15,60,eb,beads/05	nwg313	par6
54	1282.0458	241.43839	/Imaging/ring_ph/201111_nwg313_par6_tom4,15,60,eb,beads/05	nwg313	par6
55	1354.5934	241.43839	/Imaging/ring_ph/201111_nwg313_par6_tom4,15,60,eb,beads/05	nwg313	par6
56	1577.3381	241.43839	/Imaging/ring_ph/201111_nwg313_par6_tom4,15,60,eb,beads/05	nwg313	par6
57	1344.7495	241.43839	/Imaging/ring_ph/201111_nwg313_par6_tom4,15,60,eb,beads/05	nwg313	par6
58	1404.6517	241.43839	/Imaging/ring_ph/201111_nwg313_par6_tom4,15,60,eb,beads/05	nwg313	par6
59	1703.2571	241.43839	/Imaging/ring_ph/201111_nwg313_par6_tom4,15,60,eb,beads/05	nwg313	par6
60	1178.9827	241.43839	/Imaging/ring_ph/201111_nwg313_par6_tom4,15,60,eb,beads/05	nwg313	par6
61	1671.0145	241.43839	/Imaging/ring_ph/201111_nwg313_par6_tom4,15,60,eb,beads/05	nwg313	par6
62	1351.9276	241.43839	/Imaging/ring_ph/201111_nwg313_par6_tom4,15,60,eb,beads/05	nwg313	par6
63	1222.2859	241.43839	/Imaging/ring_ph/201111_nwg313_par6_tom4,15,60,eb,beads/05	nwg313	par6
64	1062.7051	241.43839	/Imaging/ring_ph/201111_nwg313_par6_tom4,15,60,eb,beads/05	nwg313	par6
65	1466.7045	241.43839	/Imaging/ring_ph/201111_nwg313_par6_tom4,15,60,eb,beads/05	nwg313	par6
66	1153.2797	241.43839	/Imaging/ring_ph/201111_nwg313_par6_tom4,15,60,eb,beads/05	nwg313	par6
67	1219.0408	241.43839	/Imaging/ring_ph/201111_nwg313_par6_tom4,15,60,eb,beads/05	nwg313	par6
68	1260.0526	241.43839	/Imaging/ring_ph/201111_nwg313_par6_tom4,15,60,eb,beads/05	nwg313	par6
69	1564.5597	241.43839	/Imaging/ring_ph/201111_nwg313_par6_tom4,15,60,eb,beads/05	nwg313	par6
70	1478.9028	241.43839	/Imaging/ring_ph/201111_nwg313_par6_tom4,15,60,eb,beads/05	nwg313	par6
71	1440.3652	241.43839	/Imaging/ring_ph/201111_nwg313_par6_tom4,15,60,eb,beads/05	nwg313	par6
72	1436.9674	241.43839	/Imaging/ring_ph/201111_nwg313_par6_tom4,15,60,eb,beads/05	nwg313	par6
73	1638.3723	241.43839	/Imaging/ring_ph/201111_nwg313_par6_tom4,15,60,eb,beads/05	nwg313	par6
74	1445.7499	241.43839	/Imaging/ring_ph/201111_nwg313_par6_tom4,15,60,eb,beads/05	nwg313	par6
75	1831.6842	241.43839	/Imaging/ring_ph/201111_nwg313_par6_tom4,15,60,eb,beads/05	nwg313	par6
76	1598.7456	241.43839	/Imaging/ring_ph/201111_nwg313_par6_tom4,15,60,eb,beads/05	nwg313	par6
77	1967.7208	241.43839	/Imaging/ring_ph/201111_nwg313_par6_tom4,15,60,eb,beads/05	nwg313	par6
78	1512.4062	241.43839	/Imaging/ring_ph/201111_nwg313_par6_tom4,15,60,eb,beads/05	nwg313	par6
79	1991.5764	241.43839	/Imaging/ring_ph/201111_nwg313_par6_tom4,15,60,eb,beads/05	nwg313	par6
80	2166.8706	241.43839	/Imaging/ring_ph/201111_nwg313_par6_tom4,15,60,eb,beads/05	nwg313	par6
81	1545.5192	241.43839	/Imaging/ring_ph/201111_nwg313_par6_tom4,15,60,eb,beads/05	nwg313	par6
82	1865.1881	241.43839	/Imaging/ring_ph/201111_nwg313_par6_tom4,15,60,eb,beads/05	nwg313	par6
83	2165.8037	241.43839	/Imaging/ring_ph/201111_nwg313_par6_tom4,15,60,eb,beads/05	nwg313	par6
84	1644.5228	241.43839	/Imaging/ring_ph/201111_nwg313_par6_tom4,15,60,eb,beads/05	nwg313	par6
85	1987.8582	241.43839	/Imaging/ring_ph/201111_nwg313_par6_tom4,15,60,eb,beads/05	nwg313	par6
86	2202.1304	241.43839	/Imaging/ring_ph/201111_nwg313_par6_tom4,15,60,eb,beads/05	nwg313	par6
87	1968.6685	241.43839	/Imaging/ring_ph/201111_nwg313_par6_tom4,15,60,eb,beads/05	nwg313	par6
88	2404.3596	241.43839	/Imaging/ring_ph/201111_nwg313_par6_tom4,15,60,eb,beads/05	nwg313	par6
89	1997.5618	241.43839	/Imaging/ring_ph/201111_nwg313_par6_tom4,15,60,eb,beads/05	nwg313	par6
90	2625.4946	241.43839	/Imaging/ring_ph/201111_nwg313_par6_tom4,15,60,eb,beads/05	nwg313	par6
91	2507.1655	241.43839	/Imaging/ring_ph/201111_nwg313_par6_tom4,15,60,eb,beads/05	nwg313	par6
92	1893.1831	241.43839	/Imaging/ring_ph/201111_nwg313_par6_tom4,15,60,eb,beads/05	nwg313	par6
93	1977.2406	241.43839	/Imaging/ring_ph/201111_nwg313_par6_tom4,15,60,eb,beads/05	nwg313	par6
94	1732.902	241.43839	/Imaging/ring_ph/201111_nwg313_par6_tom4,15,60,eb,beads/05	nwg313	par6
95	1810.7051	241.43839	/Imaging/ring_ph/201111_nwg313_par6_tom4,15,60,eb,beads/05	nwg313	par6
96	1782.7045	241.43839	/Imaging/ring_ph/201111_nwg313_par6_tom4,15,60,eb,beads/05	nwg313	par6
97	1875.9846	241.43839	/Imaging/ring_ph/201111_nwg313_par6_tom4,15,60,eb,beads/05	nwg313	par6
98	1622.1388	241.43839	/Imaging/ring_ph/201111_nwg313_par6_tom4,15,60,eb,beads/05	nwg313	par6
99	2480.4648	241.43839	/Imaging/ring_ph/201111_nwg313_par6_tom4,15,60,eb,beads/05	nwg313	par6
0	2827.6023	357.14633	/Imaging/ring_ph/201111_nwg313_par6_tom4,15,60,eb,beads/06	nwg313	par6
1	1976.7596	357.14633	/Imaging/ring_ph/201111_nwg313_par6_tom4,15,60,eb,beads/06	nwg313	par6
2	3068.9397	357.14633	/Imaging/ring_ph/201111_nwg313_par6_tom4,15,60,eb,beads/06	nwg313	par6
3	2410.4614	357.14633	/Imaging/ring_ph/201111_nwg313_par6_tom4,15,60,eb,beads/06	nwg313	par6
4	2309.4856	357.14633	/Imaging/ring_ph/201111_nwg313_par6_tom4,15,60,eb,beads/06	nwg313	par6
5	2390.431	357.14633	/Imaging/ring_ph/201111_nwg313_par6_tom4,15,60,eb,beads/06	nwg313	par6
6	2377.9426	357.14633	/Imaging/ring_ph/201111_nwg313_par6_tom4,15,60,eb,beads/06	nwg313	par6
7	2754.7856	357.14633	/Imaging/ring_ph/201111_nwg313_par6_tom4,15,60,eb,beads/06	nwg313	par6
8	2334.2861	357.14633	/Imaging/ring_ph/201111_nwg313_par6_tom4,15,60,eb,beads/06	nwg313	par6
9	2512.7632	357.14633	/Imaging/ring_ph/201111_nwg313_par6_tom4,15,60,eb,beads/06	nwg313	par6
10	2592.557	357.14633	/Imaging/ring_ph/201111_nwg313_par6_tom4,15,60,eb,beads/06	nwg313	par6
11	2381.782	357.14633	/Imaging/ring_ph/201111_nwg313_par6_tom4,15,60,eb,beads/06	nwg313	par6
12	2407.2021	357.14633	/Imaging/ring_ph/201111_nwg313_par6_tom4,15,60,eb,beads/06	nwg313	par6
13	2528.587	357.14633	/Imaging/ring_ph/201111_nwg313_par6_tom4,15,60,eb,beads/06	nwg313	par6
14	2312.3755	357.14633	/Imaging/ring_ph/201111_nwg313_par6_tom4,15,60,eb,beads/06	nwg313	par6
15	2139.6511	357.14633	/Imaging/ring_ph/201111_nwg313_par6_tom4,15,60,eb,beads/06	nwg313	par6
16	2102.4807	357.14633	/Imaging/ring_ph/201111_nwg313_par6_tom4,15,60,eb,beads/06	nwg313	par6
17	1744.7985	357.14633	/Imaging/ring_ph/201111_nwg313_par6_tom4,15,60,eb,beads/06	nwg313	par6
18	2138.5215	357.14633	/Imaging/ring_ph/201111_nwg313_par6_tom4,15,60,eb,beads/06	nwg313	par6
19	2014.8263	357.14633	/Imaging/ring_ph/201111_nwg313_par6_tom4,15,60,eb,beads/06	nwg313	par6
20	2279.9143	357.14633	/Imaging/ring_ph/201111_nwg313_par6_tom4,15,60,eb,beads/06	nwg313	par6
21	2177.3735	357.14633	/Imaging/ring_ph/201111_nwg313_par6_tom4,15,60,eb,beads/06	nwg313	par6
22	2323.761	357.14633	/Imaging/ring_ph/201111_nwg313_par6_tom4,15,60,eb,beads/06	nwg313	par6
23	2211.3892	357.14633	/Imaging/ring_ph/201111_nwg313_par6_tom4,15,60,eb,beads/06	nwg313	par6
24	2066.243	357.14633	/Imaging/ring_ph/201111_nwg313_par6_tom4,15,60,eb,beads/06	nwg313	par6
25	1780.6318	357.14633	/Imaging/ring_ph/201111_nwg313_par6_tom4,15,60,eb,beads/06	nwg313	par6
26	1696.7443	357.14633	/Imaging/ring_ph/201111_nwg313_par6_tom4,15,60,eb,beads/06	nwg313	par6
27	2027.0251	357.14633	/Imaging/ring_ph/201111_nwg313_par6_tom4,15,60,eb,beads/06	nwg313	par6
28	2033.5337	357.14633	/Imaging/ring_ph/201111_nwg313_par6_tom4,15,60,eb,beads/06	nwg313	par6
29	1639.7649	357.14633	/Imaging/ring_ph/201111_nwg313_par6_tom4,15,60,eb,beads/06	nwg313	par6
30	1602.1853	357.14633	/Imaging/ring_ph/201111_nwg313_par6_tom4,15,60,eb,beads/06	nwg313	par6
31	2574.689	357.14633	/Imaging/ring_ph/201111_nwg313_par6_tom4,15,60,eb,beads/06	nwg313	par6
32	2136.4243	357.14633	/Imaging/ring_ph/201111_nwg313_par6_tom4,15,60,eb,beads/06	nwg313	par6
33	1981.0116	357.14633	/Imaging/ring_ph/201111_nwg313_par6_tom4,15,60,eb,beads/06	nwg313	par6
34	2029.6521	357.14633	/Imaging/ring_ph/201111_nwg313_par6_tom4,15,60,eb,beads/06	nwg313	par6
35	2037.8196	357.14633	/Imaging/ring_ph/201111_nwg313_par6_tom4,15,60,eb,beads/06	nwg313	par6
36	2459.2278	357.14633	/Imaging/ring_ph/201111_nwg313_par6_tom4,15,60,eb,beads/06	nwg313	par6
37	1839.7612	357.14633	/Imaging/ring_ph/201111_nwg313_par6_tom4,15,60,eb,beads/06	nwg313	par6
38	1903.5701	357.14633	/Imaging/ring_ph/201111_nwg313_par6_tom4,15,60,eb,beads/06	nwg313	par6
39	1953.765	357.14633	/Imaging/ring_ph/201111_nwg313_par6_tom4,15,60,eb,beads/06	nwg313	par6
40	2463.1985	357.14633	/Imaging/ring_ph/201111_nwg313_par6_tom4,15,60,eb,beads/06	nwg313	par6
41	1984.8428	357.14633	/Imaging/ring_ph/201111_nwg313_par6_tom4,15,60,eb,beads/06	nwg313	par6
42	2262.8247	357.14633	/Imaging/ring_ph/201111_nwg313_par6_tom4,15,60,eb,beads/06	nwg313	par6
43	1970.9028	357.14633	/Imaging/ring_ph/201111_nwg313_par6_tom4,15,60,eb,beads/06	nwg313	par6
44	1927.3822	357.14633	/Imaging/ring_ph/201111_nwg313_par6_tom4,15,60,eb,beads/06	nwg313	par6
45	1969.7854	357.14633	/Imaging/ring_ph/201111_nwg313_par6_tom4,15,60,eb,beads/06	nwg313	par6
46	1912.9795	357.14633	/Imaging/ring_ph/201111_nwg313_par6_tom4,15,60,eb,beads/06	nwg313	par6
47	2102.0017	357.14633	/Imaging/ring_ph/201111_nwg313_par6_tom4,15,60,eb,beads/06	nwg313	par6
48	1784.6487	357.14633	/Imaging/ring_ph/201111_nwg313_par6_tom4,15,60,eb,beads/06	nwg313	par6
49	2019.7262	357.14633	/Imaging/ring_ph/201111_nwg313_par6_tom4,15,60,eb,beads/06	nwg313	par6
50	1709.9844	357.14633	/Imaging/ring_ph/201111_nwg313_par6_tom4,15,60,eb,beads/06	nwg313	par6
51	1661.0345	357.14633	/Imaging/ring_ph/201111_nwg313_par6_tom4,15,60,eb,beads/06	nwg313	par6
52	600.71606	357.14633	/Imaging/ring_ph/201111_nwg313_par6_tom4,15,60,eb,beads/06	nwg313	par6
53	1624.2308	357.14633	/Imaging/ring_ph/201111_nwg313_par6_tom4,15,60,eb,beads/06	nwg313	par6
54	1272.1013	357.14633	/Imaging/ring_ph/201111_nwg313_par6_tom4,15,60,eb,beads/06	nwg313	par6
55	1431.6539	357.14633	/Imaging/ring_ph/201111_nwg313_par6_tom4,15,60,eb,beads/06	nwg313	par6
56	989.55164	357.14633	/Imaging/ring_ph/201111_nwg313_par6_tom4,15,60,eb,beads/06	nwg313	par6
57	1208.6064	357.14633	/Imaging/ring_ph/201111_nwg313_par6_tom4,15,60,eb,beads/06	nwg313	par6
58	1528.4125	357.14633	/Imaging/ring_ph/201111_nwg313_par6_tom4,15,60,eb,beads/06	nwg313	par6
59	1345.5638	357.14633	/Imaging/ring_ph/201111_nwg313_par6_tom4,15,60,eb,beads/06	nwg313	par6
60	1410.9583	357.14633	/Imaging/ring_ph/201111_nwg313_par6_tom4,15,60,eb,beads/06	nwg313	par6
61	1785.6843	357.14633	/Imaging/ring_ph/201111_nwg313_par6_tom4,15,60,eb,beads/06	nwg313	par6
62	1302.9103	357.14633	/Imaging/ring_ph/201111_nwg313_par6_tom4,15,60,eb,beads/06	nwg313	par6
63	1420.1823	357.14633	/Imaging/ring_ph/201111_nwg313_par6_tom4,15,60,eb,beads/06	nwg313	par6
64	1292.7147	357.14633	/Imaging/ring_ph/201111_nwg313_par6_tom4,15,60,eb,beads/06	nwg313	par6
65	1413.7058	357.14633	/Imaging/ring_ph/201111_nwg313_par6_tom4,15,60,eb,beads/06	nwg313	par6
66	1228.5277	357.14633	/Imaging/ring_ph/201111_nwg313_par6_tom4,15,60,eb,beads/06	nwg313	par6
67	1534.2762	357.14633	/Imaging/ring_ph/201111_nwg313_par6_tom4,15,60,eb,beads/06	nwg313	par6
68	1924.3168	357.14633	/Imaging/ring_ph/201111_nwg313_par6_tom4,15,60,eb,beads/06	nwg313	par6
69	1327.4728	357.14633	/Imaging/ring_ph/201111_nwg313_par6_tom4,15,60,eb,beads/06	nwg313	par6
70	1370.3048	357.14633	/Imaging/ring_ph/201111_nwg313_par6_tom4,15,60,eb,beads/06	nwg313	par6
71	1342.1163	357.14633	/Imaging/ring_ph/201111_nwg313_par6_tom4,15,60,eb,beads/06	nwg313	par6
72	1234.4065	357.14633	/Imaging/ring_ph/201111_nwg313_par6_tom4,15,60,eb,beads/06	nwg313	par6
73	1250.1373	357.14633	/Imaging/ring_ph/201111_nwg313_par6_tom4,15,60,eb,beads/06	nwg313	par6
74	1419.5497	357.14633	/Imaging/ring_ph/201111_nwg313_par6_tom4,15,60,eb,beads/06	nwg313	par6
75	1329.3536	357.14633	/Imaging/ring_ph/201111_nwg313_par6_tom4,15,60,eb,beads/06	nwg313	par6
76	1656.3425	357.14633	/Imaging/ring_ph/201111_nwg313_par6_tom4,15,60,eb,beads/06	nwg313	par6
77	1697.9478	357.14633	/Imaging/ring_ph/201111_nwg313_par6_tom4,15,60,eb,beads/06	nwg313	par6
78	1632.7115	357.14633	/Imaging/ring_ph/201111_nwg313_par6_tom4,15,60,eb,beads/06	nwg313	par6
79	1520.145	357.14633	/Imaging/ring_ph/201111_nwg313_par6_tom4,15,60,eb,beads/06	nwg313	par6
80	1822.5199	357.14633	/Imaging/ring_ph/201111_nwg313_par6_tom4,15,60,eb,beads/06	nwg313	par6
81	1225.0189	357.14633	/Imaging/ring_ph/201111_nwg313_par6_tom4,15,60,eb,beads/06	nwg313	par6
82	2275.093	357.14633	/Imaging/ring_ph/201111_nwg313_par6_tom4,15,60,eb,beads/06	nwg313	par6
83	1850.6534	357.14633	/Imaging/ring_ph/201111_nwg313_par6_tom4,15,60,eb,beads/06	nwg313	par6
84	1630.9164	357.14633	/Imaging/ring_ph/201111_nwg313_par6_tom4,15,60,eb,beads/06	nwg313	par6
85	1632.3738	357.14633	/Imaging/ring_ph/201111_nwg313_par6_tom4,15,60,eb,beads/06	nwg313	par6
86	1986.0292	357.14633	/Imaging/ring_ph/201111_nwg313_par6_tom4,15,60,eb,beads/06	nwg313	par6
87	2446.4358	357.14633	/Imaging/ring_ph/201111_nwg313_par6_tom4,15,60,eb,beads/06	nwg313	par6
88	2429.7297	357.14633	/Imaging/ring_ph/201111_nwg313_par6_tom4,15,60,eb,beads/06	nwg313	par6
89	2408.3687	357.14633	/Imaging/ring_ph/201111_nwg313_par6_tom4,15,60,eb,beads/06	nwg313	par6
90	2160.648	357.14633	/Imaging/ring_ph/201111_nwg313_par6_tom4,15,60,eb,beads/06	nwg313	par6
91	1921.8835	357.14633	/Imaging/ring_ph/201111_nwg313_par6_tom4,15,60,eb,beads/06	nwg313	par6
92	1952.0999	357.14633	/Imaging/ring_ph/201111_nwg313_par6_tom4,15,60,eb,beads/06	nwg313	par6
93	2092.035	357.14633	/Imaging/ring_ph/201111_nwg313_par6_tom4,15,60,eb,beads/06	nwg313	par6
94	1920.8763	357.14633	/Imaging/ring_ph/201111_nwg313_par6_tom4,15,60,eb,beads/06	nwg313	par6
95	1852.3447	357.14633	/Imaging/ring_ph/201111_nwg313_par6_tom4,15,60,eb,beads/06	nwg313	par6
96	3019.168	357.14633	/Imaging/ring_ph/201111_nwg313_par6_tom4,15,60,eb,beads/06	nwg313	par6
97	2531.8357	357.14633	/Imaging/ring_ph/201111_nwg313_par6_tom4,15,60,eb,beads/06	nwg313	par6
98	2565.8545	357.14633	/Imaging/ring_ph/201111_nwg313_par6_tom4,15,60,eb,beads/06	nwg313	par6
99	2769.7585	357.14633	/Imaging/ring_ph/201111_nwg313_par6_tom4,15,60,eb,beads/06	nwg313	par6
0	2137.0117	265.1254	/Imaging/ring_ph/201111_nwg313_par6_tom4,15,60,eb,beads/07	nwg313	par6
1	2630.668	265.1254	/Imaging/ring_ph/201111_nwg313_par6_tom4,15,60,eb,beads/07	nwg313	par6
2	2656.7144	265.1254	/Imaging/ring_ph/201111_nwg313_par6_tom4,15,60,eb,beads/07	nwg313	par6
3	3367.0996	265.1254	/Imaging/ring_ph/201111_nwg313_par6_tom4,15,60,eb,beads/07	nwg313	par6
4	2666.1562	265.1254	/Imaging/ring_ph/201111_nwg313_par6_tom4,15,60,eb,beads/07	nwg313	par6
5	2570.9834	265.1254	/Imaging/ring_ph/201111_nwg313_par6_tom4,15,60,eb,beads/07	nwg313	par6
6	3163.045	265.1254	/Imaging/ring_ph/201111_nwg313_par6_tom4,15,60,eb,beads/07	nwg313	par6
7	2717.0083	265.1254	/Imaging/ring_ph/201111_nwg313_par6_tom4,15,60,eb,beads/07	nwg313	par6
8	2976.712	265.1254	/Imaging/ring_ph/201111_nwg313_par6_tom4,15,60,eb,beads/07	nwg313	par6
9	2574.163	265.1254	/Imaging/ring_ph/201111_nwg313_par6_tom4,15,60,eb,beads/07	nwg313	par6
10	2505.114	265.1254	/Imaging/ring_ph/201111_nwg313_par6_tom4,15,60,eb,beads/07	nwg313	par6
11	2232.174	265.1254	/Imaging/ring_ph/201111_nwg313_par6_tom4,15,60,eb,beads/07	nwg313	par6
12	2160.994	265.1254	/Imaging/ring_ph/201111_nwg313_par6_tom4,15,60,eb,beads/07	nwg313	par6
13	2760.269	265.1254	/Imaging/ring_ph/201111_nwg313_par6_tom4,15,60,eb,beads/07	nwg313	par6
14	2141.4783	265.1254	/Imaging/ring_ph/201111_nwg313_par6_tom4,15,60,eb,beads/07	nwg313	par6
15	1919.7158	265.1254	/Imaging/ring_ph/201111_nwg313_par6_tom4,15,60,eb,beads/07	nwg313	par6
16	1576.2671	265.1254	/Imaging/ring_ph/201111_nwg313_par6_tom4,15,60,eb,beads/07	nwg313	par6
17	2138.156	265.1254	/Imaging/ring_ph/201111_nwg313_par6_tom4,15,60,eb,beads/07	nwg313	par6
18	1942.6692	265.1254	/Imaging/ring_ph/201111_nwg313_par6_tom4,15,60,eb,beads/07	nwg313	par6
19	2026.5403	265.1254	/Imaging/ring_ph/201111_nwg313_par6_tom4,15,60,eb,beads/07	nwg313	par6
20	1945.092	265.1254	/Imaging/ring_ph/201111_nwg313_par6_tom4,15,60,eb,beads/07	nwg313	par6
21	1735.3647	265.1254	/Imaging/ring_ph/201111_nwg313_par6_tom4,15,60,eb,beads/07	nwg313	par6
22	1677.93	265.1254	/Imaging/ring_ph/201111_nwg313_par6_tom4,15,60,eb,beads/07	nwg313	par6
23	1794.4177	265.1254	/Imaging/ring_ph/201111_nwg313_par6_tom4,15,60,eb,beads/07	nwg313	par6
24	1465.0278	265.1254	/Imaging/ring_ph/201111_nwg313_par6_tom4,15,60,eb,beads/07	nwg313	par6
25	1828.8284	265.1254	/Imaging/ring_ph/201111_nwg313_par6_tom4,15,60,eb,beads/07	nwg313	par6
26	1291.1575	265.1254	/Imaging/ring_ph/201111_nwg313_par6_tom4,15,60,eb,beads/07	nwg313	par6
27	1932.8776	265.1254	/Imaging/ring_ph/201111_nwg313_par6_tom4,15,60,eb,beads/07	nwg313	par6
28	1788.3523	265.1254	/Imaging/ring_ph/201111_nwg313_par6_tom4,15,60,eb,beads/07	nwg313	par6
29	1152.3092	265.1254	/Imaging/ring_ph/201111_nwg313_par6_tom4,15,60,eb,beads/07	nwg313	par6
30	1248.4463	265.1254	/Imaging/ring_ph/201111_nwg313_par6_tom4,15,60,eb,beads/07	nwg313	par6
31	1194.4102	265.1254	/Imaging/ring_ph/201111_nwg313_par6_tom4,15,60,eb,beads/07	nwg313	par6
32	1597.3632	265.1254	/Imaging/ring_ph/201111_nwg313_par6_tom4,15,60,eb,beads/07	nwg313	par6
33	1635.7292	265.1254	/Imaging/ring_ph/201111_nwg313_par6_tom4,15,60,eb,beads/07	nwg313	par6
34	1706.9429	265.1254	/Imaging/ring_ph/201111_nwg313_par6_tom4,15,60,eb,beads/07	nwg313	par6
35	1413.6488	265.1254	/Imaging/ring_ph/201111_nwg313_par6_tom4,15,60,eb,beads/07	nwg313	par6
36	1862.581	265.1254	/Imaging/ring_ph/201111_nwg313_par6_tom4,15,60,eb,beads/07	nwg313	par6
37	1595.1028	265.1254	/Imaging/ring_ph/201111_nwg313_par6_tom4,15,60,eb,beads/07	nwg313	par6
38	2063.7485	265.1254	/Imaging/ring_ph/201111_nwg313_par6_tom4,15,60,eb,beads/07	nwg313	par6
39	1147.4742	265.1254	/Imaging/ring_ph/201111_nwg313_par6_tom4,15,60,eb,beads/07	nwg313	par6
40	1810.5575	265.1254	/Imaging/ring_ph/201111_nwg313_par6_tom4,15,60,eb,beads/07	nwg313	par6
41	1945.536	265.1254	/Imaging/ring_ph/201111_nwg313_par6_tom4,15,60,eb,beads/07	nwg313	par6
42	1872.0616	265.1254	/Imaging/ring_ph/201111_nwg313_par6_tom4,15,60,eb,beads/07	nwg313	par6
43	1413.693	265.1254	/Imaging/ring_ph/201111_nwg313_par6_tom4,15,60,eb,beads/07	nwg313	par6
44	1458.6539	265.1254	/Imaging/ring_ph/201111_nwg313_par6_tom4,15,60,eb,beads/07	nwg313	par6
45	2186.7249	265.1254	/Imaging/ring_ph/201111_nwg313_par6_tom4,15,60,eb,beads/07	nwg313	par6
46	1629.8002	265.1254	/Imaging/ring_ph/201111_nwg313_par6_tom4,15,60,eb,beads/07	nwg313	par6
47	1034.8727	265.1254	/Imaging/ring_ph/201111_nwg313_par6_tom4,15,60,eb,beads/07	nwg313	par6
48	1819.4055	265.1254	/Imaging/ring_ph/201111_nwg313_par6_tom4,15,60,eb,beads/07	nwg313	par6
49	1571.8406	265.1254	/Imaging/ring_ph/201111_nwg313_par6_tom4,15,60,eb,beads/07	nwg313	par6
50	1412.4441	265.1254	/Imaging/ring_ph/201111_nwg313_par6_tom4,15,60,eb,beads/07	nwg313	par6
51	1577.6483	265.1254	/Imaging/ring_ph/201111_nwg313_par6_tom4,15,60,eb,beads/07	nwg313	par6
52	1616.4164	265.1254	/Imaging/ring_ph/201111_nwg313_par6_tom4,15,60,eb,beads/07	nwg313	par6
53	1588.1255	265.1254	/Imaging/ring_ph/201111_nwg313_par6_tom4,15,60,eb,beads/07	nwg313	par6
54	1479.548	265.1254	/Imaging/ring_ph/201111_nwg313_par6_tom4,15,60,eb,beads/07	nwg313	par6
55	1578.1006	265.1254	/Imaging/ring_ph/201111_nwg313_par6_tom4,15,60,eb,beads/07	nwg313	par6
56	1241.0898	265.1254	/Imaging/ring_ph/201111_nwg313_par6_tom4,15,60,eb,beads/07	nwg313	par6
57	1449.4918	265.1254	/Imaging/ring_ph/201111_nwg313_par6_tom4,15,60,eb,beads/07	nwg313	par6
58	1730.3246	265.1254	/Imaging/ring_ph/201111_nwg313_par6_tom4,15,60,eb,beads/07	nwg313	par6
59	1250.4581	265.1254	/Imaging/ring_ph/201111_nwg313_par6_tom4,15,60,eb,beads/07	nwg313	par6
60	1485.6676	265.1254	/Imaging/ring_ph/201111_nwg313_par6_tom4,15,60,eb,beads/07	nwg313	par6
61	1829.7255	265.1254	/Imaging/ring_ph/201111_nwg313_par6_tom4,15,60,eb,beads/07	nwg313	par6
62	1168.8047	265.1254	/Imaging/ring_ph/201111_nwg313_par6_tom4,15,60,eb,beads/07	nwg313	par6
63	1621.0448	265.1254	/Imaging/ring_ph/201111_nwg313_par6_tom4,15,60,eb,beads/07	nwg313	par6
64	1338.7676	265.1254	/Imaging/ring_ph/201111_nwg313_par6_tom4,15,60,eb,beads/07	nwg313	par6
65	1801.1204	265.1254	/Imaging/ring_ph/201111_nwg313_par6_tom4,15,60,eb,beads/07	nwg313	par6
66	1093.095	265.1254	/Imaging/ring_ph/201111_nwg313_par6_tom4,15,60,eb,beads/07	nwg313	par6
67	1517.8721	265.1254	/Imaging/ring_ph/201111_nwg313_par6_tom4,15,60,eb,beads/07	nwg313	par6
68	1534.7339	265.1254	/Imaging/ring_ph/201111_nwg313_par6_tom4,15,60,eb,beads/07	nwg313	par6
69	1457.9736	265.1254	/Imaging/ring_ph/201111_nwg313_par6_tom4,15,60,eb,beads/07	nwg313	par6
70	1564.262	265.1254	/Imaging/ring_ph/201111_nwg313_par6_tom4,15,60,eb,beads/07	nwg313	par6
71	1133.6034	265.1254	/Imaging/ring_ph/201111_nwg313_par6_tom4,15,60,eb,beads/07	nwg313	par6
72	1190.3943	265.1254	/Imaging/ring_ph/201111_nwg313_par6_tom4,15,60,eb,beads/07	nwg313	par6
73	1495.4746	265.1254	/Imaging/ring_ph/201111_nwg313_par6_tom4,15,60,eb,beads/07	nwg313	par6
74	1626.8618	265.1254	/Imaging/ring_ph/201111_nwg313_par6_tom4,15,60,eb,beads/07	nwg313	par6
75	1364.5868	265.1254	/Imaging/ring_ph/201111_nwg313_par6_tom4,15,60,eb,beads/07	nwg313	par6
76	1208.4438	265.1254	/Imaging/ring_ph/201111_nwg313_par6_tom4,15,60,eb,beads/07	nwg313	par6
77	1383.2329	265.1254	/Imaging/ring_ph/201111_nwg313_par6_tom4,15,60,eb,beads/07	nwg313	par6
78	1377.2063	265.1254	/Imaging/ring_ph/201111_nwg313_par6_tom4,15,60,eb,beads/07	nwg313	par6
79	1674.024	265.1254	/Imaging/ring_ph/201111_nwg313_par6_tom4,15,60,eb,beads/07	nwg313	par6
80	1548.9689	265.1254	/Imaging/ring_ph/201111_nwg313_par6_tom4,15,60,eb,beads/07	nwg313	par6
81	1069.1992	265.1254	/Imaging/ring_ph/201111_nwg313_par6_tom4,15,60,eb,beads/07	nwg313	par6
82	1589.3778	265.1254	/Imaging/ring_ph/201111_nwg313_par6_tom4,15,60,eb,beads/07	nwg313	par6
83	1803.3296	265.1254	/Imaging/ring_ph/201111_nwg313_par6_tom4,15,60,eb,beads/07	nwg313	par6
84	1581.8156	265.1254	/Imaging/ring_ph/201111_nwg313_par6_tom4,15,60,eb,beads/07	nwg313	par6
85	1491.7385	265.1254	/Imaging/ring_ph/201111_nwg313_par6_tom4,15,60,eb,beads/07	nwg313	par6
86	1683.7219	265.1254	/Imaging/ring_ph/201111_nwg313_par6_tom4,15,60,eb,beads/07	nwg313	par6
87	1972.3342	265.1254	/Imaging/ring_ph/201111_nwg313_par6_tom4,15,60,eb,beads/07	nwg313	par6
88	2216.2195	265.1254	/Imaging/ring_ph/201111_nwg313_par6_tom4,15,60,eb,beads/07	nwg313	par6
89	1920.7418	265.1254	/Imaging/ring_ph/201111_nwg313_par6_tom4,15,60,eb,beads/07	nwg313	par6
90	1945.9506	265.1254	/Imaging/ring_ph/201111_nwg313_par6_tom4,15,60,eb,beads/07	nwg313	par6
91	2294.0815	265.1254	/Imaging/ring_ph/201111_nwg313_par6_tom4,15,60,eb,beads/07	nwg313	par6
92	2127.2556	265.1254	/Imaging/ring_ph/201111_nwg313_par6_tom4,15,60,eb,beads/07	nwg313	par6
93	3124.3503	265.1254	/Imaging/ring_ph/201111_nwg313_par6_tom4,15,60,eb,beads/07	nwg313	par6
94	2439.934	265.1254	/Imaging/ring_ph/201111_nwg313_par6_tom4,15,60,eb,beads/07	nwg313	par6
95	2114.1267	265.1254	/Imaging/ring_ph/201111_nwg313_par6_tom4,15,60,eb,beads/07	nwg313	par6
96	2251.7913	265.1254	/Imaging/ring_ph/201111_nwg313_par6_tom4,15,60,eb,beads/07	nwg313	par6
97	2541.6284	265.1254	/Imaging/ring_ph/201111_nwg313_par6_tom4,15,60,eb,beads/07	nwg313	par6
98	2331.8347	265.1254	/Imaging/ring_ph/201111_nwg313_par6_tom4,15,60,eb,beads/07	nwg313	par6
99	2372.3218	265.1254	/Imaging/ring_ph/201111_nwg313_par6_tom4,15,60,eb,beads/07	nwg313	par6
0	2330.4338	261.65485	/Imaging/ring_ph/201111_nwg313_par6_tom4,15,60,eb,beads/08	nwg313	par6
1	2598.94	261.65485	/Imaging/ring_ph/201111_nwg313_par6_tom4,15,60,eb,beads/08	nwg313	par6
2	2680.2627	261.65485	/Imaging/ring_ph/201111_nwg313_par6_tom4,15,60,eb,beads/08	nwg313	par6
3	2237.8533	261.65485	/Imaging/ring_ph/201111_nwg313_par6_tom4,15,60,eb,beads/08	nwg313	par6
4	2340.5562	261.65485	/Imaging/ring_ph/201111_nwg313_par6_tom4,15,60,eb,beads/08	nwg313	par6
5	2225.6035	261.65485	/Imaging/ring_ph/201111_nwg313_par6_tom4,15,60,eb,beads/08	nwg313	par6
6	2633.3762	261.65485	/Imaging/ring_ph/201111_nwg313_par6_tom4,15,60,eb,beads/08	nwg313	par6
7	2825.987	261.65485	/Imaging/ring_ph/201111_nwg313_par6_tom4,15,60,eb,beads/08	nwg313	par6
8	3320.6438	261.65485	/Imaging/ring_ph/201111_nwg313_par6_tom4,15,60,eb,beads/08	nwg313	par6
9	2405.246	261.65485	/Imaging/ring_ph/201111_nwg313_par6_tom4,15,60,eb,beads/08	nwg313	par6
10	2296.9417	261.65485	/Imaging/ring_ph/201111_nwg313_par6_tom4,15,60,eb,beads/08	nwg313	par6
11	2519.879	261.65485	/Imaging/ring_ph/201111_nwg313_par6_tom4,15,60,eb,beads/08	nwg313	par6
12	2974.9949	261.65485	/Imaging/ring_ph/201111_nwg313_par6_tom4,15,60,eb,beads/08	nwg313	par6
13	2437.326	261.65485	/Imaging/ring_ph/201111_nwg313_par6_tom4,15,60,eb,beads/08	nwg313	par6
14	2602.4587	261.65485	/Imaging/ring_ph/201111_nwg313_par6_tom4,15,60,eb,beads/08	nwg313	par6
15	2317.2798	261.65485	/Imaging/ring_ph/201111_nwg313_par6_tom4,15,60,eb,beads/08	nwg313	par6
16	1889.1517	261.65485	/Imaging/ring_ph/201111_nwg313_par6_tom4,15,60,eb,beads/08	nwg313	par6
17	2282.809	261.65485	/Imaging/ring_ph/201111_nwg313_par6_tom4,15,60,eb,beads/08	nwg313	par6
18	2129.301	261.65485	/Imaging/ring_ph/201111_nwg313_par6_tom4,15,60,eb,beads/08	nwg313	par6
19	1629.3729	261.65485	/Imaging/ring_ph/201111_nwg313_par6_tom4,15,60,eb,beads/08	nwg313	par6
20	1636.3923	261.65485	/Imaging/ring_ph/201111_nwg313_par6_tom4,15,60,eb,beads/08	nwg313	par6
21	1830.5024	261.65485	/Imaging/ring_ph/201111_nwg313_par6_tom4,15,60,eb,beads/08	nwg313	par6
22	1707.5068	261.65485	/Imaging/ring_ph/201111_nwg313_par6_tom4,15,60,eb,beads/08	nwg313	par6
23	1907.3151	261.65485	/Imaging/ring_ph/201111_nwg313_par6_tom4,15,60,eb,beads/08	nwg313	par6
24	1976.1069	261.65485	/Imaging/ring_ph/201111_nwg313_par6_tom4,15,60,eb,beads/08	nwg313	par6
25	1508.9675	261.65485	/Imaging/ring_ph/201111_nwg313_par6_tom4,15,60,eb,beads/08	nwg313	par6
26	1621.6809	261.65485	/Imaging/ring_ph/201111_nwg313_par6_tom4,15,60,eb,beads/08	nwg313	par6
27	1758.5323	261.65485	/Imaging/ring_ph/201111_nwg313_par6_tom4,15,60,eb,beads/08	nwg313	par6
28	1764.3317	261.65485	/Imaging/ring_ph/201111_nwg313_par6_tom4,15,60,eb,beads/08	nwg313	par6
29	1885.7272	261.65485	/Imaging/ring_ph/201111_nwg313_par6_tom4,15,60,eb,beads/08	nwg313	par6
30	1129.9552	261.65485	/Imaging/ring_ph/201111_nwg313_par6_tom4,15,60,eb,beads/08	nwg313	par6
31	1064.6058	261.65485	/Imaging/ring_ph/201111_nwg313_par6_tom4,15,60,eb,beads/08	nwg313	par6
32	1458.6605	261.65485	/Imaging/ring_ph/201111_nwg313_par6_tom4,15,60,eb,beads/08	nwg313	par6
33	1318.1729	261.65485	/Imaging/ring_ph/201111_nwg313_par6_tom4,15,60,eb,beads/08	nwg313	par6
34	1218.8401	261.65485	/Imaging/ring_ph/201111_nwg313_par6_tom4,15,60,eb,beads/08	nwg313	par6
35	1375.4692	261.65485	/Imaging/ring_ph/201111_nwg313_par6_tom4,15,60,eb,beads/08	nwg313	par6
36	1318.1119	261.65485	/Imaging/ring_ph/201111_nwg313_par6_tom4,15,60,eb,beads/08	nwg313	par6
37	1209.9109	261.65485	/Imaging/ring_ph/201111_nwg313_par6_tom4,15,60,eb,beads/08	nwg313	par6
38	1246.0969	261.65485	/Imaging/ring_ph/201111_nwg313_par6_tom4,15,60,eb,beads/08	nwg313	par6
39	1718.6404	261.65485	/Imaging/ring_ph/201111_nwg313_par6_tom4,15,60,eb,beads/08	nwg313	par6
40	1570.6212	261.65485	/Imaging/ring_ph/201111_nwg313_par6_tom4,15,60,eb,beads/08	nwg313	par6
41	1768.8486	261.65485	/Imaging/ring_ph/201111_nwg313_par6_tom4,15,60,eb,beads/08	nwg313	par6
42	1708.9009	261.65485	/Imaging/ring_ph/201111_nwg313_par6_tom4,15,60,eb,beads/08	nwg313	par6
43	1395.5896	261.65485	/Imaging/ring_ph/201111_nwg313_par6_tom4,15,60,eb,beads/08	nwg313	par6
44	1416.9376	261.65485	/Imaging/ring_ph/201111_nwg313_par6_tom4,15,60,eb,beads/08	nwg313	par6
45	1638.2351	261.65485	/Imaging/ring_ph/201111_nwg313_par6_tom4,15,60,eb,beads/08	nwg313	par6
46	1839.2056	261.65485	/Imaging/ring_ph/201111_nwg313_par6_tom4,15,60,eb,beads/08	nwg313	par6
47	1669.3009	261.65485	/Imaging/ring_ph/201111_nwg313_par6_tom4,15,60,eb,beads/08	nwg313	par6
48	1535.8077	261.65485	/Imaging/ring_ph/201111_nwg313_par6_tom4,15,60,eb,beads/08	nwg313	par6
49	1237.365	261.65485	/Imaging/ring_ph/201111_nwg313_par6_tom4,15,60,eb,beads/08	nwg313	par6
50	1110.491	261.65485	/Imaging/ring_ph/201111_nwg313_par6_tom4,15,60,eb,beads/08	nwg313	par6
51	1140.6561	261.65485	/Imaging/ring_ph/201111_nwg313_par6_tom4,15,60,eb,beads/08	nwg313	par6
52	1111.68	261.65485	/Imaging/ring_ph/201111_nwg313_par6_tom4,15,60,eb,beads/08	nwg313	par6
53	1666.9711	261.65485	/Imaging/ring_ph/201111_nwg313_par6_tom4,15,60,eb,beads/08	nwg313	par6
54	917.0841	261.65485	/Imaging/ring_ph/201111_nwg313_par6_tom4,15,60,eb,beads/08	nwg313	par6
55	864.25525	261.65485	/Imaging/ring_ph/201111_nwg313_par6_tom4,15,60,eb,beads/08	nwg313	par6
56	1227.452	261.65485	/Imaging/ring_ph/201111_nwg313_par6_tom4,15,60,eb,beads/08	nwg313	par6
57	1088.5747	261.65485	/Imaging/ring_ph/201111_nwg313_par6_tom4,15,60,eb,beads/08	nwg313	par6
58	1208.6185	261.65485	/Imaging/ring_ph/201111_nwg313_par6_tom4,15,60,eb,beads/08	nwg313	par6
59	844.6886	261.65485	/Imaging/ring_ph/201111_nwg313_par6_tom4,15,60,eb,beads/08	nwg313	par6
60	1600.4252	261.65485	/Imaging/ring_ph/201111_nwg313_par6_tom4,15,60,eb,beads/08	nwg313	par6
61	1440.7269	261.65485	/Imaging/ring_ph/201111_nwg313_par6_tom4,15,60,eb,beads/08	nwg313	par6
62	1480.8969	261.65485	/Imaging/ring_ph/201111_nwg313_par6_tom4,15,60,eb,beads/08	nwg313	par6
63	1307.9949	261.65485	/Imaging/ring_ph/201111_nwg313_par6_tom4,15,60,eb,beads/08	nwg313	par6
64	1268.4994	261.65485	/Imaging/ring_ph/201111_nwg313_par6_tom4,15,60,eb,beads/08	nwg313	par6
65	1378.8287	261.65485	/Imaging/ring_ph/201111_nwg313_par6_tom4,15,60,eb,beads/08	nwg313	par6
66	1466.16	261.65485	/Imaging/ring_ph/201111_nwg313_par6_tom4,15,60,eb,beads/08	nwg313	par6
67	1709.5371	261.65485	/Imaging/ring_ph/201111_nwg313_par6_tom4,15,60,eb,beads/08	nwg313	par6
68	1472.3776	261.65485	/Imaging/ring_ph/201111_nwg313_par6_tom4,15,60,eb,beads/08	nwg313	par6
69	1804.9949	261.65485	/Imaging/ring_ph/201111_nwg313_par6_tom4,15,60,eb,beads/08	nwg313	par6
70	1636.3512	261.65485	/Imaging/ring_ph/201111_nwg313_par6_tom4,15,60,eb,beads/08	nwg313	par6
71	1624.3923	261.65485	/Imaging/ring_ph/201111_nwg313_par6_tom4,15,60,eb,beads/08	nwg313	par6
72	1616.8351	261.65485	/Imaging/ring_ph/201111_nwg313_par6_tom4,15,60,eb,beads/08	nwg313	par6
73	1073.1865	261.65485	/Imaging/ring_ph/201111_nwg313_par6_tom4,15,60,eb,beads/08	nwg313	par6
74	1232.6234	261.65485	/Imaging/ring_ph/201111_nwg313_par6_tom4,15,60,eb,beads/08	nwg313	par6
75	1059.6729	261.65485	/Imaging/ring_ph/201111_nwg313_par6_tom4,15,60,eb,beads/08	nwg313	par6
76	1638.2391	261.65485	/Imaging/ring_ph/201111_nwg313_par6_tom4,15,60,eb,beads/08	nwg313	par6
77	1775.518	261.65485	/Imaging/ring_ph/201111_nwg313_par6_tom4,15,60,eb,beads/08	nwg313	par6
78	1952.0981	261.65485	/Imaging/ring_ph/201111_nwg313_par6_tom4,15,60,eb,beads/08	nwg313	par6
79	1632.8649	261.65485	/Imaging/ring_ph/201111_nwg313_par6_tom4,15,60,eb,beads/08	nwg313	par6
80	2413.6606	261.65485	/Imaging/ring_ph/201111_nwg313_par6_tom4,15,60,eb,beads/08	nwg313	par6
81	1913.6549	261.65485	/Imaging/ring_ph/201111_nwg313_par6_tom4,15,60,eb,beads/08	nwg313	par6
82	1791.6133	261.65485	/Imaging/ring_ph/201111_nwg313_par6_tom4,15,60,eb,beads/08	nwg313	par6
83	1929.3721	261.65485	/Imaging/ring_ph/201111_nwg313_par6_tom4,15,60,eb,beads/08	nwg313	par6
84	1612.0763	261.65485	/Imaging/ring_ph/201111_nwg313_par6_tom4,15,60,eb,beads/08	nwg313	par6
85	1871.2676	261.65485	/Imaging/ring_ph/201111_nwg313_par6_tom4,15,60,eb,beads/08	nwg313	par6
86	2208.456	261.65485	/Imaging/ring_ph/201111_nwg313_par6_tom4,15,60,eb,beads/08	nwg313	par6
87	2227.063	261.65485	/Imaging/ring_ph/201111_nwg313_par6_tom4,15,60,eb,beads/08	nwg313	par6
88	2380.629	261.65485	/Imaging/ring_ph/201111_nwg313_par6_tom4,15,60,eb,beads/08	nwg313	par6
89	2212.1216	261.65485	/Imaging/ring_ph/201111_nwg313_par6_tom4,15,60,eb,beads/08	nwg313	par6
90	2085.0627	261.65485	/Imaging/ring_ph/201111_nwg313_par6_tom4,15,60,eb,beads/08	nwg313	par6
91	2169.5933	261.65485	/Imaging/ring_ph/201111_nwg313_par6_tom4,15,60,eb,beads/08	nwg313	par6
92	2345.53	261.65485	/Imaging/ring_ph/201111_nwg313_par6_tom4,15,60,eb,beads/08	nwg313	par6
93	2674.2378	261.65485	/Imaging/ring_ph/201111_nwg313_par6_tom4,15,60,eb,beads/08	nwg313	par6
94	2301.884	261.65485	/Imaging/ring_ph/201111_nwg313_par6_tom4,15,60,eb,beads/08	nwg313	par6
95	2168.7073	261.65485	/Imaging/ring_ph/201111_nwg313_par6_tom4,15,60,eb,beads/08	nwg313	par6
96	2098.8005	261.65485	/Imaging/ring_ph/201111_nwg313_par6_tom4,15,60,eb,beads/08	nwg313	par6
97	2030.7003	261.65485	/Imaging/ring_ph/201111_nwg313_par6_tom4,15,60,eb,beads/08	nwg313	par6
98	2511.7808	261.65485	/Imaging/ring_ph/201111_nwg313_par6_tom4,15,60,eb,beads/08	nwg313	par6
99	2549.7727	261.65485	/Imaging/ring_ph/201111_nwg313_par6_tom4,15,60,eb,beads/08	nwg313	par6
0	1861.5646	259.28662	/Imaging/ring_ph/201111_nwg313_par6_tom4,15,60,eb,beads/09	nwg313	par6
1	1827.271	259.28662	/Imaging/ring_ph/201111_nwg313_par6_tom4,15,60,eb,beads/09	nwg313	par6
2	1718.0315	259.28662	/Imaging/ring_ph/201111_nwg313_par6_tom4,15,60,eb,beads/09	nwg313	par6
3	1644.5907	259.28662	/Imaging/ring_ph/201111_nwg313_par6_tom4,15,60,eb,beads/09	nwg313	par6
4	1909.2446	259.28662	/Imaging/ring_ph/201111_nwg313_par6_tom4,15,60,eb,beads/09	nwg313	par6
5	1547.2917	259.28662	/Imaging/ring_ph/201111_nwg313_par6_tom4,15,60,eb,beads/09	nwg313	par6
6	1347.6163	259.28662	/Imaging/ring_ph/201111_nwg313_par6_tom4,15,60,eb,beads/09	nwg313	par6
7	1510.5764	259.28662	/Imaging/ring_ph/201111_nwg313_par6_tom4,15,60,eb,beads/09	nwg313	par6
8	1539.2882	259.28662	/Imaging/ring_ph/201111_nwg313_par6_tom4,15,60,eb,beads/09	nwg313	par6
9	976.0473	259.28662	/Imaging/ring_ph/201111_nwg313_par6_tom4,15,60,eb,beads/09	nwg313	par6
10	1270.0839	259.28662	/Imaging/ring_ph/201111_nwg313_par6_tom4,15,60,eb,beads/09	nwg313	par6
11	903.67096	259.28662	/Imaging/ring_ph/201111_nwg313_par6_tom4,15,60,eb,beads/09	nwg313	par6
12	1259.2858	259.28662	/Imaging/ring_ph/201111_nwg313_par6_tom4,15,60,eb,beads/09	nwg313	par6
13	944.3671	259.28662	/Imaging/ring_ph/201111_nwg313_par6_tom4,15,60,eb,beads/09	nwg313	par6
14	1469.4038	259.28662	/Imaging/ring_ph/201111_nwg313_par6_tom4,15,60,eb,beads/09	nwg313	par6
15	1377.6617	259.28662	/Imaging/ring_ph/201111_nwg313_par6_tom4,15,60,eb,beads/09	nwg313	par6
16	1083.5665	259.28662	/Imaging/ring_ph/201111_nwg313_par6_tom4,15,60,eb,beads/09	nwg313	par6
17	1167.9104	259.28662	/Imaging/ring_ph/201111_nwg313_par6_tom4,15,60,eb,beads/09	nwg313	par6
18	981.5493	259.28662	/Imaging/ring_ph/201111_nwg313_par6_tom4,15,60,eb,beads/09	nwg313	par6
19	1169.9817	259.28662	/Imaging/ring_ph/201111_nwg313_par6_tom4,15,60,eb,beads/09	nwg313	par6
20	1099.8673	259.28662	/Imaging/ring_ph/201111_nwg313_par6_tom4,15,60,eb,beads/09	nwg313	par6
21	983.6837	259.28662	/Imaging/ring_ph/201111_nwg313_par6_tom4,15,60,eb,beads/09	nwg313	par6
22	1455.5675	259.28662	/Imaging/ring_ph/201111_nwg313_par6_tom4,15,60,eb,beads/09	nwg313	par6
23	922.5509	259.28662	/Imaging/ring_ph/201111_nwg313_par6_tom4,15,60,eb,beads/09	nwg313	par6
24	1640.4592	259.28662	/Imaging/ring_ph/201111_nwg313_par6_tom4,15,60,eb,beads/09	nwg313	par6
25	1516.7297	259.28662	/Imaging/ring_ph/201111_nwg313_par6_tom4,15,60,eb,beads/09	nwg313	par6
26	1344.0077	259.28662	/Imaging/ring_ph/201111_nwg313_par6_tom4,15,60,eb,beads/09	nwg313	par6
27	1486.0844	259.28662	/Imaging/ring_ph/201111_nwg313_par6_tom4,15,60,eb,beads/09	nwg313	par6
28	1232.8107	259.28662	/Imaging/ring_ph/201111_nwg313_par6_tom4,15,60,eb,beads/09	nwg313	par6
29	1203.6776	259.28662	/Imaging/ring_ph/201111_nwg313_par6_tom4,15,60,eb,beads/09	nwg313	par6
30	1025.5004	259.28662	/Imaging/ring_ph/201111_nwg313_par6_tom4,15,60,eb,beads/09	nwg313	par6
31	1236.83	259.28662	/Imaging/ring_ph/201111_nwg313_par6_tom4,15,60,eb,beads/09	nwg313	par6
32	805.6031	259.28662	/Imaging/ring_ph/201111_nwg313_par6_tom4,15,60,eb,beads/09	nwg313	par6
33	1158.5646	259.28662	/Imaging/ring_ph/201111_nwg313_par6_tom4,15,60,eb,beads/09	nwg313	par6
34	1191.261	259.28662	/Imaging/ring_ph/201111_nwg313_par6_tom4,15,60,eb,beads/09	nwg313	par6
35	1314.2428	259.28662	/Imaging/ring_ph/201111_nwg313_par6_tom4,15,60,eb,beads/09	nwg313	par6
36	1186.6075	259.28662	/Imaging/ring_ph/201111_nwg313_par6_tom4,15,60,eb,beads/09	nwg313	par6
37	1247.817	259.28662	/Imaging/ring_ph/201111_nwg313_par6_tom4,15,60,eb,beads/09	nwg313	par6
38	818.9586	259.28662	/Imaging/ring_ph/201111_nwg313_par6_tom4,15,60,eb,beads/09	nwg313	par6
39	798.4041	259.28662	/Imaging/ring_ph/201111_nwg313_par6_tom4,15,60,eb,beads/09	nwg313	par6
40	1038.8416	259.28662	/Imaging/ring_ph/201111_nwg313_par6_tom4,15,60,eb,beads/09	nwg313	par6
41	1112.8007	259.28662	/Imaging/ring_ph/201111_nwg313_par6_tom4,15,60,eb,beads/09	nwg313	par6
42	1128.5498	259.28662	/Imaging/ring_ph/201111_nwg313_par6_tom4,15,60,eb,beads/09	nwg313	par6
43	799.2205	259.28662	/Imaging/ring_ph/201111_nwg313_par6_tom4,15,60,eb,beads/09	nwg313	par6
44	1089.3634	259.28662	/Imaging/ring_ph/201111_nwg313_par6_tom4,15,60,eb,beads/09	nwg313	par6
45	866.4631	259.28662	/Imaging/ring_ph/201111_nwg313_par6_tom4,15,60,eb,beads/09	nwg313	par6
46	1133.4515	259.28662	/Imaging/ring_ph/201111_nwg313_par6_tom4,15,60,eb,beads/09	nwg313	par6
47	722.6762	259.28662	/Imaging/ring_ph/201111_nwg313_par6_tom4,15,60,eb,beads/09	nwg313	par6
48	1213.0673	259.28662	/Imaging/ring_ph/201111_nwg313_par6_tom4,15,60,eb,beads/09	nwg313	par6
49	1018.76996	259.28662	/Imaging/ring_ph/201111_nwg313_par6_tom4,15,60,eb,beads/09	nwg313	par6
50	1068.2197	259.28662	/Imaging/ring_ph/201111_nwg313_par6_tom4,15,60,eb,beads/09	nwg313	par6
51	779.1519	259.28662	/Imaging/ring_ph/201111_nwg313_par6_tom4,15,60,eb,beads/09	nwg313	par6
52	1071.7202	259.28662	/Imaging/ring_ph/201111_nwg313_par6_tom4,15,60,eb,beads/09	nwg313	par6
53	754.8369	259.28662	/Imaging/ring_ph/201111_nwg313_par6_tom4,15,60,eb,beads/09	nwg313	par6
54	1021.25964	259.28662	/Imaging/ring_ph/201111_nwg313_par6_tom4,15,60,eb,beads/09	nwg313	par6
55	1082.7786	259.28662	/Imaging/ring_ph/201111_nwg313_par6_tom4,15,60,eb,beads/09	nwg313	par6
56	1023.4916	259.28662	/Imaging/ring_ph/201111_nwg313_par6_tom4,15,60,eb,beads/09	nwg313	par6
57	1385.9299	259.28662	/Imaging/ring_ph/201111_nwg313_par6_tom4,15,60,eb,beads/09	nwg313	par6
58	1112.7621	259.28662	/Imaging/ring_ph/201111_nwg313_par6_tom4,15,60,eb,beads/09	nwg313	par6
59	1431.6757	259.28662	/Imaging/ring_ph/201111_nwg313_par6_tom4,15,60,eb,beads/09	nwg313	par6
60	1226.0602	259.28662	/Imaging/ring_ph/201111_nwg313_par6_tom4,15,60,eb,beads/09	nwg313	par6
61	1217.9003	259.28662	/Imaging/ring_ph/201111_nwg313_par6_tom4,15,60,eb,beads/09	nwg313	par6
62	1126.1168	259.28662	/Imaging/ring_ph/201111_nwg313_par6_tom4,15,60,eb,beads/09	nwg313	par6
63	1412.7635	259.28662	/Imaging/ring_ph/201111_nwg313_par6_tom4,15,60,eb,beads/09	nwg313	par6
64	1657.5884	259.28662	/Imaging/ring_ph/201111_nwg313_par6_tom4,15,60,eb,beads/09	nwg313	par6
65	1371.5205	259.28662	/Imaging/ring_ph/201111_nwg313_par6_tom4,15,60,eb,beads/09	nwg313	par6
66	1496.6624	259.28662	/Imaging/ring_ph/201111_nwg313_par6_tom4,15,60,eb,beads/09	nwg313	par6
67	1123.6697	259.28662	/Imaging/ring_ph/201111_nwg313_par6_tom4,15,60,eb,beads/09	nwg313	par6
68	1195.8724	259.28662	/Imaging/ring_ph/201111_nwg313_par6_tom4,15,60,eb,beads/09	nwg313	par6
69	1300.5613	259.28662	/Imaging/ring_ph/201111_nwg313_par6_tom4,15,60,eb,beads/09	nwg313	par6
70	1232.3772	259.28662	/Imaging/ring_ph/201111_nwg313_par6_tom4,15,60,eb,beads/09	nwg313	par6
71	1652.8525	259.28662	/Imaging/ring_ph/201111_nwg313_par6_tom4,15,60,eb,beads/09	nwg313	par6
72	1729.6389	259.28662	/Imaging/ring_ph/201111_nwg313_par6_tom4,15,60,eb,beads/09	nwg313	par6
73	1425.5006	259.28662	/Imaging/ring_ph/201111_nwg313_par6_tom4,15,60,eb,beads/09	nwg313	par6
74	1217.1799	259.28662	/Imaging/ring_ph/201111_nwg313_par6_tom4,15,60,eb,beads/09	nwg313	par6
75	1365.0238	259.28662	/Imaging/ring_ph/201111_nwg313_par6_tom4,15,60,eb,beads/09	nwg313	par6
76	1837.5242	259.28662	/Imaging/ring_ph/201111_nwg313_par6_tom4,15,60,eb,beads/09	nwg313	par6
77	1902.8237	259.28662	/Imaging/ring_ph/201111_nwg313_par6_tom4,15,60,eb,beads/09	nwg313	par6
78	1633.8842	259.28662	/Imaging/ring_ph/201111_nwg313_par6_tom4,15,60,eb,beads/09	nwg313	par6
79	1810.8969	259.28662	/Imaging/ring_ph/201111_nwg313_par6_tom4,15,60,eb,beads/09	nwg313	par6
80	1703.2189	259.28662	/Imaging/ring_ph/201111_nwg313_par6_tom4,15,60,eb,beads/09	nwg313	par6
81	1914.8401	259.28662	/Imaging/ring_ph/201111_nwg313_par6_tom4,15,60,eb,beads/09	nwg313	par6
82	1368.102	259.28662	/Imaging/ring_ph/201111_nwg313_par6_tom4,15,60,eb,beads/09	nwg313	par6
83	1767.6956	259.28662	/Imaging/ring_ph/201111_nwg313_par6_tom4,15,60,eb,beads/09	nwg313	par6
84	1513.7673	259.28662	/Imaging/ring_ph/201111_nwg313_par6_tom4,15,60,eb,beads/09	nwg313	par6
85	1594.2115	259.28662	/Imaging/ring_ph/201111_nwg313_par6_tom4,15,60,eb,beads/09	nwg313	par6
86	1511.4423	259.28662	/Imaging/ring_ph/201111_nwg313_par6_tom4,15,60,eb,beads/09	nwg313	par6
87	1855.6096	259.28662	/Imaging/ring_ph/201111_nwg313_par6_tom4,15,60,eb,beads/09	nwg313	par6
88	1506.4268	259.28662	/Imaging/ring_ph/201111_nwg313_par6_tom4,15,60,eb,beads/09	nwg313	par6
89	1551.5397	259.28662	/Imaging/ring_ph/201111_nwg313_par6_tom4,15,60,eb,beads/09	nwg313	par6
90	1737.0509	259.28662	/Imaging/ring_ph/201111_nwg313_par6_tom4,15,60,eb,beads/09	nwg313	par6
91	1376.5225	259.28662	/Imaging/ring_ph/201111_nwg313_par6_tom4,15,60,eb,beads/09	nwg313	par6
92	1636.9628	259.28662	/Imaging/ring_ph/201111_nwg313_par6_tom4,15,60,eb,beads/09	nwg313	par6
93	1537.0056	259.28662	/Imaging/ring_ph/201111_nwg313_par6_tom4,15,60,eb,beads/09	nwg313	par6
94	1713.4216	259.28662	/Imaging/ring_ph/201111_nwg313_par6_tom4,15,60,eb,beads/09	nwg313	par6
95	1462.8909	259.28662	/Imaging/ring_ph/201111_nwg313_par6_tom4,15,60,eb,beads/09	nwg313	par6
96	1840.539	259.28662	/Imaging/ring_ph/201111_nwg313_par6_tom4,15,60,eb,beads/09	nwg313	par6
97	1425.7996	259.28662	/Imaging/ring_ph/201111_nwg313_par6_tom4,15,60,eb,beads/09	nwg313	par6
98	1649.2328	259.28662	/Imaging/ring_ph/201111_nwg313_par6_tom4,15,60,eb,beads/09	nwg313	par6
99	1850.1553	259.28662	/Imaging/ring_ph/201111_nwg313_par6_tom4,15,60,eb,beads/09	nwg313	par6
0	1770.6567	233.1514	/Imaging/ring_ph/201111_nwg313_wt_tom4,15,60,eb,20beads/00	nwg313	wt
1	1780.5143	233.1514	/Imaging/ring_ph/201111_nwg313_wt_tom4,15,60,eb,20beads/00	nwg313	wt
2	1672.6577	233.1514	/Imaging/ring_ph/201111_nwg313_wt_tom4,15,60,eb,20beads/00	nwg313	wt
3	1519.8499	233.1514	/Imaging/ring_ph/201111_nwg313_wt_tom4,15,60,eb,20beads/00	nwg313	wt
4	1817.6746	233.1514	/Imaging/ring_ph/201111_nwg313_wt_tom4,15,60,eb,20beads/00	nwg313	wt
5	1622.8835	233.1514	/Imaging/ring_ph/201111_nwg313_wt_tom4,15,60,eb,20beads/00	nwg313	wt
6	1828.8218	233.1514	/Imaging/ring_ph/201111_nwg313_wt_tom4,15,60,eb,20beads/00	nwg313	wt
7	2204.6128	233.1514	/Imaging/ring_ph/201111_nwg313_wt_tom4,15,60,eb,20beads/00	nwg313	wt
8	2396.5154	233.1514	/Imaging/ring_ph/201111_nwg313_wt_tom4,15,60,eb,20beads/00	nwg313	wt
9	2080.3135	233.1514	/Imaging/ring_ph/201111_nwg313_wt_tom4,15,60,eb,20beads/00	nwg313	wt
10	1835.4174	233.1514	/Imaging/ring_ph/201111_nwg313_wt_tom4,15,60,eb,20beads/00	nwg313	wt
11	2510.286	233.1514	/Imaging/ring_ph/201111_nwg313_wt_tom4,15,60,eb,20beads/00	nwg313	wt
12	2147.5444	233.1514	/Imaging/ring_ph/201111_nwg313_wt_tom4,15,60,eb,20beads/00	nwg313	wt
13	2136.693	233.1514	/Imaging/ring_ph/201111_nwg313_wt_tom4,15,60,eb,20beads/00	nwg313	wt
14	1940.7393	233.1514	/Imaging/ring_ph/201111_nwg313_wt_tom4,15,60,eb,20beads/00	nwg313	wt
15	1630.1293	233.1514	/Imaging/ring_ph/201111_nwg313_wt_tom4,15,60,eb,20beads/00	nwg313	wt
16	1464.4949	233.1514	/Imaging/ring_ph/201111_nwg313_wt_tom4,15,60,eb,20beads/00	nwg313	wt
17	1697.2188	233.1514	/Imaging/ring_ph/201111_nwg313_wt_tom4,15,60,eb,20beads/00	nwg313	wt
18	2035.7566	233.1514	/Imaging/ring_ph/201111_nwg313_wt_tom4,15,60,eb,20beads/00	nwg313	wt
19	1308.2876	233.1514	/Imaging/ring_ph/201111_nwg313_wt_tom4,15,60,eb,20beads/00	nwg313	wt
20	1065.7898	233.1514	/Imaging/ring_ph/201111_nwg313_wt_tom4,15,60,eb,20beads/00	nwg313	wt
21	1597.9247	233.1514	/Imaging/ring_ph/201111_nwg313_wt_tom4,15,60,eb,20beads/00	nwg313	wt
22	1365.1697	233.1514	/Imaging/ring_ph/201111_nwg313_wt_tom4,15,60,eb,20beads/00	nwg313	wt
23	962.00275	233.1514	/Imaging/ring_ph/201111_nwg313_wt_tom4,15,60,eb,20beads/00	nwg313	wt
24	1493.5999	233.1514	/Imaging/ring_ph/201111_nwg313_wt_tom4,15,60,eb,20beads/00	nwg313	wt
25	1434.8573	233.1514	/Imaging/ring_ph/201111_nwg313_wt_tom4,15,60,eb,20beads/00	nwg313	wt
26	779.08954	233.1514	/Imaging/ring_ph/201111_nwg313_wt_tom4,15,60,eb,20beads/00	nwg313	wt
27	1251.9492	233.1514	/Imaging/ring_ph/201111_nwg313_wt_tom4,15,60,eb,20beads/00	nwg313	wt
28	1043.1659	233.1514	/Imaging/ring_ph/201111_nwg313_wt_tom4,15,60,eb,20beads/00	nwg313	wt
29	170.37688	233.1514	/Imaging/ring_ph/201111_nwg313_wt_tom4,15,60,eb,20beads/00	nwg313	wt
30	487.22714	233.1514	/Imaging/ring_ph/201111_nwg313_wt_tom4,15,60,eb,20beads/00	nwg313	wt
31	658.2385	233.1514	/Imaging/ring_ph/201111_nwg313_wt_tom4,15,60,eb,20beads/00	nwg313	wt
32	887.27795	233.1514	/Imaging/ring_ph/201111_nwg313_wt_tom4,15,60,eb,20beads/00	nwg313	wt
33	113.097855	233.1514	/Imaging/ring_ph/201111_nwg313_wt_tom4,15,60,eb,20beads/00	nwg313	wt
34	374.5139	233.1514	/Imaging/ring_ph/201111_nwg313_wt_tom4,15,60,eb,20beads/00	nwg313	wt
35	688.18756	233.1514	/Imaging/ring_ph/201111_nwg313_wt_tom4,15,60,eb,20beads/00	nwg313	wt
36	170.01852	233.1514	/Imaging/ring_ph/201111_nwg313_wt_tom4,15,60,eb,20beads/00	nwg313	wt
37	476.15985	233.1514	/Imaging/ring_ph/201111_nwg313_wt_tom4,15,60,eb,20beads/00	nwg313	wt
38	480.20108	233.1514	/Imaging/ring_ph/201111_nwg313_wt_tom4,15,60,eb,20beads/00	nwg313	wt
39	718.17505	233.1514	/Imaging/ring_ph/201111_nwg313_wt_tom4,15,60,eb,20beads/00	nwg313	wt
40	876.33527	233.1514	/Imaging/ring_ph/201111_nwg313_wt_tom4,15,60,eb,20beads/00	nwg313	wt
41	523.16754	233.1514	/Imaging/ring_ph/201111_nwg313_wt_tom4,15,60,eb,20beads/00	nwg313	wt
42	835.825	233.1514	/Imaging/ring_ph/201111_nwg313_wt_tom4,15,60,eb,20beads/00	nwg313	wt
43	692.70526	233.1514	/Imaging/ring_ph/201111_nwg313_wt_tom4,15,60,eb,20beads/00	nwg313	wt
44	835.32654	233.1514	/Imaging/ring_ph/201111_nwg313_wt_tom4,15,60,eb,20beads/00	nwg313	wt
45	862.3793	233.1514	/Imaging/ring_ph/201111_nwg313_wt_tom4,15,60,eb,20beads/00	nwg313	wt
46	804.9164	233.1514	/Imaging/ring_ph/201111_nwg313_wt_tom4,15,60,eb,20beads/00	nwg313	wt
47	978.04224	233.1514	/Imaging/ring_ph/201111_nwg313_wt_tom4,15,60,eb,20beads/00	nwg313	wt
48	1074.9529	233.1514	/Imaging/ring_ph/201111_nwg313_wt_tom4,15,60,eb,20beads/00	nwg313	wt
49	1019.854	233.1514	/Imaging/ring_ph/201111_nwg313_wt_tom4,15,60,eb,20beads/00	nwg313	wt
50	1003.9017181818182	233.1514	/Imaging/ring_ph/201111_nwg313_wt_tom4,15,60,eb,20beads/00	nwg313	wt
51	987.9494363636364	233.1514	/Imaging/ring_ph/201111_nwg313_wt_tom4,15,60,eb,20beads/00	nwg313	wt
52	971.9971545454546	233.1514	/Imaging/ring_ph/201111_nwg313_wt_tom4,15,60,eb,20beads/00	nwg313	wt
53	956.0448727272728	233.1514	/Imaging/ring_ph/201111_nwg313_wt_tom4,15,60,eb,20beads/00	nwg313	wt
54	940.092590909091	233.1514	/Imaging/ring_ph/201111_nwg313_wt_tom4,15,60,eb,20beads/00	nwg313	wt
55	924.1403090909092	233.1514	/Imaging/ring_ph/201111_nwg313_wt_tom4,15,60,eb,20beads/00	nwg313	wt
56	908.1880272727274	233.1514	/Imaging/ring_ph/201111_nwg313_wt_tom4,15,60,eb,20beads/00	nwg313	wt
57	892.2357454545455	233.1514	/Imaging/ring_ph/201111_nwg313_wt_tom4,15,60,eb,20beads/00	nwg313	wt
58	876.2834636363636	233.1514	/Imaging/ring_ph/201111_nwg313_wt_tom4,15,60,eb,20beads/00	nwg313	wt
59	860.3311818181819	233.1514	/Imaging/ring_ph/201111_nwg313_wt_tom4,15,60,eb,20beads/00	nwg313	wt
60	844.3789	233.1514	/Imaging/ring_ph/201111_nwg313_wt_tom4,15,60,eb,20beads/00	nwg313	wt
61	1367.88	233.1514	/Imaging/ring_ph/201111_nwg313_wt_tom4,15,60,eb,20beads/00	nwg313	wt
62	773.31464	233.1514	/Imaging/ring_ph/201111_nwg313_wt_tom4,15,60,eb,20beads/00	nwg313	wt
63	1368.5074	233.1514	/Imaging/ring_ph/201111_nwg313_wt_tom4,15,60,eb,20beads/00	nwg313	wt
64	1036.669	233.1514	/Imaging/ring_ph/201111_nwg313_wt_tom4,15,60,eb,20beads/00	nwg313	wt
65	1136.7412	233.1514	/Imaging/ring_ph/201111_nwg313_wt_tom4,15,60,eb,20beads/00	nwg313	wt
66	935.00165	233.1514	/Imaging/ring_ph/201111_nwg313_wt_tom4,15,60,eb,20beads/00	nwg313	wt
67	1370.6836	233.1514	/Imaging/ring_ph/201111_nwg313_wt_tom4,15,60,eb,20beads/00	nwg313	wt
68	1488.5521	233.1514	/Imaging/ring_ph/201111_nwg313_wt_tom4,15,60,eb,20beads/00	nwg313	wt
69	1376.016	233.1514	/Imaging/ring_ph/201111_nwg313_wt_tom4,15,60,eb,20beads/00	nwg313	wt
70	1219.4966	233.1514	/Imaging/ring_ph/201111_nwg313_wt_tom4,15,60,eb,20beads/00	nwg313	wt
71	1015.8376	233.1514	/Imaging/ring_ph/201111_nwg313_wt_tom4,15,60,eb,20beads/00	nwg313	wt
72	1310.0294	233.1514	/Imaging/ring_ph/201111_nwg313_wt_tom4,15,60,eb,20beads/00	nwg313	wt
73	1371.0013	233.1514	/Imaging/ring_ph/201111_nwg313_wt_tom4,15,60,eb,20beads/00	nwg313	wt
74	1194.2218	233.1514	/Imaging/ring_ph/201111_nwg313_wt_tom4,15,60,eb,20beads/00	nwg313	wt
75	1726.558	233.1514	/Imaging/ring_ph/201111_nwg313_wt_tom4,15,60,eb,20beads/00	nwg313	wt
76	1543.651	233.1514	/Imaging/ring_ph/201111_nwg313_wt_tom4,15,60,eb,20beads/00	nwg313	wt
77	931.668	233.1514	/Imaging/ring_ph/201111_nwg313_wt_tom4,15,60,eb,20beads/00	nwg313	wt
78	1497.4414	233.1514	/Imaging/ring_ph/201111_nwg313_wt_tom4,15,60,eb,20beads/00	nwg313	wt
79	1569.4476	233.1514	/Imaging/ring_ph/201111_nwg313_wt_tom4,15,60,eb,20beads/00	nwg313	wt
80	1677.7449	233.1514	/Imaging/ring_ph/201111_nwg313_wt_tom4,15,60,eb,20beads/00	nwg313	wt
81	1683.3466	233.1514	/Imaging/ring_ph/201111_nwg313_wt_tom4,15,60,eb,20beads/00	nwg313	wt
82	1750.4202	233.1514	/Imaging/ring_ph/201111_nwg313_wt_tom4,15,60,eb,20beads/00	nwg313	wt
83	1864.5336	233.1514	/Imaging/ring_ph/201111_nwg313_wt_tom4,15,60,eb,20beads/00	nwg313	wt
84	1985.4177	233.1514	/Imaging/ring_ph/201111_nwg313_wt_tom4,15,60,eb,20beads/00	nwg313	wt
85	2390.4229	233.1514	/Imaging/ring_ph/201111_nwg313_wt_tom4,15,60,eb,20beads/00	nwg313	wt
86	1520.0189	233.1514	/Imaging/ring_ph/201111_nwg313_wt_tom4,15,60,eb,20beads/00	nwg313	wt
87	2111.4453	233.1514	/Imaging/ring_ph/201111_nwg313_wt_tom4,15,60,eb,20beads/00	nwg313	wt
88	1700.9866	233.1514	/Imaging/ring_ph/201111_nwg313_wt_tom4,15,60,eb,20beads/00	nwg313	wt
89	2046.6989	233.1514	/Imaging/ring_ph/201111_nwg313_wt_tom4,15,60,eb,20beads/00	nwg313	wt
90	1706.0701	233.1514	/Imaging/ring_ph/201111_nwg313_wt_tom4,15,60,eb,20beads/00	nwg313	wt
91	2419.2646	233.1514	/Imaging/ring_ph/201111_nwg313_wt_tom4,15,60,eb,20beads/00	nwg313	wt
92	1908.5225	233.1514	/Imaging/ring_ph/201111_nwg313_wt_tom4,15,60,eb,20beads/00	nwg313	wt
93	2028.8707	233.1514	/Imaging/ring_ph/201111_nwg313_wt_tom4,15,60,eb,20beads/00	nwg313	wt
94	1875.9663	233.1514	/Imaging/ring_ph/201111_nwg313_wt_tom4,15,60,eb,20beads/00	nwg313	wt
95	1894.4098	233.1514	/Imaging/ring_ph/201111_nwg313_wt_tom4,15,60,eb,20beads/00	nwg313	wt
96	1950.2635	233.1514	/Imaging/ring_ph/201111_nwg313_wt_tom4,15,60,eb,20beads/00	nwg313	wt
97	2250.3342	233.1514	/Imaging/ring_ph/201111_nwg313_wt_tom4,15,60,eb,20beads/00	nwg313	wt
98	2113.433	233.1514	/Imaging/ring_ph/201111_nwg313_wt_tom4,15,60,eb,20beads/00	nwg313	wt
99	1905.5714	233.1514	/Imaging/ring_ph/201111_nwg313_wt_tom4,15,60,eb,20beads/00	nwg313	wt
0	1742.618	223.58548	/Imaging/ring_ph/201111_nwg313_wt_tom4,15,60,eb,20beads/01	nwg313	wt
1	1928.6157	223.58548	/Imaging/ring_ph/201111_nwg313_wt_tom4,15,60,eb,20beads/01	nwg313	wt
2	2031.4098	223.58548	/Imaging/ring_ph/201111_nwg313_wt_tom4,15,60,eb,20beads/01	nwg313	wt
3	1960.8906	223.58548	/Imaging/ring_ph/201111_nwg313_wt_tom4,15,60,eb,20beads/01	nwg313	wt
4	1906.2844	223.58548	/Imaging/ring_ph/201111_nwg313_wt_tom4,15,60,eb,20beads/01	nwg313	wt
5	1671.7628	223.58548	/Imaging/ring_ph/201111_nwg313_wt_tom4,15,60,eb,20beads/01	nwg313	wt
6	2451.7607	223.58548	/Imaging/ring_ph/201111_nwg313_wt_tom4,15,60,eb,20beads/01	nwg313	wt
7	1534.3104	223.58548	/Imaging/ring_ph/201111_nwg313_wt_tom4,15,60,eb,20beads/01	nwg313	wt
8	1781.4153	223.58548	/Imaging/ring_ph/201111_nwg313_wt_tom4,15,60,eb,20beads/01	nwg313	wt
9	1630.1676	223.58548	/Imaging/ring_ph/201111_nwg313_wt_tom4,15,60,eb,20beads/01	nwg313	wt
10	1976.2827	223.58548	/Imaging/ring_ph/201111_nwg313_wt_tom4,15,60,eb,20beads/01	nwg313	wt
11	1928.1055	223.58548	/Imaging/ring_ph/201111_nwg313_wt_tom4,15,60,eb,20beads/01	nwg313	wt
12	1662.3865	223.58548	/Imaging/ring_ph/201111_nwg313_wt_tom4,15,60,eb,20beads/01	nwg313	wt
13	2021.7008	223.58548	/Imaging/ring_ph/201111_nwg313_wt_tom4,15,60,eb,20beads/01	nwg313	wt
14	1893.207	223.58548	/Imaging/ring_ph/201111_nwg313_wt_tom4,15,60,eb,20beads/01	nwg313	wt
15	1949.4127	223.58548	/Imaging/ring_ph/201111_nwg313_wt_tom4,15,60,eb,20beads/01	nwg313	wt
16	1827.0093	223.58548	/Imaging/ring_ph/201111_nwg313_wt_tom4,15,60,eb,20beads/01	nwg313	wt
17	2222.3848	223.58548	/Imaging/ring_ph/201111_nwg313_wt_tom4,15,60,eb,20beads/01	nwg313	wt
18	1495.2623	223.58548	/Imaging/ring_ph/201111_nwg313_wt_tom4,15,60,eb,20beads/01	nwg313	wt
19	2363.4475	223.58548	/Imaging/ring_ph/201111_nwg313_wt_tom4,15,60,eb,20beads/01	nwg313	wt
20	1979.7776	223.58548	/Imaging/ring_ph/201111_nwg313_wt_tom4,15,60,eb,20beads/01	nwg313	wt
21	2106.7659	223.58548	/Imaging/ring_ph/201111_nwg313_wt_tom4,15,60,eb,20beads/01	nwg313	wt
22	1615.1332	223.58548	/Imaging/ring_ph/201111_nwg313_wt_tom4,15,60,eb,20beads/01	nwg313	wt
23	1845.2705	223.58548	/Imaging/ring_ph/201111_nwg313_wt_tom4,15,60,eb,20beads/01	nwg313	wt
24	1300.386	223.58548	/Imaging/ring_ph/201111_nwg313_wt_tom4,15,60,eb,20beads/01	nwg313	wt
25	1713.0966	223.58548	/Imaging/ring_ph/201111_nwg313_wt_tom4,15,60,eb,20beads/01	nwg313	wt
26	1729.7334	223.58548	/Imaging/ring_ph/201111_nwg313_wt_tom4,15,60,eb,20beads/01	nwg313	wt
27	971.59296	223.58548	/Imaging/ring_ph/201111_nwg313_wt_tom4,15,60,eb,20beads/01	nwg313	wt
28	1097.2424	223.58548	/Imaging/ring_ph/201111_nwg313_wt_tom4,15,60,eb,20beads/01	nwg313	wt
29	616.32294	223.58548	/Imaging/ring_ph/201111_nwg313_wt_tom4,15,60,eb,20beads/01	nwg313	wt
30	1367.9423	223.58548	/Imaging/ring_ph/201111_nwg313_wt_tom4,15,60,eb,20beads/01	nwg313	wt
31	739.04767	223.58548	/Imaging/ring_ph/201111_nwg313_wt_tom4,15,60,eb,20beads/01	nwg313	wt
32	795.6415	223.58548	/Imaging/ring_ph/201111_nwg313_wt_tom4,15,60,eb,20beads/01	nwg313	wt
33	1259.0829	223.58548	/Imaging/ring_ph/201111_nwg313_wt_tom4,15,60,eb,20beads/01	nwg313	wt
34	1332.0736	223.58548	/Imaging/ring_ph/201111_nwg313_wt_tom4,15,60,eb,20beads/01	nwg313	wt
35	1110.7147	223.58548	/Imaging/ring_ph/201111_nwg313_wt_tom4,15,60,eb,20beads/01	nwg313	wt
36	752.381	223.58548	/Imaging/ring_ph/201111_nwg313_wt_tom4,15,60,eb,20beads/01	nwg313	wt
37	617.9593	223.58548	/Imaging/ring_ph/201111_nwg313_wt_tom4,15,60,eb,20beads/01	nwg313	wt
38	571.05225	223.58548	/Imaging/ring_ph/201111_nwg313_wt_tom4,15,60,eb,20beads/01	nwg313	wt
39	970.3584	223.58548	/Imaging/ring_ph/201111_nwg313_wt_tom4,15,60,eb,20beads/01	nwg313	wt
40	823.8942	223.58548	/Imaging/ring_ph/201111_nwg313_wt_tom4,15,60,eb,20beads/01	nwg313	wt
41	1115.0059	223.58548	/Imaging/ring_ph/201111_nwg313_wt_tom4,15,60,eb,20beads/01	nwg313	wt
42	733.8649	223.58548	/Imaging/ring_ph/201111_nwg313_wt_tom4,15,60,eb,20beads/01	nwg313	wt
43	1012.811	223.58548	/Imaging/ring_ph/201111_nwg313_wt_tom4,15,60,eb,20beads/01	nwg313	wt
44	449.00827	223.58548	/Imaging/ring_ph/201111_nwg313_wt_tom4,15,60,eb,20beads/01	nwg313	wt
45	885.0242	223.58548	/Imaging/ring_ph/201111_nwg313_wt_tom4,15,60,eb,20beads/01	nwg313	wt
46	1087.0302	223.58548	/Imaging/ring_ph/201111_nwg313_wt_tom4,15,60,eb,20beads/01	nwg313	wt
47	1109.2285818181815	223.58548	/Imaging/ring_ph/201111_nwg313_wt_tom4,15,60,eb,20beads/01	nwg313	wt
48	1131.4269636363636	223.58548	/Imaging/ring_ph/201111_nwg313_wt_tom4,15,60,eb,20beads/01	nwg313	wt
49	1153.6253454545454	223.58548	/Imaging/ring_ph/201111_nwg313_wt_tom4,15,60,eb,20beads/01	nwg313	wt
50	1175.8237272727272	223.58548	/Imaging/ring_ph/201111_nwg313_wt_tom4,15,60,eb,20beads/01	nwg313	wt
51	1198.022109090909	223.58548	/Imaging/ring_ph/201111_nwg313_wt_tom4,15,60,eb,20beads/01	nwg313	wt
52	1220.2204909090908	223.58548	/Imaging/ring_ph/201111_nwg313_wt_tom4,15,60,eb,20beads/01	nwg313	wt
53	1242.4188727272726	223.58548	/Imaging/ring_ph/201111_nwg313_wt_tom4,15,60,eb,20beads/01	nwg313	wt
54	1264.6172545454544	223.58548	/Imaging/ring_ph/201111_nwg313_wt_tom4,15,60,eb,20beads/01	nwg313	wt
55	1286.8156363636365	223.58548	/Imaging/ring_ph/201111_nwg313_wt_tom4,15,60,eb,20beads/01	nwg313	wt
56	1309.014018181818	223.58548	/Imaging/ring_ph/201111_nwg313_wt_tom4,15,60,eb,20beads/01	nwg313	wt
57	1331.2124	223.58548	/Imaging/ring_ph/201111_nwg313_wt_tom4,15,60,eb,20beads/01	nwg313	wt
58	1444.1082	223.58548	/Imaging/ring_ph/201111_nwg313_wt_tom4,15,60,eb,20beads/01	nwg313	wt
59	889.97375	223.58548	/Imaging/ring_ph/201111_nwg313_wt_tom4,15,60,eb,20beads/01	nwg313	wt
60	627.4752	223.58548	/Imaging/ring_ph/201111_nwg313_wt_tom4,15,60,eb,20beads/01	nwg313	wt
61	775.1091	223.58548	/Imaging/ring_ph/201111_nwg313_wt_tom4,15,60,eb,20beads/01	nwg313	wt
62	1012.13403	223.58548	/Imaging/ring_ph/201111_nwg313_wt_tom4,15,60,eb,20beads/01	nwg313	wt
63	870.5811	223.58548	/Imaging/ring_ph/201111_nwg313_wt_tom4,15,60,eb,20beads/01	nwg313	wt
64	583.45105	223.58548	/Imaging/ring_ph/201111_nwg313_wt_tom4,15,60,eb,20beads/01	nwg313	wt
65	722.65485	223.58548	/Imaging/ring_ph/201111_nwg313_wt_tom4,15,60,eb,20beads/01	nwg313	wt
66	695.0005	223.58548	/Imaging/ring_ph/201111_nwg313_wt_tom4,15,60,eb,20beads/01	nwg313	wt
67	787.97656	223.58548	/Imaging/ring_ph/201111_nwg313_wt_tom4,15,60,eb,20beads/01	nwg313	wt
68	1227.8281	223.58548	/Imaging/ring_ph/201111_nwg313_wt_tom4,15,60,eb,20beads/01	nwg313	wt
69	1238.8298	223.58548	/Imaging/ring_ph/201111_nwg313_wt_tom4,15,60,eb,20beads/01	nwg313	wt
70	1050.544	223.58548	/Imaging/ring_ph/201111_nwg313_wt_tom4,15,60,eb,20beads/01	nwg313	wt
71	759.2665	223.58548	/Imaging/ring_ph/201111_nwg313_wt_tom4,15,60,eb,20beads/01	nwg313	wt
72	1012.0272	223.58548	/Imaging/ring_ph/201111_nwg313_wt_tom4,15,60,eb,20beads/01	nwg313	wt
73	1261.5803	223.58548	/Imaging/ring_ph/201111_nwg313_wt_tom4,15,60,eb,20beads/01	nwg313	wt
74	1520.7645	223.58548	/Imaging/ring_ph/201111_nwg313_wt_tom4,15,60,eb,20beads/01	nwg313	wt
75	1631.4316	223.58548	/Imaging/ring_ph/201111_nwg313_wt_tom4,15,60,eb,20beads/01	nwg313	wt
76	1751.799	223.58548	/Imaging/ring_ph/201111_nwg313_wt_tom4,15,60,eb,20beads/01	nwg313	wt
77	1697.0891	223.58548	/Imaging/ring_ph/201111_nwg313_wt_tom4,15,60,eb,20beads/01	nwg313	wt
78	1648.509	223.58548	/Imaging/ring_ph/201111_nwg313_wt_tom4,15,60,eb,20beads/01	nwg313	wt
79	1793.2197	223.58548	/Imaging/ring_ph/201111_nwg313_wt_tom4,15,60,eb,20beads/01	nwg313	wt
80	1621.7745	223.58548	/Imaging/ring_ph/201111_nwg313_wt_tom4,15,60,eb,20beads/01	nwg313	wt
81	2494.3884	223.58548	/Imaging/ring_ph/201111_nwg313_wt_tom4,15,60,eb,20beads/01	nwg313	wt
82	1805.5533	223.58548	/Imaging/ring_ph/201111_nwg313_wt_tom4,15,60,eb,20beads/01	nwg313	wt
83	1756.3527	223.58548	/Imaging/ring_ph/201111_nwg313_wt_tom4,15,60,eb,20beads/01	nwg313	wt
84	2218.3232	223.58548	/Imaging/ring_ph/201111_nwg313_wt_tom4,15,60,eb,20beads/01	nwg313	wt
85	2221.8682	223.58548	/Imaging/ring_ph/201111_nwg313_wt_tom4,15,60,eb,20beads/01	nwg313	wt
86	2359.4048	223.58548	/Imaging/ring_ph/201111_nwg313_wt_tom4,15,60,eb,20beads/01	nwg313	wt
87	2120.183	223.58548	/Imaging/ring_ph/201111_nwg313_wt_tom4,15,60,eb,20beads/01	nwg313	wt
88	2117.4485	223.58548	/Imaging/ring_ph/201111_nwg313_wt_tom4,15,60,eb,20beads/01	nwg313	wt
89	2212.5767	223.58548	/Imaging/ring_ph/201111_nwg313_wt_tom4,15,60,eb,20beads/01	nwg313	wt
90	1989.1349	223.58548	/Imaging/ring_ph/201111_nwg313_wt_tom4,15,60,eb,20beads/01	nwg313	wt
91	1932.2827	223.58548	/Imaging/ring_ph/201111_nwg313_wt_tom4,15,60,eb,20beads/01	nwg313	wt
92	1952.3312	223.58548	/Imaging/ring_ph/201111_nwg313_wt_tom4,15,60,eb,20beads/01	nwg313	wt
93	1695.7306	223.58548	/Imaging/ring_ph/201111_nwg313_wt_tom4,15,60,eb,20beads/01	nwg313	wt
94	2693.2122	223.58548	/Imaging/ring_ph/201111_nwg313_wt_tom4,15,60,eb,20beads/01	nwg313	wt
95	1986.3942	223.58548	/Imaging/ring_ph/201111_nwg313_wt_tom4,15,60,eb,20beads/01	nwg313	wt
96	2083.6975	223.58548	/Imaging/ring_ph/201111_nwg313_wt_tom4,15,60,eb,20beads/01	nwg313	wt
97	2043.3295	223.58548	/Imaging/ring_ph/201111_nwg313_wt_tom4,15,60,eb,20beads/01	nwg313	wt
98	1886.4602	223.58548	/Imaging/ring_ph/201111_nwg313_wt_tom4,15,60,eb,20beads/01	nwg313	wt
99	1883.2957	223.58548	/Imaging/ring_ph/201111_nwg313_wt_tom4,15,60,eb,20beads/01	nwg313	wt
0	2120.157	261.07703	/Imaging/ring_ph/201111_nwg313_wt_tom4,15,60,eb,20beads/02 bright polar body	nwg313	wt
1	2369.7085	261.07703	/Imaging/ring_ph/201111_nwg313_wt_tom4,15,60,eb,20beads/02 bright polar body	nwg313	wt
2	2532.0383	261.07703	/Imaging/ring_ph/201111_nwg313_wt_tom4,15,60,eb,20beads/02 bright polar body	nwg313	wt
3	2520.6223	261.07703	/Imaging/ring_ph/201111_nwg313_wt_tom4,15,60,eb,20beads/02 bright polar body	nwg313	wt
4	2746.6584	261.07703	/Imaging/ring_ph/201111_nwg313_wt_tom4,15,60,eb,20beads/02 bright polar body	nwg313	wt
5	2784.994	261.07703	/Imaging/ring_ph/201111_nwg313_wt_tom4,15,60,eb,20beads/02 bright polar body	nwg313	wt
6	2760.6855	261.07703	/Imaging/ring_ph/201111_nwg313_wt_tom4,15,60,eb,20beads/02 bright polar body	nwg313	wt
7	2759.1086	261.07703	/Imaging/ring_ph/201111_nwg313_wt_tom4,15,60,eb,20beads/02 bright polar body	nwg313	wt
8	2655.8396	261.07703	/Imaging/ring_ph/201111_nwg313_wt_tom4,15,60,eb,20beads/02 bright polar body	nwg313	wt
9	2253.0347	261.07703	/Imaging/ring_ph/201111_nwg313_wt_tom4,15,60,eb,20beads/02 bright polar body	nwg313	wt
10	1964.7852	261.07703	/Imaging/ring_ph/201111_nwg313_wt_tom4,15,60,eb,20beads/02 bright polar body	nwg313	wt
11	3189.0051	261.07703	/Imaging/ring_ph/201111_nwg313_wt_tom4,15,60,eb,20beads/02 bright polar body	nwg313	wt
12	2372.6672	261.07703	/Imaging/ring_ph/201111_nwg313_wt_tom4,15,60,eb,20beads/02 bright polar body	nwg313	wt
13	2709.0425	261.07703	/Imaging/ring_ph/201111_nwg313_wt_tom4,15,60,eb,20beads/02 bright polar body	nwg313	wt
14	2448.015	261.07703	/Imaging/ring_ph/201111_nwg313_wt_tom4,15,60,eb,20beads/02 bright polar body	nwg313	wt
15	2123.3813	261.07703	/Imaging/ring_ph/201111_nwg313_wt_tom4,15,60,eb,20beads/02 bright polar body	nwg313	wt
16	2288.475	261.07703	/Imaging/ring_ph/201111_nwg313_wt_tom4,15,60,eb,20beads/02 bright polar body	nwg313	wt
17	2631.5994	261.07703	/Imaging/ring_ph/201111_nwg313_wt_tom4,15,60,eb,20beads/02 bright polar body	nwg313	wt
18	2141.2087	261.07703	/Imaging/ring_ph/201111_nwg313_wt_tom4,15,60,eb,20beads/02 bright polar body	nwg313	wt
19	2220.546	261.07703	/Imaging/ring_ph/201111_nwg313_wt_tom4,15,60,eb,20beads/02 bright polar body	nwg313	wt
20	2153.2703	261.07703	/Imaging/ring_ph/201111_nwg313_wt_tom4,15,60,eb,20beads/02 bright polar body	nwg313	wt
21	2348.6294	261.07703	/Imaging/ring_ph/201111_nwg313_wt_tom4,15,60,eb,20beads/02 bright polar body	nwg313	wt
22	1887.5884	261.07703	/Imaging/ring_ph/201111_nwg313_wt_tom4,15,60,eb,20beads/02 bright polar body	nwg313	wt
23	1682.9589	261.07703	/Imaging/ring_ph/201111_nwg313_wt_tom4,15,60,eb,20beads/02 bright polar body	nwg313	wt
24	1999.781	261.07703	/Imaging/ring_ph/201111_nwg313_wt_tom4,15,60,eb,20beads/02 bright polar body	nwg313	wt
25	1180.8376	261.07703	/Imaging/ring_ph/201111_nwg313_wt_tom4,15,60,eb,20beads/02 bright polar body	nwg313	wt
26	1229.8702	261.07703	/Imaging/ring_ph/201111_nwg313_wt_tom4,15,60,eb,20beads/02 bright polar body	nwg313	wt
27	1648.8524	261.07703	/Imaging/ring_ph/201111_nwg313_wt_tom4,15,60,eb,20beads/02 bright polar body	nwg313	wt
28	1795.5934	261.07703	/Imaging/ring_ph/201111_nwg313_wt_tom4,15,60,eb,20beads/02 bright polar body	nwg313	wt
29	1340.6898	261.07703	/Imaging/ring_ph/201111_nwg313_wt_tom4,15,60,eb,20beads/02 bright polar body	nwg313	wt
30	1228.2908	261.07703	/Imaging/ring_ph/201111_nwg313_wt_tom4,15,60,eb,20beads/02 bright polar body	nwg313	wt
31	855.47534	261.07703	/Imaging/ring_ph/201111_nwg313_wt_tom4,15,60,eb,20beads/02 bright polar body	nwg313	wt
32	1002.269	261.07703	/Imaging/ring_ph/201111_nwg313_wt_tom4,15,60,eb,20beads/02 bright polar body	nwg313	wt
33	1367.285	261.07703	/Imaging/ring_ph/201111_nwg313_wt_tom4,15,60,eb,20beads/02 bright polar body	nwg313	wt
34	978.083	261.07703	/Imaging/ring_ph/201111_nwg313_wt_tom4,15,60,eb,20beads/02 bright polar body	nwg313	wt
35	1283.1382	261.07703	/Imaging/ring_ph/201111_nwg313_wt_tom4,15,60,eb,20beads/02 bright polar body	nwg313	wt
36	1245.3252	261.07703	/Imaging/ring_ph/201111_nwg313_wt_tom4,15,60,eb,20beads/02 bright polar body	nwg313	wt
37	963.4011	261.07703	/Imaging/ring_ph/201111_nwg313_wt_tom4,15,60,eb,20beads/02 bright polar body	nwg313	wt
38	1293.0797	261.07703	/Imaging/ring_ph/201111_nwg313_wt_tom4,15,60,eb,20beads/02 bright polar body	nwg313	wt
39	990.0006	261.07703	/Imaging/ring_ph/201111_nwg313_wt_tom4,15,60,eb,20beads/02 bright polar body	nwg313	wt
40	1012.4631	261.07703	/Imaging/ring_ph/201111_nwg313_wt_tom4,15,60,eb,20beads/02 bright polar body	nwg313	wt
41	1336.4425	261.07703	/Imaging/ring_ph/201111_nwg313_wt_tom4,15,60,eb,20beads/02 bright polar body	nwg313	wt
42	796.36566	261.07703	/Imaging/ring_ph/201111_nwg313_wt_tom4,15,60,eb,20beads/02 bright polar body	nwg313	wt
43	1315.1516	261.07703	/Imaging/ring_ph/201111_nwg313_wt_tom4,15,60,eb,20beads/02 bright polar body	nwg313	wt
44	1228.0215709090908	261.07703	/Imaging/ring_ph/201111_nwg313_wt_tom4,15,60,eb,20beads/02 bright polar body	nwg313	wt
45	1140.8915418181818	261.07703	/Imaging/ring_ph/201111_nwg313_wt_tom4,15,60,eb,20beads/02 bright polar body	nwg313	wt
46	1053.7615127272727	261.07703	/Imaging/ring_ph/201111_nwg313_wt_tom4,15,60,eb,20beads/02 bright polar body	nwg313	wt
47	966.6314836363636	261.07703	/Imaging/ring_ph/201111_nwg313_wt_tom4,15,60,eb,20beads/02 bright polar body	nwg313	wt
48	879.5014545454544	261.07703	/Imaging/ring_ph/201111_nwg313_wt_tom4,15,60,eb,20beads/02 bright polar body	nwg313	wt
49	792.3714254545454	261.07703	/Imaging/ring_ph/201111_nwg313_wt_tom4,15,60,eb,20beads/02 bright polar body	nwg313	wt
50	705.2413963636363	261.07703	/Imaging/ring_ph/201111_nwg313_wt_tom4,15,60,eb,20beads/02 bright polar body	nwg313	wt
51	618.1113672727272	261.07703	/Imaging/ring_ph/201111_nwg313_wt_tom4,15,60,eb,20beads/02 bright polar body	nwg313	wt
52	530.981338181818	261.07703	/Imaging/ring_ph/201111_nwg313_wt_tom4,15,60,eb,20beads/02 bright polar body	nwg313	wt
53	443.851309090909	261.07703	/Imaging/ring_ph/201111_nwg313_wt_tom4,15,60,eb,20beads/02 bright polar body	nwg313	wt
54	356.72128	261.07703	/Imaging/ring_ph/201111_nwg313_wt_tom4,15,60,eb,20beads/02 bright polar body	nwg313	wt
55	569.4515	261.07703	/Imaging/ring_ph/201111_nwg313_wt_tom4,15,60,eb,20beads/02 bright polar body	nwg313	wt
56	845.34436	261.07703	/Imaging/ring_ph/201111_nwg313_wt_tom4,15,60,eb,20beads/02 bright polar body	nwg313	wt
57	1417.5757	261.07703	/Imaging/ring_ph/201111_nwg313_wt_tom4,15,60,eb,20beads/02 bright polar body	nwg313	wt
58	911.23956	261.07703	/Imaging/ring_ph/201111_nwg313_wt_tom4,15,60,eb,20beads/02 bright polar body	nwg313	wt
59	979.9876	261.07703	/Imaging/ring_ph/201111_nwg313_wt_tom4,15,60,eb,20beads/02 bright polar body	nwg313	wt
60	962.9877	261.07703	/Imaging/ring_ph/201111_nwg313_wt_tom4,15,60,eb,20beads/02 bright polar body	nwg313	wt
61	1089.3154	261.07703	/Imaging/ring_ph/201111_nwg313_wt_tom4,15,60,eb,20beads/02 bright polar body	nwg313	wt
62	1386.7246	261.07703	/Imaging/ring_ph/201111_nwg313_wt_tom4,15,60,eb,20beads/02 bright polar body	nwg313	wt
63	1664.3811	261.07703	/Imaging/ring_ph/201111_nwg313_wt_tom4,15,60,eb,20beads/02 bright polar body	nwg313	wt
64	935.2334	261.07703	/Imaging/ring_ph/201111_nwg313_wt_tom4,15,60,eb,20beads/02 bright polar body	nwg313	wt
65	1555.2993	261.07703	/Imaging/ring_ph/201111_nwg313_wt_tom4,15,60,eb,20beads/02 bright polar body	nwg313	wt
66	1022.43524	261.07703	/Imaging/ring_ph/201111_nwg313_wt_tom4,15,60,eb,20beads/02 bright polar body	nwg313	wt
67	1064.7301	261.07703	/Imaging/ring_ph/201111_nwg313_wt_tom4,15,60,eb,20beads/02 bright polar body	nwg313	wt
68	1357.9547	261.07703	/Imaging/ring_ph/201111_nwg313_wt_tom4,15,60,eb,20beads/02 bright polar body	nwg313	wt
69	858.55255	261.07703	/Imaging/ring_ph/201111_nwg313_wt_tom4,15,60,eb,20beads/02 bright polar body	nwg313	wt
70	1048.5723	261.07703	/Imaging/ring_ph/201111_nwg313_wt_tom4,15,60,eb,20beads/02 bright polar body	nwg313	wt
71	1287.7478	261.07703	/Imaging/ring_ph/201111_nwg313_wt_tom4,15,60,eb,20beads/02 bright polar body	nwg313	wt
72	1348.9136	261.07703	/Imaging/ring_ph/201111_nwg313_wt_tom4,15,60,eb,20beads/02 bright polar body	nwg313	wt
73	1864.564	261.07703	/Imaging/ring_ph/201111_nwg313_wt_tom4,15,60,eb,20beads/02 bright polar body	nwg313	wt
74	1991.277	261.07703	/Imaging/ring_ph/201111_nwg313_wt_tom4,15,60,eb,20beads/02 bright polar body	nwg313	wt
75	2137.419	261.07703	/Imaging/ring_ph/201111_nwg313_wt_tom4,15,60,eb,20beads/02 bright polar body	nwg313	wt
76	2247.326	261.07703	/Imaging/ring_ph/201111_nwg313_wt_tom4,15,60,eb,20beads/02 bright polar body	nwg313	wt
77	2271.725	261.07703	/Imaging/ring_ph/201111_nwg313_wt_tom4,15,60,eb,20beads/02 bright polar body	nwg313	wt
78	2101.0635	261.07703	/Imaging/ring_ph/201111_nwg313_wt_tom4,15,60,eb,20beads/02 bright polar body	nwg313	wt
79	2265.6301	261.07703	/Imaging/ring_ph/201111_nwg313_wt_tom4,15,60,eb,20beads/02 bright polar body	nwg313	wt
80	2182.573	261.07703	/Imaging/ring_ph/201111_nwg313_wt_tom4,15,60,eb,20beads/02 bright polar body	nwg313	wt
81	2512.622	261.07703	/Imaging/ring_ph/201111_nwg313_wt_tom4,15,60,eb,20beads/02 bright polar body	nwg313	wt
82	2756.4927	261.07703	/Imaging/ring_ph/201111_nwg313_wt_tom4,15,60,eb,20beads/02 bright polar body	nwg313	wt
83	2423.1892	261.07703	/Imaging/ring_ph/201111_nwg313_wt_tom4,15,60,eb,20beads/02 bright polar body	nwg313	wt
84	2510.6853	261.07703	/Imaging/ring_ph/201111_nwg313_wt_tom4,15,60,eb,20beads/02 bright polar body	nwg313	wt
85	2339.0005	261.07703	/Imaging/ring_ph/201111_nwg313_wt_tom4,15,60,eb,20beads/02 bright polar body	nwg313	wt
86	2589.9297	261.07703	/Imaging/ring_ph/201111_nwg313_wt_tom4,15,60,eb,20beads/02 bright polar body	nwg313	wt
87	2201.4712	261.07703	/Imaging/ring_ph/201111_nwg313_wt_tom4,15,60,eb,20beads/02 bright polar body	nwg313	wt
88	2594.3735	261.07703	/Imaging/ring_ph/201111_nwg313_wt_tom4,15,60,eb,20beads/02 bright polar body	nwg313	wt
89	2620.7126	261.07703	/Imaging/ring_ph/201111_nwg313_wt_tom4,15,60,eb,20beads/02 bright polar body	nwg313	wt
90	2955.5293	261.07703	/Imaging/ring_ph/201111_nwg313_wt_tom4,15,60,eb,20beads/02 bright polar body	nwg313	wt
91	2343.7764	261.07703	/Imaging/ring_ph/201111_nwg313_wt_tom4,15,60,eb,20beads/02 bright polar body	nwg313	wt
92	2726.2166	261.07703	/Imaging/ring_ph/201111_nwg313_wt_tom4,15,60,eb,20beads/02 bright polar body	nwg313	wt
93	2326.4246	261.07703	/Imaging/ring_ph/201111_nwg313_wt_tom4,15,60,eb,20beads/02 bright polar body	nwg313	wt
94	2583.8333	261.07703	/Imaging/ring_ph/201111_nwg313_wt_tom4,15,60,eb,20beads/02 bright polar body	nwg313	wt
95	2039.5819	261.07703	/Imaging/ring_ph/201111_nwg313_wt_tom4,15,60,eb,20beads/02 bright polar body	nwg313	wt
96	2018.5419	261.07703	/Imaging/ring_ph/201111_nwg313_wt_tom4,15,60,eb,20beads/02 bright polar body	nwg313	wt
97	2146.4287	261.07703	/Imaging/ring_ph/201111_nwg313_wt_tom4,15,60,eb,20beads/02 bright polar body	nwg313	wt
98	2391.2322	261.07703	/Imaging/ring_ph/201111_nwg313_wt_tom4,15,60,eb,20beads/02 bright polar body	nwg313	wt
[truncated: 1,701 more rows]
