# Supplementary material for: Optimized PAR-2 RING dimerization mediates cooperative and selective membrane binding for robust cell polarity
Source: EMBO J. 2024 Jun 21;43(15):3214–39. doi: 10.1038/s44318-024-00123-3 (PMC11294563; doi:10.1038/s44318-024-00123-3)
Supplement: Supplementary file 7 — Source data Fig. 2 [file 44318_2024_123_MOESM7_ESM.zip › Figure 2/2K.csv]

Unnamed: 0	Path	Line	Genotype	Condition	Two cell asymmetry
0	/Users/blandt/Desktop/Data/nop-1/2cell/ctrl/220421_lp637_ctrl_tom4,15,60/02t	lp637	WT	ctrl	0.6137235526218915
1	/Users/blandt/Desktop/Data/nop-1/2cell/ctrl/220421_lp637_ctrl_tom4,15,60/05t	lp637	WT	ctrl	0.5672108571961715
2	/Users/blandt/Desktop/Data/nop-1/2cell/ctrl/220421_lp637_ctrl_tom4,15,60/06t	lp637	WT	ctrl	0.5728579287764286
3	/Users/blandt/Desktop/Data/nop-1/2cell/ctrl/220421_lp637_ctrl_tom4,15,60/08t	lp637	WT	ctrl	0.5719751670943428
4	/Users/blandt/Desktop/Data/nop-1/2cell/ctrl/220421_lp637_ctrl_tom4,15,60/09t	lp637	WT	ctrl	0.5831839782945923
8	/Users/blandt/Desktop/Data/nop-1/2cell/ctrl/220423_nwg240_ctrl_tom4,15,60/02t	nwg240	C56S	ctrl	0.5363492305570001
9	/Users/blandt/Desktop/Data/nop-1/2cell/ctrl/220423_nwg240_ctrl_tom4,15,60/06t	nwg240	C56S	ctrl	0.5660916395143979
10	/Users/blandt/Desktop/Data/nop-1/2cell/ctrl/220423_nwg240_ctrl_tom4,15,60/07t	nwg240	C56S	ctrl	0.5668691204259175
11	/Users/blandt/Desktop/Data/nop-1/2cell/ctrl/220423_nwg240_ctrl_tom4,15,60/09t	nwg240	C56S	ctrl	0.5792787656039413
12	/Users/blandt/Desktop/Data/nop-1/2cell/ctrl/220423_nwg240_ctrl_tom4,15,60/10t	nwg240	C56S	ctrl	0.5533101284365177
13	/Users/blandt/Desktop/Data/nop-1/2cell/ctrl/220423_nwg338_ctrl_tom4,15,60/02t	nwg338	L109R	ctrl	0.5848880550773249
14	/Users/blandt/Desktop/Data/nop-1/2cell/ctrl/220423_nwg338_ctrl_tom4,15,60/03t	nwg338	L109R	ctrl	0.5662338818874563
23	/Users/blandt/Desktop/Data/nop-1/2cell/nop1/220421_lp637_36hrnop1_tom4,15,60/05t	lp637	WT	36hrnop1	0.5735847723898533
24	/Users/blandt/Desktop/Data/nop-1/2cell/nop1/220421_lp637_36hrnop1_tom4,15,60/06t	lp637	WT	36hrnop1	0.5920632327302253
31	/Users/blandt/Desktop/Data/nop-1/2cell/nop1/220421_nwg240_36hrnop1_tom4,15,60/01t	nwg240	C56S	36hrnop1	0.4786942610162877
32	/Users/blandt/Desktop/Data/nop-1/2cell/nop1/220421_nwg240_36hrnop1_tom4,15,60/04t	nwg240	C56S	36hrnop1	0.5158748427294806
33	/Users/blandt/Desktop/Data/nop-1/2cell/nop1/220421_nwg240_36hrnop1_tom4,15,60/06t	nwg240	C56S	36hrnop1	0.5044281085310834
34	/Users/blandt/Desktop/Data/nop-1/2cell/nop1/220421_nwg338_36hrnop1_tom4,15,60/01t	nwg338	L109R	36hrnop1	0.509678267915331
35	/Users/blandt/Desktop/Data/nop-1/2cell/nop1/220421_nwg338_36hrnop1_tom4,15,60/02t	nwg338	L109R	36hrnop1	0.5000139196500768
50	/Users/blandt/Desktop/Data/nop-1/ctrl/220421_lp637_ctrl_tom4,15,60/00__01_08_12	lp637	WT	ctrl	0.5537995459072117
51	/Users/blandt/Desktop/Data/nop-1/ctrl/220421_lp637_ctrl_tom4,15,60/01__01_08_12	lp637	WT	ctrl	0.5521279837117156
52	/Users/blandt/Desktop/Data/nop-1/ctrl/220421_lp637_ctrl_tom4,15,60/03__02_09_12	lp637	WT	ctrl	0.5784691305618068
53	/Users/blandt/Desktop/Data/nop-1/ctrl/220421_lp637_ctrl_tom4,15,60/04__02_09_12	lp637	WT	ctrl	0.5717605878487405
54	/Users/blandt/Desktop/Data/nop-1/ctrl/220421_lp637_ctrl_tom4,15,60/10__01_15_22	lp637	WT	ctrl	0.5429327944508201
60	/Users/blandt/Desktop/Data/nop-1/ctrl/220423_nwg240_ctrl_tom4,15,60/00__01_10_14	nwg240	C56S	ctrl	0.5610188415351139
61	/Users/blandt/Desktop/Data/nop-1/ctrl/220423_nwg240_ctrl_tom4,15,60/01__01_11_15	nwg240	C56S	ctrl	0.5365651175629373
62	/Users/blandt/Desktop/Data/nop-1/ctrl/220423_nwg240_ctrl_tom4,15,60/04__01_10_12	nwg240	C56S	ctrl	0.5409810060983491
63	/Users/blandt/Desktop/Data/nop-1/ctrl/220423_nwg240_ctrl_tom4,15,60/05__01_07_11	nwg240	C56S	ctrl	0.5662603182637038
64	/Users/blandt/Desktop/Data/nop-1/ctrl/220423_nwg240_ctrl_tom4,15,60/08__02_08_12	nwg240	C56S	ctrl	0.55585494957651
65	/Users/blandt/Desktop/Data/nop-1/ctrl/220423_nwg338_ctrl_tom4,15,60/01__01_09_12	nwg338	L109R	ctrl	0.5794788596018544
66	/Users/blandt/Desktop/Data/nop-1/ctrl/220423_nwg338_ctrl_tom4,15,60/04__03_12_16	nwg338	L109R	ctrl	0.5622387012004132
67	/Users/blandt/Desktop/Data/nop-1/ctrl/220423_nwg338_ctrl_tom4,15,60/06__01_09_12	nwg338	L109R	ctrl	0.5612002293048943
68	/Users/blandt/Desktop/Data/nop-1/ctrl/220423_nwg338_ctrl_tom4,15,60/07__01_05_10	nwg338	L109R	ctrl	0.5723967759259339
69	/Users/blandt/Desktop/Data/nop-1/ctrl/220423_nwg338_ctrl_tom4,15,60/08__03_12_16	nwg338	L109R	ctrl	0.5557907126258861
78	/Users/blandt/Desktop/Data/nop-1/nop1/220414_lp637_36hrnop1_tom4,15,60/02__06_15_17	lp637	WT	36hrnop1	0.5705157631663763
79	/Users/blandt/Desktop/Data/nop-1/nop1/220414_lp637_36hrnop1_tom4,15,60/03__06_14_17	lp637	WT	36hrnop1	0.5573602854006254
81	/Users/blandt/Desktop/Data/nop-1/nop1/220414_nwg240_36hrnop1_tom4,15,60/00__07_16_22	nwg240	C56S	36hrnop1	0.4898458593828972
82	/Users/blandt/Desktop/Data/nop-1/nop1/220414_nwg240_36hrnop1_tom4,15,60/01__01_09_12	nwg240	C56S	36hrnop1	0.4927539810372316
83	/Users/blandt/Desktop/Data/nop-1/nop1/220414_nwg240_36hrnop1_tom4,15,60/03__01_06_09	nwg240	C56S	36hrnop1	0.4597105968103498
84	/Users/blandt/Desktop/Data/nop-1/nop1/220414_nwg338_36hrnop1_tom4,15,60/00__01_09_11	nwg338	L109R	36hrnop1	0.5511600397877341
85	/Users/blandt/Desktop/Data/nop-1/nop1/220414_nwg338_36hrnop1_tom4,15,60/01__11_20_24	nwg338	L109R	36hrnop1	0.4851991384253222
86	/Users/blandt/Desktop/Data/nop-1/nop1/220414_nwg338_36hrnop1_tom4,15,60/05__02_10_13	nwg338	L109R	36hrnop1	0.5480149813013144
87	/Users/blandt/Desktop/Data/nop-1/nop1/220414_nwg338_36hrnop1_tom4,15,60/06__04_15_18	nwg338	L109R	36hrnop1	0.5025320031957848
90	/Users/blandt/Desktop/Data/nop-1/nop1/220421_lp637_36hrnop1_tom4,15,60/04__01_08_13	lp637	WT	36hrnop1	0.5795623202768765
95	/Users/blandt/Desktop/Data/nop-1/nop1/220421_nwg240_36hrnop1_tom4,15,60/00__01_10_13	nwg240	C56S	36hrnop1	0.5358286921542904
96	/Users/blandt/Desktop/Data/nop-1/nop1/220421_nwg240_36hrnop1_tom4,15,60/05__04_12_15	nwg240	C56S	36hrnop1	0.5236854803076711
97	/Users/blandt/Desktop/Data/nop-1/nop1/220421_nwg240_36hrnop1_tom4,15,60/07__04_13_18	nwg240	C56S	36hrnop1	0.5158847366430243
98	/Users/blandt/Desktop/Data/nop-1/nop1/220421_nwg338_36hrnop1_tom4,15,60/00__02_11_15	nwg338	L109R	36hrnop1	0.5513123025488359
