# Supplementary material for: Optimized PAR-2 RING dimerization mediates cooperative and selective membrane binding for robust cell polarity
Source: EMBO J. 2024 Jun 21;43(15):3214–39. doi: 10.1038/s44318-024-00123-3 (PMC11294563; doi:10.1038/s44318-024-00123-3)
Supplement: Supplementary file 7 — Source data Fig. 2 [file 44318_2024_123_MOESM7_ESM.zip › Figure 2/2I.csv]

Path	EmbryoID	Line	Date	RNAi	Cyt	Mem_tot	Mem_ant	Mem_post	Ratio post	UniPol	Genotype
/Imaging/par2_nebd/200129_lp637_wt_tom4,15,60/15,30_	1580292350	lp637	200129	wt	1905.8175999999994	21046.889745881785	-382.6903723846154	49072.91204807693	25.749007695215397	Pol	WT
/Imaging/par2_nebd/200129_lp637_wt_tom4,15,60/15,30_1	1580292382	lp637	200129	wt	1773.6984999999997	20084.938343078244	-457.24274944339624	48638.12413207547	27.42186686862253	Pol	WT
/Imaging/par2_nebd/200129_lp637_wt_tom4,15,60/15,30_2	1580292449	lp637	200129	wt	1747.8224999999995	19632.256074042063	-484.4714179142857	47666.16603773584	27.27174300464484	Pol	WT
/Imaging/par2_nebd/200129_lp637_wt_tom4,15,60/15,60_	1580292501	lp637	200129	wt	1750.2805999999996	19797.936304083494	-502.92088605769226	47007.19328846154	26.85694698807811	Pol	WT
/Imaging/par2_nebd/200129_lp637_wt_tom4,15,60/15,60_1	1580292520	lp637	200129	wt	1738.4486	19679.26274000778	-505.5508278557693	46302.927192307696	26.634625373627784	Pol	WT
/Imaging/par2_nebd/200129_lp637_wt_tom4,15,60/15,60_2	1580292634	lp637	200129	wt	1593.0920000000003	16156.752144770111	695.9459566320756	36535.80540566037	22.933895472239122	Pol	WT
/Imaging/par2_nebd/200129_lp637_wt_tom4,15,60/15,60_3	1580292710	lp637	200129	wt	1848.4403999999997	17344.947622281998	-385.77238807339444	42054.23700925926	22.751199881402325	Pol	WT
/Imaging/par2_nebd/200129_lp637_wt_tom4,15,60/15,60_4	1580292794	lp637	200129	wt	2043.1702000000002	19534.371436774567	-534.9530522380952	44175.05821153846	21.62084108878372	Pol	WT
/Imaging/par2_nebd/200129_lp637_wt_tom4,15,60/15,60_5	1580292871	lp637	200129	wt	1875.9550000000006	20966.600507962816	-684.6305193980581	48996.42817307693	26.118125527039247	Pol	WT
/Imaging/par2_nebd/200131_nwg201_wt_tom4,15,60/18	1580469608	nwg201	200131	wt	1286.1264999999999	18610.733309197654	18213.581126213594	21277.196105769228	16.543626234098458	Uni	WT
/Imaging/par2_nebd/200131_nwg201_wt_tom4,15,60/19	1580469705	nwg201	200131	wt	1298.0831	17244.885102099233	15198.29258962264	21104.446933962263	16.258163236207498	Uni	WT
/Imaging/par2_nebd/200131_nwg201_wt_tom4,15,60/20	1580469806	nwg201	200131	wt	1408.3253000000002	21098.07385828343	17645.372277227725	23647.54249019608	16.791250210584213	Uni	WT
/Imaging/par2_nebd/200131_nwg201_wt_tom4,15,60/21	1580469929	nwg201	200131	wt	1471.0134	18043.39376829268	18875.55623364486	20992.048962962963	14.270467531405874	Uni	WT
/Imaging/par2_nebd/200131_nwg201_wt_tom4,15,60/22	1580470040	nwg201	200131	wt	1547.3403	20622.880222011387	21497.267242990656	21558.930462264154	13.93289534452386	Uni	WT
/Imaging/par2_nebd/210428_nwg338_tom4,15,60/00	1619612647	nwg338	210428	wt	3142.9907000000003	7233.611155941909	-381.03683571428564	20814.88731632653	6.622637259577806	Pol	L109R
/Imaging/par2_nebd/210428_nwg338_tom4,15,60/01	1619613124	nwg338	210428	wt	2931.6753000000003	7464.798403972495	-354.73153728155336	19429.930401960784	6.627586077476173	Pol	L109R
/Imaging/par2_nebd/210428_nwg338_tom4,15,60/02	1619613192	nwg338	210428	wt	3433.656000000001	7864.019651690397	-306.15025759072165	20691.956822916665	6.026217193253098	Pol	L109R
/Imaging/par2_nebd/210428_nwg338_tom4,15,60/03	1619613298	nwg338	210428	wt	3328.0386	7810.1315740529535	-393.4486743434345	21814.978169999995	6.554905393825659	Pol	L109R
/Imaging/par2_nebd/210428_nwg338_tom4,15,60/04	1619613498	nwg338	210428	wt	2900.7478	7890.722930650198	-381.3246395098039	22730.047117647056	7.8359266936777665	Pol	L109R
/Imaging/par2_nebd/210428_nwg338_tom4,15,60/05	1619614190	nwg338	210428	wt	3474.2266000000013	5846.847174821277	155.9493274	17378.096473684214	5.00200432340372	Pol	L109R
/Imaging/par2_nebd/210428_lp637_tom4,15,60/13	1619616508	lp637	210428	wt	1312.3019	11598.542122559998	-395.80532233663365	28891.045980198018	22.01554838882579	Pol	WT
/Imaging/par2_nebd/210428_lp637_tom4,15,60/16	1619616861	lp637	210428	wt	1650.1154	15022.871447882691	-497.9649382761905	35316.948514285716	21.40271432791047	Pol	WT
/Imaging/par2_nebd/210722_lp637_tom4,15,60/00	1626965652	lp637	210722	wt	2118.903299999999	18424.531517783947	-683.9436215306122	45034.47393877552	21.25367115090884	Pol	WT
/Imaging/par2_nebd/210722_lp637_tom4,15,60/01	1626965890	lp637	210722	wt	1880.1576999999997	18286.946344947777	-683.4298922857142	45901.869115384616	24.413839921717535	Pol	WT
/Imaging/par2_nebd/210722_lp637_tom4,15,60/02	1626966127	lp637	210722	wt	1878.7001999999995	18840.72821582558	-629.9904440384615	47476.690326923075	25.271030644976292	Pol	WT
/Imaging/par2_nebd/211106_nwg325_tom4,15,60/00	1636207243	lp637	211106	wt	1705.2112999999995	13595.956211448529	-501.78787413636365	35789.680390909096	20.988413805907285	Pol	WT
/Imaging/par2_nebd/211106_nwg325_tom4,15,60/01	1636207369	lp637	211106	wt	1805.7511	15907.376989658493	-589.0911107476634	38740.342037383176	21.453865949400875	Pol	WT
/Imaging/par2_nebd/211106_nwg325_tom4,15,60/02	1636207547	lp637	211106	wt	1543.3983000000003	14843.133377956194	155.60599012264151	37227.31769811321	24.120356811403255	Pol	WT
/Imaging/par2_nebd/211106_nwg325_tom4,15,60/03	1636207830	lp637	211106	wt	1479.9799999999998	12420.750763798913	-363.34143992857145	32470.725026785713	21.939975558308706	Pol	WT
/Imaging/par2_nebd/211106_nwg325_tom4,15,60/04	1636207917	lp637	211106	wt	1354.3397999999997	10656.258681383486	-330.35311101818183	26609.27019090909	19.647410635727528	Pol	WT
/Imaging/par2_nebd/211106_nwg338_tom4,15,60/00	1636209729	nwg338	211106	wt	3226.8406	6822.99840972744	-301.1890470642202	19024.4012	5.895674301358425	Pol	L109R
/Imaging/par2_nebd/211106_nwg338_tom4,15,60/01	1636209807	nwg338	211106	wt	3040.7476000000006	7632.018838444972	-386.7796751121495	21990.50400943396	7.2319399378738165	Pol	L109R
/Imaging/par2_nebd/211106_nwg338_tom4,15,60/02	1636209863	nwg338	211106	wt	2805.5024	7549.143257167043	-49.32450579439253	20095.692518518517	7.162956808918972	Pol	L109R
/Imaging/par2_nebd/211106_nwg338_tom4,15,60/03	1636210034	nwg338	211106	wt	3346.0203000000006	6882.398673407063	66.99090253703703	19187.408444444445	5.734396902626216	Pol	L109R
/Imaging/par2_nebd/211106_nwg338_tom4,15,60/04	1636210136	nwg338	211106	wt	3091.341	4806.53141634837	412.6899561160714	14410.962142857144	4.661718698408602	Pol	L109R
/Imaging/par2_nebd/211112_nwg325_tom4,15,60/00	1636724878	lp637	211112	wt	1703.1417	13180.01372838641	-476.8731773076924	32309.513375	18.970537433849458	Pol	WT
/Imaging/par2_nebd/211112_nwg325_tom4,15,60/01	1636725257	lp637	211112	wt	1684.7940000000008	16407.680532170827	-530.644734847619	44011.339877358485	26.122683175129104	Pol	WT
/Imaging/par2_nebd/211112_nwg325_tom4,15,60/02	1636725467	lp637	211112	wt	1705.1458000000002	14964.340101970643	-326.844656381818	38542.199609090916	22.60346277080289	Pol	WT
/Imaging/par2_nebd/211112_nwg338_tom4,15,60/00	1636725912	nwg338	211112	wt	2946.609900000001	7248.613520855288	-353.6487624770642	18790.319518518518	6.3769281161101485	Pol	L109R
/Imaging/par2_nebd/211112_nwg338_tom4,15,60/01	1636726002	nwg338	211112	wt	2707.1513999999997	5652.176707936043	-238.9719530576923	16401.678841346155	6.058648526767345	Pol	L109R
/Imaging/par2_nebd/211112_nwg338_tom4,15,60/02	1636726192	nwg338	211112	wt	2844.9723999999997	6982.112847756554	-316.87252428703715	18729.250555555554	6.583280229908577	Pol	L109R
/Imaging/par2_nebd/211112_nwg338_tom4,15,60/03	1636726440	nwg338	211112	wt	2987.6247999999996	6254.730303006791	-286.52124929411764	17587.555852941172	5.886802068633643	Pol	L109R
/Imaging/par2_nebd/211113_nwg201_wt_tom4,15,60/00	1636809615	nwg201	211113	wt	1979.7284	19024.5963372549	17884.015368932036	22102.33525242718	11.164327011941223	Uni	WT
/Imaging/par2_nebd/211113_nwg201_wt_tom4,15,60/01	1636809765	nwg201	211113	wt	1935.5842000000002	18753.18881146026	16343.024082568809	23978.73388181818	12.388370333782524	Uni	WT
/Imaging/par2_nebd/211113_nwg201_wt_tom4,15,60/02	1636809832	nwg201	211113	wt	1660.9782999999998	17165.9525704501	13526.7575631068	24058.358240384616	14.48445066403614	Uni	WT
/Imaging/par2_nebd/211113_nwg201_wt_tom4,15,60/03	1636810267	nwg201	211113	wt	1665.2036999999998	16758.744999015747	14200.121740196078	21730.593186274513	13.049810774666495	Uni	WT
/Imaging/par2_nebd/211113_nwg201_wt_tom4,15,60/04	1636810424	nwg201	211113	wt	1628.0038000000002	17923.608094949494	17132.52258	20257.70461	12.443278455492548	Uni	WT
/Imaging/par2_nebd/211113_nwg369_wt_tom4,15,60/00	1636811186	nwg369	211113	wt	2780.955300000001	13134.961443307087	9152.771183333334	15608.512156862742	5.612644028065729	Uni	L109R
/Imaging/par2_nebd/211113_nwg369_wt_tom4,15,60/01	1636811521	nwg369	211113	wt	2656.0532	13333.408452264151	9670.398029906542	16623.26021495327	6.258632249893665	Uni	L109R
/Imaging/par2_nebd/211113_nwg369_wt_tom4,15,60/02	1636812328	nwg369	211113	wt	3420.5986	17234.779790196077	11373.968291262137	17471.03168446602	5.107594818189431	Uni	L109R
/Imaging/par2_nebd/211117_nwg201_wt_tom4,15,60/00	1637146971	nwg201	211117	wt	2207.8519999999994	17708.476314977976	15071.197956521739	21938.28910869565	9.936485375240576	Uni	WT
/Imaging/par2_nebd/211117_nwg201_wt_tom4,15,60/01	1637147275	nwg201	211117	wt	1534.0255	19452.063945714286	15530.671396226415	23423.24313207547	15.26913544271296	Uni	WT
/Imaging/par2_nebd/211117_nwg369_wt_tom4,15,60/00	1637147895	nwg369	211117	wt	2436.4525999999996	11262.129025714286	10402.375623232325	11521.312424242424	4.728724221535205	Uni	L109R
/Imaging/par2_nebd/211117_nwg369_wt_tom4,15,60/01	1637148255	nwg369	211117	wt	2209.5767000000005	11753.94082848723	9915.694066019418	11431.78562254902	5.17374464645152	Uni	L109R
/Imaging/par2_nebd/211117_nwg369_wt_tom4,15,60/02	1637148797	nwg369	211117	wt	2218.0867	11173.367307592594	9165.32595412844	12159.471013761467	5.481963808611029	Uni	L109R
/Imaging/par2_nebd/211117_nwg369_wt_tom4,15,60/03	1637149063	nwg369	211117	wt	2403.5212	12334.138329875519	9407.05556632653	13912.691520408162	5.788462161435548	Uni	L109R
/Imaging/par2_nebd/211118_nwg325_wt_tom4,15,60/00	1637235755	lp637	211118	wt	1660.0639999999994	15065.772015363811	-502.9024035096154	37309.51119230769	22.474742655890196	Pol	WT
/Imaging/par2_nebd/211118_nwg325_wt_tom4,15,60/01	1637235819	lp637	211118	wt	1776.1587	14748.364146151514	778.66099396	34508.22307	19.42856968242759	Pol	WT
/Imaging/par2_nebd/220805_lp637_tom4,15,60/00	1659695815	lp637	220805	wt	2101.1032999999993	18755.545864316104	-600.0522526138611	47152.1793627451	22.44162834009404	Pol	WT
/Imaging/par2_nebd/220805_lp637_tom4,15,60/01	1659696123	lp637	220805	wt	1898.8391000000004	16546.692573676297	-547.8424587619047	39639.813365384616	20.875814788827874	Pol	WT
/Imaging/par2_nebd/220805_lp637_tom4,15,60/02	1659702010	lp637	220805	wt	2303.0058999999997	20870.77306700396	96.53037942156858	52728.24439215685	22.89540135010373	Pol	WT
/Imaging/par2_nebd/220805_lp637_tom4,15,60/03	1659702431	lp637	220805	wt	2177.6055000000006	18924.128973726212	-680.6147126923078	47162.10256730769	21.65778079055535	Pol	WT
/Imaging/par2_nebd/220805_lp637_tom4,15,60/04	1659702579	lp637	220805	wt	2026.0031999999997	17531.017934615968	-639.9989801886793	48034.89767924528	23.709191416501856	Pol	WT
/Imaging/par2_nebd/220805_lp637_tom4,15,60/05	1659702640	lp637	220805	wt	1707.1022999999998	14232.187419442344	-19.69888857943926	31739.634867924527	18.592696447028704	Pol	WT
/Imaging/par2_nebd/220805_lp637_tom4,15,60/06	1659703232	lp637	220805	wt	2148.8036999999995	16546.772492165655	137.21967792999993	42136.05473	19.60907584531803	Pol	WT
/Imaging/par2_nebd/220823_nwg338_tom4,15,60/03	1661258538	nwg338	220823	wt	2908.607199999999	6960.899581352032	-328.24578465714285	17718.629403846156	6.091791770248716	Pol	L109R
/Imaging/par2_nebd/220823_nwg338_tom4,15,60/04	1661258718	nwg338	220823	wt	2996.3760000000007	6360.4629112315	-288.16373135514016	17831.71875471698	5.951095174543174	Pol	L109R
/Imaging/par2_nebd/220823_nwg338_tom4,15,60/05	1661258965	nwg338	220823	wt	2982.5734999999995	5423.055380304936	-164.5945527657658	14818.762009090908	4.9684482240222785	Pol	L109R
/Imaging/par2_nebd/220823_nwg338_tom4,15,60/06	1661259125	nwg338	220823	wt	3577.1560000000004	7488.173425653635	-357.9145873786407	21367.786205882352	5.973400714389406	Pol	L109R
/Imaging/par2_nebd/220823_lp637_tom4,15,60/06	1661259794	lp637	220823	wt	2145.6293999999994	18074.535075494186	-649.5549736538462	45481.381067307695	21.19722122902851	Pol	WT
/Imaging/par2_nebd/220823_lp637_tom4,15,60/07	1661259869	lp637	220823	wt	2137.9543000000003	21297.681690063586	-766.1817379999999	55073.17397115385	25.759752662231293	Pol	WT
/Imaging/par2_nebd/220823_lp637_tom4,15,60/08	1661260262	lp637	220823	wt	2173.238300000001	17934.353753653333	-645.123402735849	47232.06767924529	21.733496818662392	Pol	WT
/Imaging/par2_nebd/220823_lp637_tom4,15,60/09	1661260423	lp637	220823	wt	2082.4860000000003	20518.081063246093	383.93047590384623	51152.27744230769	24.56308346961645	Pol	WT
/Imaging/par2_nebd/220823_lp637_tom4,15,60/10	1661260543	lp637	220823	wt	1971.666400000001	17622.890466776207	-650.1716935000001	43375.71001	21.999517773392082	Pol	WT
/Imaging/par2_nebd/220823_nwg201_tom4,15,60/13	1661263219	nwg201	220823	wt	2014.9844000000005	20878.124864257814	18462.632475961538	25617.175067307693	12.713336672635126	Uni	WT
/Imaging/par2_nebd/220823_nwg201_tom4,15,60/14	1661263290	nwg201	220823	wt	2065.5085	20563.2678590998	16474.180305825244	28993.380192307694	14.03692126772061	Uni	WT
/Imaging/par2_nebd/220823_nwg201_tom4,15,60/15	1661263661	nwg201	220823	wt	1505.0557000000003	16220.751665076337	15946.747886792451	19500.83721698113	12.95688738761039	Uni	WT
/Imaging/par2_nebd/220823_nwg201_tom4,15,60/16	1661263796	nwg201	220823	wt	1826.751	20759.69547782258	19967.79142	24983.379690000005	13.676401266510874	Uni	WT
/Imaging/par2_nebd/220823_nwg369_tom4,15,60/16	1661264390	nwg369	220823	wt	3177.795699999999	17781.588667244367	14907.188264957267	21837.94230172414	6.87204098794776	Uni	L109R
/Imaging/par2_nebd/220823_nwg369_tom4,15,60/17	1661264635	nwg369	220823	wt	2553.5957	14319.870884629632	10274.3123412844	18291.724394495417	7.163124685123576	Uni	L109R
/Imaging/par2_nebd/220823_nwg369_tom4,15,60/18	1661264695	nwg369	220823	wt	3087.7431999999994	16675.76816603053	13437.842179245285	19617.5375	6.353357850484458	Uni	L109R
/Imaging/par2_nebd/220823_nwg369_tom4,15,60/19	1661264791	nwg369	220823	wt	2606.6177	15685.221159266408	11991.626586538461	17153.164557692307	6.580621530227585	Uni	L109R
/Imaging/par2_nebd/220823_nwg369_tom4,15,60/20	1661264989	nwg369	220823	wt	2153.1137999999996	12480.220321709401	9007.811480508473	15667.41188559322	7.276629728346556	Uni	L109R
/Imaging/par2_nebd/220823_nwg369_tom4,15,60/21	1661265203	nwg369	220823	wt	2688.6676999999995	15179.128946226418	11761.537126168223	17600.471841121496	6.546168513543529	Uni	L109R
/Imaging/par2_nebd/220823_nwg338_tom4,15,60/23	1661267502	nwg338	220823	wt	3319.7102000000004	8331.243717702248	-300.54694398148155	21899.449333333334	6.59679550743114	Pol	L109R
/Imaging/par2_nebd/220823_nwg338_tom4,15,60/24	1661267550	nwg338	220823	wt	3412.1369999999997	8312.794379934952	-303.02474031481484	22872.392550925935	6.703245664205727	Pol	L109R
/Imaging/par2_nebd/220823_nwg338_tom4,15,60/25	1661267862	nwg338	220823	wt	1704.8295	3535.1898857406304	-195.17864779816517	10404.95262962963	6.103221835162771	Pol	L109R
/Imaging/par2_nebd/220823_nwg338_tom4,15,60/26	1661267955	nwg338	220823	wt	1898.7715	3711.804661247689	-213.49321	11305.785653636363	5.954263403277521	Pol	L109R
/Imaging/par2_nebd/220823_nwg201_tom4,15,60/28	1661269403	nwg201	220823	wt	1715.3633000000004	16777.79181920904	16368.023925233645	19998.05898611111	11.658206157326035	Uni	WT
/Imaging/par2_nebd/220823_nwg201_tom4,15,60/29	1661269517	nwg201	220823	wt	2052.6179999999995	27097.301722753346	23861.898580952384	32408.956198113206	15.789083111476765	Uni	WT
/Imaging/par2_nebd/220823_nwg369_tom4,15,60/29	1661270127	nwg369	220823	wt	2709.9603999999995	14304.248847866418	11827.025412844037	15287.499111111114	5.641226016111201	Uni	L109R
/Imaging/par2_nebd/220823_nwg369_tom4,15,60/31	1661270810	nwg369	220823	wt	2134.4585	11975.972587850467	9097.773997222223	14501.55865277778	6.794022302508003	Uni	L109R
/Imaging/par2_nebd/220823_nwg338_tom4,15,60/31	1661271156	nwg338	220823	wt	2568.034	4907.514162003846	-118.48904257142857	14045.086990476191	5.469198223417677	Pol	L109R
/Imaging/par2_nebd/220823_nwg338_tom4,15,60/32	1661271589	nwg338	220823	wt	3010.947800000001	7116.6928630972225	-265.54087882352945	20302.65588235294	6.7429451557921185	Pol	L109R
/Imaging/par2_nebd/220823_nwg338_tom4,15,60/33	1661271947	nwg338	220823	wt	2904.3748	7513.229236648177	-337.77948516190474	17598.775740566038	6.059402436822561	Pol	L109R
/Imaging/par2_nebd/220824_nwg201_tom4,15,60/31	1661349574	nwg201	220824	wt	1622.2898000000002	17435.15829537037	17106.508165137617	21216.203486238537	13.077936806505553	Uni	WT
/Imaging/par2_nebd/220824_nwg201_tom4,15,60/32	1661349749	nwg201	220824	wt	1685.9926999999998	18151.438220907297	18491.49505825243	21941.7621372549	13.01415014267553	Uni	WT
/Imaging/par2_nebd/220824_nwg201_tom4,15,60/33	1661349930	nwg201	220824	wt	1527.0358	15801.68807317073	14493.33558878505	20155.281226851854	13.198957894013914	Uni	WT
