# Supplementary material for: Optimized PAR-2 RING dimerization mediates cooperative and selective membrane binding for robust cell polarity
Source: EMBO J. 2024 Jun 21;43(15):3214–39. doi: 10.1038/s44318-024-00123-3 (PMC11294563; doi:10.1038/s44318-024-00123-3)
Supplement: Supplementary file 7 — Source data Fig. 2 [file 44318_2024_123_MOESM7_ESM.zip › Figure 2/2H.csv]

Concentration (mg/ml)	Mw (kDa)	Genotype
10.0	16.8	WT
5.0	15.6	WT
2.0	14.9	WT
0.75	12.7	WT
0.5	12.0	WT
0.75	9.55	L109R
