# Supplementary material for: Optimized PAR-2 RING dimerization mediates cooperative and selective membrane binding for robust cell polarity
Source: EMBO J. 2024 Jun 21;43(15):3214–39. doi: 10.1038/s44318-024-00123-3 (PMC11294563; doi:10.1038/s44318-024-00123-3)
Supplement: Supplementary file 7 — Source data Fig. 2 [file 44318_2024_123_MOESM7_ESM.zip › Figure 2/2G/wt_750ugml.csv]

Time	RIU	Molar mass	Retention volume
21.01177408	-2.16e-07		10.50588704
21.02745741	-2.16e-07		10.513728705
21.04349075	-2.18e-07		10.521745375
21.05917408	-2.16e-07		10.52958704
21.07485741	-2.11e-07		10.537428705
21.09089075	-2.12e-07		10.545445375
21.10657408	-2.12e-07		10.55328704
21.12242408	-2.14e-07		10.56121204
21.13812408	-2.13e-07		10.56906204
21.15380741	-2.14e-07		10.576903705
21.16982408	-2.15e-07		10.58491204
21.18535741	-2.17e-07		10.592678705
21.20120741	-2.12e-07		10.600603705
21.21690741	-2.1e-07		10.608453705
21.23292408	-2.09e-07		10.61646204
21.24860741	-2.08e-07		10.624303705
21.26430741	-2.07e-07		10.632153705
21.28032408	-2.07e-07		10.64016204
21.29600741	-2.07e-07		10.648003705
21.31170741	-2.09e-07		10.655853705
21.32772408	-2.11e-07		10.66386204
21.34340741	-2.07e-07		10.671703705
21.35927408	-2.07e-07		10.67963704
21.37495741	-2.07e-07		10.687478705
21.39065741	-2.09e-07		10.695328705
21.40667408	-2.1e-07		10.70333704
21.42219075	-2.09e-07		10.711095375
21.43822408	-2.09e-07		10.71911204
21.45374075	-2.09e-07		10.726870375
21.46975741	-2.09e-07		10.734878705
21.48562408	-2.04e-07		10.74281204
21.50130741	-2.03e-07		10.750653705
21.51715741	-2.03e-07		10.758578705
21.53285741	-2.03e-07		10.766428705
21.54854075	-2.04e-07		10.774270375
21.56440741	-2.02e-07		10.782203705
21.58009075	-2.01e-07		10.790045375
21.59594075	-2.01e-07		10.797970375
21.61164075	-2.02e-07		10.805820375
21.62765741	-1.99e-07		10.813828705
21.64350741	-1.99e-07		10.821753705
21.65920741	-1.99e-07		10.829603705
21.67505741	-2e-07		10.837528705
21.69074075	-1.97e-07		10.845370375
21.70644075	-1.97e-07		10.853220375
21.72245741	-1.97e-07		10.861228705
21.73797408	-1.97e-07		10.86898704
21.75400741	-1.97e-07		10.877003705
21.76952408	-1.95e-07		10.88476204
21.78555741	-1.95e-07		10.892778705
21.80140741	-1.95e-07		10.900703705
21.81709075	-1.96e-07		10.908545375
21.83295741	-1.91e-07		10.916478705
21.84864075	-1.9e-07		10.924320375
21.86432408	-1.9e-07		10.93216204
21.88035741	-1.9e-07		10.940178705
21.89587408	-1.89e-07		10.94793704
21.91189075	-1.86e-07		10.955945375
21.92759075	-1.85e-07		10.963795375
21.94344075	-1.84e-07		10.971720375
21.95914075	-1.84e-07		10.979570375
21.97499075	-1.82e-07		10.987495375
21.99067408	-1.8e-07		10.99533704
22.00654075	-1.79e-07		11.003270375
22.02222408	-1.78e-07		11.01111204
22.03824075	-1.76e-07		11.019120375
22.05394075	-1.7e-07		11.026970375
22.06995741	-1.7e-07		11.034978705
22.08564075	-1.69e-07		11.042820375
22.10117408	-1.69e-07		11.05058704
22.11719075	-1.68e-07		11.058595375
22.13272408	-1.67e-07		11.06636204
22.14874075	-1.66e-07		11.074370375
22.16442408	-1.66e-07		11.08221204
22.18045741	-1.61e-07		11.090228705
22.19614075	-1.57e-07		11.098070375
22.21182408	-1.56e-07		11.10591204
22.22769075	-1.55e-07		11.113845375
22.24337408	-1.54e-07		11.12168704
22.25905741	-1.49e-07		11.129528705
22.27509075	-1.46e-07		11.137545375
22.29077408	-1.44e-07		11.14538704
22.30647408	-1.43e-07		11.15323704
22.32215741	-1.36e-07		11.161078705
22.33800741	-1.34e-07		11.169003705
22.35387408	-1.34e-07		11.17693704
22.36955741	-1.33e-07		11.184778705
22.38557408	-1.3e-07		11.19278704
22.40110741	-1.23e-07		11.200553705
22.41712408	-1.21e-07		11.20856204
22.43280741	-1.2e-07		11.216403705
22.44850741	-1.19e-07		11.224253705
22.46452408	-1.13e-07		11.23226204
22.48022408	-1.1e-07		11.24011204
22.49590741	-1.09e-07		11.247953705
22.51175741	-1.08e-07		11.255878705
22.52762408	-1.04e-07		11.26381204
22.54330741	-9.7e-08		11.271653705
22.55915741	-9.59e-08		11.279578705
22.57502408	-9.48e-08		11.28751204
22.59070741	-9.28e-08		11.295353705
22.60672408	-8.53e-08		11.30336204
22.62225741	-8.49e-08		11.311128705
22.63794075	-8.48e-08		11.318970375
22.65397408	-8.46e-08		11.32698704
22.66949075	-7.84e-08		11.334745375
22.68550741	-7.05e-08		11.342753705
22.70137408	-6.91e-08		11.35068704
22.71705741	-6.77e-08		11.358528705
22.73290741	-6.63e-08		11.366453705
22.74860741	-5.66e-08		11.374303705
22.76429075	-5.08e-08		11.382145375
22.78030741	-4.92e-08		11.390153705
22.79600741	-4.21e-08		11.398003705
22.81169075	-2.52e-08		11.405845375
22.82754075	4.6e-10		11.413770375
22.84340741	3.51e-08		11.421703705
22.85909075	8.64e-08		11.429545375
22.87479075	1.72e-07		11.437395375
22.89080741	2.89e-07		11.445403705
22.90632408	4.4e-07		11.45316204
22.92235741	6.33e-07		11.461178705
22.93820741	8.74e-07		11.469103705
22.95389075	1.16e-06		11.476945375
22.96975741	1.48e-06		11.484878705
22.98544075	1.85e-06		11.492720375
23.00112408	2.27e-06		11.50056204
23.01699075	2.71e-06		11.508495375
23.03267408	3.17e-06		11.51633704
23.04887408	3.68e-06		11.52443704
23.06439075	4.21e-06		11.532195375
23.08024075	4.75e-06		11.540120375
23.09594075	5.3e-06		11.547970375
23.11179075	5.86e-06		11.555895375
23.12747408	6.42e-06		11.56373704
23.14334075	6.97e-06		11.571670375
23.15902408	7.5e-06		11.57951204
23.17487408	8e-06		11.58743704
23.19057408	8.49e-06		11.59528704
23.20659075	8.96e-06		11.603295375
23.22212408	9.4e-06		11.61106204
23.23814075	9.81e-06	10834.51848	11.619070375
23.25382408	1.02e-05	11111.64299	11.62691204
23.26952408	1.05e-05	11396.17004	11.63476204
23.28554075	1.08e-05	11686.79494	11.642770375
23.30122408	1.1e-05	11945.6623	11.65061204
23.31709075	1.12e-05	12179.42824	11.658545375
23.33277408	1.14e-05	12393.18505	11.66638704
23.34862408	1.15e-05	12594.71173	11.67431204
23.36432408	1.16e-05	12771.31297	11.68216204
23.38017408	1.17e-05	12932.1874	11.69008704
23.39587408	1.17e-05	13098.48433	11.69793704
23.41172408	1.17e-05	13252.38205	11.70586204
23.42740741	1.17e-05	13389.86285	11.713703705
23.44344075	1.17e-05	13506.07637	11.721720375
23.45912408	1.16e-05	13594.69746	11.72956204
23.47480741	1.15e-05	13665.87637	11.737403705
23.49100741	1.14e-05	13726.22093	11.745503705
23.50635741	1.13e-05	13775.92919	11.753178705
23.52237408	1.12e-05	13825.7631	11.76118704
23.53807408	1.11e-05	13877.39787	11.76903704
23.55392408	1.09e-05	13939.54751	11.77696204
23.56962408	1.07e-05	13976.83157	11.78481204
23.58530741	1.06e-05	13983.87871	11.792653705
23.60132408	1.04e-05	13997.51262	11.80066204
23.61685741	1.02e-05	14027.10486	11.808428705
23.63304075	1.01e-05	14039.43642	11.816520375
23.64855741	9.88e-06	14031.28279	11.824278705
23.66442408	9.69e-06	14031.37229	11.83221204
23.68027408	9.48e-06	14031.89583	11.84013704
23.69595741	9.29e-06		11.847978705
23.71165741	9.1e-06		11.855828705
23.72750741	8.92e-06		11.863753705
23.74335741	8.74e-06		11.871678705
23.75939075	8.54e-06		11.879695375
23.77474075	8.35e-06		11.887370375
23.79077408	8.17e-06		11.89538704
23.80645741	7.99e-06		11.903228705
23.82247408	7.81e-06		11.91123704
23.83800741	7.62e-06		11.919003705
23.85402408	7.45e-06		11.92701204
23.86970741	7.28e-06		11.934853705
23.88557408	7.11e-06		11.94278704
23.90109075	6.93e-06		11.950545375
23.91694075	6.77e-06		11.958470375
23.93264075	6.61e-06		11.966320375
23.94865741	6.45e-06		11.974328705
23.96435741	6.29e-06		11.982178705
23.98004075	6.13e-06		11.990020375
23.99605741	5.99e-06		11.998028705
24.01175741	5.85e-06		12.005878705
24.02744075	5.7e-06		12.013720375
24.04362408	5.56e-06		12.02181204
24.05915741	5.42e-06		12.029578705
24.07484075	5.28e-06		12.037420375
24.09069075	5.15e-06		12.045345375
24.10639075	5.02e-06		12.053195375
24.12240741	4.88e-06		12.061203705
24.13810741	4.77e-06		12.069053705
24.15395741	4.65e-06		12.076978705
24.16947408	4.54e-06		12.08473704
24.18534075	4.42e-06		12.092670375
24.20135741	4.31e-06		12.100678705
24.21687408	4.2e-06		12.10843704
24.23290741	4.1e-06		12.116453705
24.24859075	3.99e-06		12.124295375
24.26427408	3.89e-06		12.13213704
24.28030741	3.8e-06		12.140153705
24.29599075	3.71e-06		12.147995375
24.31169075	3.62e-06		12.155845375
24.32737408	3.53e-06		12.16368704
24.34339075	3.44e-06		12.171695375
24.35925741	3.36e-06		12.179628705
24.37494075	3.28e-06		12.187470375
24.39062408	3.19e-06		12.19531204
24.40649075	3.11e-06		12.203245375
24.42234075	3.05e-06		12.211170375
24.43802408	2.98e-06		12.21901204
24.45372408	2.9e-06		12.22686204
24.46974075	2.83e-06		12.234870375
24.48544075	2.77e-06		12.242720375
24.50112408	2.71e-06		12.25056204
24.51714075	2.65e-06		12.258570375
24.53284075	2.58e-06		12.266420375
24.54852408	2.52e-06		12.27426204
24.56420741	2.46e-06		12.282103705
24.58024075	2.41e-06		12.290120375
24.59609075	2.35e-06		12.298045375
24.61160741	2.29e-06		12.305803705
24.62764075	2.24e-06		12.313820375
24.64332408	2.19e-06		12.32166204
24.65900741	2.14e-06		12.329503705
24.67504075	2.08e-06		12.337520375
24.69072408	2.03e-06		12.34536204
24.70642408	1.98e-06		12.35321204
24.72210741	1.93e-06		12.361053705
24.73812408	1.88e-06		12.36906204
24.75382408	1.83e-06		12.37691204
24.76950741	1.79e-06		12.384753705
24.78552408	1.75e-06		12.39276204
24.80122408	1.7e-06		12.40061204
24.81707408	1.65e-06		12.40853704
24.83275741	1.61e-06		12.416378705
24.84845741	1.57e-06		12.424228705
24.86447408	1.52e-06		12.43223704
24.88017408	1.47e-06		12.44008704
24.89602408	1.43e-06		12.44801204
24.91170741	1.39e-06		12.455853705
24.92757408	1.36e-06		12.46378704
24.94325741	1.31e-06		12.471628705
24.95894075	1.27e-06		12.479470375
24.97497408	1.23e-06		12.48748704
24.99082408	1.2e-06		12.49541204
25.00634075	1.16e-06		12.503170375
25.02237408	1.12e-06		12.51118704
25.03789075	1.09e-06		12.518945375
25.05392408	1.06e-06		12.52696204
25.06960741	1.02e-06		12.534803705
25.08529075	9.81e-07		12.542645375
25.10132408	9.47e-07		12.55066204
25.11700741	9.21e-07		12.558503705
25.13269075	8.96e-07		12.566345375
25.14839075	8.65e-07		12.574195375
25.16424075	8.31e-07		12.582120375
25.18025741	8.02e-07		12.590128705
25.19579075	7.82e-07		12.597895375
25.21180741	7.58e-07		12.605903705
25.22750741	7.26e-07		12.613753705
25.24319075	6.99e-07		12.621595375
25.25937408	6.79e-07		12.62968704
25.27490741	6.56e-07		12.637453705
25.29059075	6.33e-07		12.645295375
25.30627408	6.06e-07		12.65313704
25.32230741	5.86e-07		12.661153705
25.33799075	5.72e-07		12.668995375
25.35384075	5.57e-07		12.676920375
25.36954075	5.34e-07		12.684770375
25.38522408	5.1e-07		12.69261204
25.40109075	4.97e-07		12.700545375
25.41694075	4.84e-07		12.708470375
25.43279075	4.65e-07		12.716395375
25.44849075	4.46e-07		12.724245375
25.46417408	4.35e-07		12.73208704
25.48019075	4.26e-07		12.740095375
25.49605741	4.11e-07		12.748028705
25.51174075	3.93e-07		12.755870375
25.52775741	3.78e-07		12.763878705
25.54329075	3.7e-07		12.771645375
25.55897408	3.61e-07		12.77948704
25.57500741	3.49e-07		12.787503705
25.59069075	3.34e-07		12.795345375
25.60637408	3.24e-07		12.80318704
25.62207408	3.19e-07		12.81103704
25.63809075	3.09e-07		12.819045375
25.65410741	2.95e-07		12.827053705
25.66964075	2.9e-07		12.834820375
25.68532408	2.88e-07		12.84266204
25.70117408	2.78e-07		12.85058704
25.71687408	2.66e-07		12.85843704
25.73272408	2.6e-07		12.86636204
25.74857408	2.58e-07		12.87428704
25.76427408	2.56e-07		12.88213704
25.77995741	2.49e-07		12.889978705
25.79582408	2.4e-07		12.89791204
25.81184075	2.38e-07		12.905920375
25.82735741	2.38e-07		12.913678705
25.84339075	2.34e-07		12.921695375
25.85907408	2.26e-07		12.92953704
25.87475741	2.2e-07		12.937378705
25.89079075	2.2e-07		12.945395375
25.90647408	2.2e-07		12.95323704
25.92215741	2.14e-07		12.961078705
25.93802408	2.07e-07		12.96901204
25.95370741	2.08e-07		12.976853705
25.96957408	2.07e-07		12.98478704
25.98525741	2.06e-07		12.992628705
26.00127408	2.03e-07		13.00063704
26.01680741	2.02e-07		13.008403705
26.03265741	2.01e-07		13.016328705
26.04867408	2e-07		13.02433704
26.06420741	1.93e-07		13.032103705
26.08022408	1.88e-07		13.04011204
26.09574075	1.89e-07		13.047870375
26.11177408	1.9e-07		13.05588704
26.12762408	1.89e-07		13.06381204
26.14332408	1.88e-07		13.07166204
26.15917408	1.82e-07		13.07958704
26.17485741	1.8e-07		13.087428705
26.19055741	1.79e-07		13.095278705
26.20640741	1.74e-07		13.103203705
26.22209075	1.7e-07		13.111045375
26.23795741	1.7e-07		13.118978705
26.25364075	1.69e-07		13.126820375
26.26965741	1.63e-07		13.134828705
26.28535741	1.57e-07		13.142678705
26.30104075	1.57e-07		13.150520375
26.31707408	1.56e-07		13.15853704
26.33275741	1.54e-07		13.166378705
26.34844075	1.47e-07		13.174220375
26.36447408	1.42e-07		13.18223704
26.38015741	1.41e-07		13.190078705
26.39600741	1.4e-07		13.198003705
26.41170741	1.33e-07		13.205853705
26.42772408	1.24e-07		13.21386204
26.44340741	1.22e-07		13.221703705
26.45910741	1.19e-07		13.229553705
26.47495741	1.15e-07		13.237478705
26.49065741	1.05e-07		13.245328705
26.50650741	9.92e-08		13.253253705
26.52235741	9.75e-08		13.261178705
26.53805741	9.46e-08		13.269028705
26.55374075	8.67e-08		13.276870375
26.56959075	8.13e-08		13.284795375
26.58529075	7.76e-08		13.292645375
26.60114075	7.67e-08		13.300570375
26.61682408	7.3e-08		13.30841204
26.63269075	6.48e-08		13.316345375
26.64837408	5.97e-08		13.32418704
26.66440741	5.81e-08		13.332203705
26.68009075	5.49e-08		13.340045375
26.69577408	4.81e-08		13.34788704
26.71164075	3.93e-08		13.355820375
26.72732408	3.36e-08		13.36366204
26.74334075	3.24e-08		13.371670375
26.75920741	2.83e-08		13.379603705
26.77489075	2.11e-08		13.387445375
26.79057408	2.08e-08		13.39528704
26.80627408	2.01e-08		13.40313704
26.82229075	1.44e-08		13.411145375
26.83797408	6.91e-09		13.41898704
26.85384075	4.02e-09		13.426920375
26.86952408	3.45e-09		13.43476204
26.88539075	1.72e-10		13.442695375
26.90107408	-7.28e-09		13.45053704
26.91709075	-1.25e-08		13.458545375
26.93279075	-1.29e-08		13.466395375
26.94864075	-1.38e-08		13.474320375
26.96432408	-1.47e-08		13.48216204
26.98002408	-1.91e-08		13.49001204
26.99604075	-2.48e-08		13.498020375
