# Supplementary material for: Optimized PAR-2 RING dimerization mediates cooperative and selective membrane binding for robust cell polarity
Source: EMBO J. 2024 Jun 21;43(15):3214–39. doi: 10.1038/s44318-024-00123-3 (PMC11294563; doi:10.1038/s44318-024-00123-3)
Supplement: Supplementary file 7 — Source data Fig. 2 [file 44318_2024_123_MOESM7_ESM.zip › Figure 2/2G/L109R_750ugml.csv]

Time	RIU	Molar mass	Retention volume
21.01151356	9.79e-08		10.50575678
21.02730256	9.91e-08		10.51365128
21.04309156	1e-07		10.52154578
21.05888056	1.01e-07		10.52944028
21.07466956	9.93e-08		10.53733478
21.09045856	9.73e-08		10.54522928
21.10624756	1.01e-07		10.55312378
21.12203657	1.01e-07		10.561018285
21.13782557	1.01e-07		10.568912785
21.15361457	9.99e-08		10.576807285
21.16940357	9.68e-08		10.584701785
21.18519257	1.01e-07		10.592596285
21.20098157	1e-07		10.600490785
21.21677058	9.97e-08		10.60838529
21.23255958	9.69e-08		10.61627979
21.24834858	9.73e-08		10.62417429
21.26413758	1.02e-07		10.63206879
21.27992658	1.04e-07		10.63996329
21.29571558	1.04e-07		10.64785779
21.31150458	1.05e-07		10.65575229
21.32729359	1.07e-07		10.663646795
21.34308259	1.08e-07		10.671541295
21.35887159	1.07e-07		10.679435795
21.37466059	1.07e-07		10.687330295
21.39044959	1.08e-07		10.695224795
21.40623859	1.12e-07		10.703119295
21.42202759	1.15e-07		10.711013795
21.4378166	1.16e-07		10.7189083
21.4536056	1.16e-07		10.7268028
21.4693946	1.19e-07		10.7346973
21.4851836	1.2e-07		10.7425918
21.5009726	1.19e-07		10.7504863
21.5167616	1.18e-07		10.7583808
21.53255061	1.19e-07		10.766275305
21.54833961	1.22e-07		10.774169805
21.56412861	1.23e-07		10.782064305
21.57991761	1.24e-07		10.789958805
21.59570661	1.26e-07		10.797853305
21.61149561	1.27e-07		10.805747805
21.62728461	1.27e-07		10.813642305
21.64307362	1.27e-07		10.82153681
21.65886262	1.25e-07		10.82943131
21.67465162	1.3e-07		10.83732581
21.69044062	1.33e-07		10.84522031
21.70622962	1.34e-07		10.85311481
21.72201862	1.34e-07		10.86100931
21.73780762	1.34e-07		10.86890381
21.75359663	1.38e-07		10.876798315
21.76938563	1.38e-07		10.884692815
21.78517463	1.38e-07		10.892587315
21.80096363	1.37e-07		10.900481815
21.81675263	1.45e-07		10.908376315
21.83254163	1.46e-07		10.916270815
21.84833063	1.46e-07		10.924165315
21.86411964	1.47e-07		10.93205982
21.87990864	1.53e-07		10.93995432
21.89569764	1.52e-07		10.94784882
21.91148664	1.52e-07		10.95574332
21.92727564	1.5e-07		10.96363782
21.94306464	1.51e-07		10.97153232
21.95885365	1.58e-07		10.979426825
21.97464265	1.58e-07		10.987321325
21.99043165	1.58e-07		10.995215825
22.00622065	1.57e-07		11.003110325
22.02200965	1.62e-07		11.011004825
22.03779865	1.65e-07		11.018899325
22.05358765	1.65e-07		11.026793825
22.06937666	1.66e-07		11.03468833
22.08516566	1.7e-07		11.04258283
22.10095466	1.8e-07		11.05047733
22.11674366	1.8e-07		11.05837183
22.13253266	1.81e-07		11.06626633
22.14832166	1.81e-07		11.07416083
22.16411066	1.87e-07		11.08205533
22.17989967	1.88e-07		11.089949835
22.19568867	1.88e-07		11.097844335
22.21147767	1.88e-07		11.105738835
22.22726667	1.94e-07		11.113633335
22.24305567	1.98e-07		11.121527835
22.25884467	2.01e-07		11.129422335
22.27463368	2.04e-07		11.13731684
22.29042268	2.06e-07		11.14521134
22.30621168	2.16e-07		11.15310584
22.32200068	2.17e-07		11.16100034
22.33778968	2.17e-07		11.16889484
22.35357868	2.17e-07		11.17678934
22.36936768	2.25e-07		11.18468384
22.38515669	2.38e-07		11.192578345
22.40094569	2.39e-07		11.200472845
22.41673469	2.4e-07		11.208367345
22.43252369	2.46e-07		11.216261845
22.44831269	2.56e-07		11.224156345
22.46410169	2.59e-07		11.232050845
22.47989069	2.61e-07		11.239945345
22.4956797	2.63e-07		11.24783985
22.5114687	2.7e-07		11.25573435
22.5272577	2.84e-07		11.26362885
22.5430467	2.89e-07		11.27152335
22.5588357	2.91e-07		11.27941785
22.5746247	2.99e-07		11.28731235
22.5904137	3.13e-07		11.29520685
22.60620271	3.18e-07		11.303101355
22.62199171	3.24e-07		11.310995855
22.63778071	3.27e-07		11.318890355
22.65356971	3.4e-07		11.326784855
22.66935871	3.5e-07		11.334679355
22.68514771	3.56e-07		11.342573855
22.70093672	3.64e-07		11.35046836
22.71672572	3.78e-07		11.35836286
22.73251472	3.92e-07		11.36625736
22.74830372	4.03e-07		11.37415186
22.76409272	4.08e-07		11.38204636
22.77988172	4.2e-07		11.38994086
22.79567072	4.41e-07		11.39783536
22.81145973	4.58e-07		11.405729865
22.82724873	4.64e-07		11.413624365
22.84303773	4.72e-07		11.421518865
22.85882673	4.92e-07		11.429413365
22.87461573	5.14e-07		11.437307865
22.89040473	5.28e-07		11.445202365
22.90619373	5.39e-07		11.453096865
22.92198274	5.59e-07		11.46099137
22.93777174	5.86e-07		11.46888587
22.95356074	6.08e-07		11.47678037
22.96934974	6.26e-07		11.48467487
22.98513874	6.47e-07		11.49256937
23.00092774	6.72e-07		11.50046387
23.01671675	6.98e-07		11.508358375
23.03250575	7.17e-07		11.516252875
23.04829475	7.36e-07		11.524147375
23.06408375	7.62e-07		11.532041875
23.07987275	7.95e-07		11.539936375
23.09566175	8.25e-07		11.547830875
23.11145075	8.49e-07		11.555725375
23.12723976	8.77e-07		11.56361988
23.14302876	9.13e-07		11.57151438
23.15881776	9.48e-07		11.57940888
23.17460676	9.77e-07		11.58730338
23.19039576	1.01e-06		11.59519788
23.20618476	1.04e-06		11.60309238
23.22197376	1.08e-06		11.61098688
23.23776277	1.11e-06		11.618881385
23.25355177	1.15e-06		11.626775885
23.26934077	1.18e-06		11.634670385
23.28512977	1.22e-06		11.642564885
23.30091877	1.27e-06		11.650459385
23.31670777	1.3e-06		11.658353885
23.33249678	1.34e-06		11.66624839
23.34828578	1.39e-06		11.67414289
23.36407478	1.44e-06		11.68203739
23.37986378	1.49e-06		11.68993189
23.39565278	1.54e-06		11.69782639
23.41144178	1.59e-06		11.70572089
23.42723078	1.66e-06		11.71361539
23.44301979	1.73e-06		11.721509895
23.45880879	1.79e-06		11.729404395
23.47459779	1.86e-06		11.737298895
23.49038679	1.94e-06		11.745193395
23.50617579	2.03e-06		11.753087895
23.52196479	2.13e-06		11.760982395
23.53775379	2.22e-06		11.768876895
23.5535428	2.33e-06		11.7767714
23.5693318	2.45e-06		11.7846659
23.5851208	2.58e-06		11.7925604
23.6009098	2.71e-06		11.8004549
23.6166988	2.85e-06		11.8083494
23.6324878	3.01e-06		11.8162439
23.6482768	3.17e-06		11.8241384
23.66406581	3.34e-06		11.832032905
23.67985481	3.52e-06		11.839927405
23.69564381	3.71e-06		11.847821905
23.71143281	3.92e-06		11.855716405
23.72722181	4.13e-06		11.863610905
23.74301081	4.35e-06		11.871505405
23.75879982	4.58e-06		11.87939991
23.77458882	4.81e-06		11.88729441
23.79037782	5.05e-06		11.89518891
23.80616682	5.28e-06		11.90308341
23.82195582	5.51e-06		11.91097791
23.83774482	5.76e-06		11.91887241
23.85353382	6.01e-06		11.92676691
23.86932283	6.26e-06		11.934661415
23.88511183	6.5e-06		11.942555915
23.90090083	6.74e-06		11.950450415
23.91668983	6.97e-06		11.958344915
23.93247883	7.2e-06		11.966239415
23.94826783	7.42e-06	8403.832265	11.974133915
23.96405683	7.63e-06	8379.328716	11.982028415
23.97984584	7.83e-06	8393.023797	11.98992292
23.99563484	8.01e-06	8456.393896	11.99781742
24.01142384	8.18e-06	8533.483708	12.00571192
24.02721284	8.33e-06	8628.860437	12.01360642
24.04300184	8.46e-06	8755.483103	12.02150092
24.05879084	8.58e-06	8901.157532	12.02939542
24.07457985	8.68e-06	9022.76416	12.037289925
24.09036885	8.76e-06	9116.769119	12.045184425
24.10615785	8.82e-06	9188.245918	12.053078925
24.12194685	8.86e-06	9243.729754	12.060973425
24.13773585	8.87e-06	9315.706908	12.068867925
24.15352485	8.87e-06	9397.001026	12.076762425
24.16931385	8.87e-06	9480.713565	12.084656925
24.18510286	8.84e-06	9572.218731	12.09255143
24.20089186	8.8e-06	9663.851748	12.10044593
24.21668086	8.74e-06	9738.153282	12.10834043
24.23246986	8.65e-06	9792.156252	12.11623493
24.24825886	8.55e-06	9825.077694	12.12412943
24.26404786	8.45e-06	9842.296562	12.13202393
24.27983686	8.34e-06	9872.029596	12.13991843
24.29562587	8.2e-06	9921.237169	12.147812935
24.31141487	8.06e-06	9964.632467	12.155707435
24.32720387	7.92e-06	9987.478106	12.163601935
24.34299287	7.77e-06	10022.61848	12.171496435
24.35878187	7.62e-06	10107.38291	12.179390935
24.37457087	7.45e-06	10205.96436	12.187285435
24.39035988	7.28e-06	10238.56519	12.19517994
24.40614888	7.12e-06	10230.06656	12.20307444
24.42193788	6.95e-06		12.21096894
24.43772688	6.77e-06		12.21886344
24.45351588	6.6e-06		12.22675794
24.46930488	6.46e-06		12.23465244
24.48509388	6.3e-06		12.24254694
24.50088289	6.13e-06		12.250441445
24.51667189	5.96e-06		12.258335945
24.53246089	5.8e-06		12.266230445
24.54824989	5.66e-06		12.274124945
24.56403889	5.51e-06		12.282019445
24.57982789	5.36e-06		12.289913945
24.59561689	5.23e-06		12.297808445
24.6114059	5.11e-06		12.30570295
24.6271949	4.98e-06		12.31359745
24.6429839	4.84e-06		12.32149195
24.6587729	4.71e-06		12.32938645
24.6745619	4.59e-06		12.33728095
24.6903509	4.48e-06		12.34517545
24.7061399	4.36e-06		12.35306995
24.72192891	4.24e-06		12.360964455
24.73771791	4.14e-06		12.368858955
24.75350691	4.04e-06		12.376753455
24.76929591	3.94e-06		12.384647955
24.78508491	3.83e-06		12.392542455
24.80087391	3.73e-06		12.400436955
24.81666292	3.64e-06		12.40833146
24.83245192	3.56e-06		12.41622596
24.84824092	3.47e-06		12.42412046
24.86402992	3.37e-06		12.43201496
24.87981892	3.29e-06		12.43990946
24.89560792	3.21e-06		12.44780396
24.91139692	3.14e-06		12.45569846
24.92718593	3.06e-06		12.463592965
24.94297493	2.98e-06		12.471487465
24.95876393	2.91e-06		12.479381965
24.97455293	2.84e-06		12.487276465
24.99034193	2.77e-06		12.495170965
25.00613093	2.69e-06		12.503065465
25.02191993	2.62e-06		12.510959965
25.03770894	2.56e-06		12.51885447
25.05349794	2.5e-06		12.52674897
25.06928694	2.43e-06		12.53464347
25.08507594	2.37e-06		12.54253797
25.10086494	2.32e-06		12.55043247
25.11665394	2.27e-06		12.55832697
25.13244295	2.21e-06		12.566221475
25.14823195	2.15e-06		12.574115975
25.16402095	2.1e-06		12.582010475
25.17980995	2.06e-06		12.589904975
25.19559895	2.01e-06		12.597799475
25.21138795	1.97e-06		12.605693975
25.22717695	1.92e-06		12.613588475
25.24296596	1.88e-06		12.62148298
25.25875496	1.84e-06		12.62937748
25.27454396	1.8e-06		12.63727198
25.29033296	1.76e-06		12.64516648
25.30612196	1.73e-06		12.65306098
25.32191096	1.7e-06		12.66095548
25.33769996	1.67e-06		12.66884998
25.35348897	1.63e-06		12.676744485
25.36927797	1.61e-06		12.684638985
25.38506697	1.59e-06		12.692533485
25.40085597	1.56e-06		12.700427985
25.41664497	1.53e-06		12.708322485
25.43243397	1.51e-06		12.716216985
25.44822297	1.5e-06		12.724111485
25.46401198	1.49e-06		12.73200599
25.47980098	1.47e-06		12.73990049
25.49558998	1.45e-06		12.74779499
25.51137898	1.44e-06		12.75568949
25.52716798	1.44e-06		12.76358399
25.54295698	1.43e-06		12.77147849
25.55874599	1.41e-06		12.779372995
25.57453499	1.41e-06		12.787267495
25.59032399	1.41e-06		12.795161995
25.60611299	1.41e-06		12.803056495
25.62190199	1.41e-06		12.810950995
25.63769099	1.4e-06		12.818845495
25.65347999	1.4e-06		12.826739995
25.669269	1.41e-06		12.8346345
25.685058	1.41e-06		12.842529
25.700847	1.41e-06		12.8504235
25.716636	1.41e-06		12.858318
25.732425	1.42e-06		12.8662125
25.748214	1.43e-06		12.874107
25.764003	1.43e-06		12.8820015
25.77979201	1.43e-06		12.889896005
25.79558101	1.44e-06		12.897790505
25.81137001	1.44e-06		12.905685005
25.82715901	1.44e-06		12.913579505
25.84294801	1.44e-06		12.921474005
25.85873701	1.44e-06		12.929368505
25.87452602	1.45e-06		12.93726301
25.89031502	1.45e-06		12.94515751
25.90610402	1.45e-06		12.95305201
25.92189302	1.45e-06		12.96094651
25.93768202	1.44e-06		12.96884101
25.95347102	1.44e-06		12.97673551
25.96926002	1.44e-06		12.98463001
25.98504903	1.43e-06		12.992524515
26.00083803	1.42e-06		13.000419015
26.01662703	1.42e-06		13.008313515
26.03241603	1.41e-06		13.016208015
26.04820503	1.39e-06		13.024102515
26.06399403	1.38e-06		13.031997015
26.07978303	1.37e-06		13.039891515
26.09557204	1.36e-06		13.04778602
26.11136104	1.34e-06		13.05568052
26.12715004	1.32e-06		13.06357502
26.14293904	1.31e-06		13.07146952
26.15872804	1.3e-06		13.07936402
26.17451704	1.28e-06		13.08725852
26.19030605	1.25e-06		13.095153025
26.20609505	1.24e-06		13.103047525
26.22188405	1.22e-06		13.110942025
26.23767305	1.2e-06		13.118836525
26.25346205	1.18e-06		13.126731025
26.26925105	1.15e-06		13.134625525
26.28504005	1.13e-06		13.142520025
26.30082906	1.11e-06		13.15041453
26.31661806	1.08e-06		13.15830903
26.33240706	1.05e-06		13.16620353
26.34819606	1.03e-06		13.17409803
26.36398506	1.02e-06		13.18199253
26.37977406	9.93e-07		13.18988703
26.39556306	9.6e-07		13.19778153
26.41135207	9.35e-07		13.205676035
26.42714107	9.18e-07		13.213570535
26.44293007	9.01e-07		13.221465035
26.45871907	8.74e-07		13.229359535
26.47450807	8.46e-07		13.237254035
26.49029707	8.28e-07		13.245148535
26.50608607	8.13e-07		13.253043035
26.52187508	7.91e-07		13.26093754
26.53766408	7.62e-07		13.26883204
26.55345308	7.37e-07		13.27672654
26.56924208	7.22e-07		13.28462104
26.58503108	7.09e-07		13.29251554
26.60082008	6.88e-07		13.30041004
26.61660909	6.67e-07		13.308304545
26.63239809	6.52e-07		13.316199045
26.64818709	6.41e-07		13.324093545
26.66397609	6.24e-07		13.331988045
26.67976509	6.02e-07		13.339882545
26.69555409	5.87e-07		13.347777045
26.71134309	5.78e-07		13.355671545
26.7271321	5.65e-07		13.36356605
26.7429211	5.44e-07		13.37146055
26.7587101	5.29e-07		13.37935505
26.7744991	5.18e-07		13.38724955
26.7902881	5.11e-07		13.39514405
26.8060771	4.98e-07		13.40303855
26.8218661	4.81e-07		13.41093305
26.83765511	4.69e-07		13.418827555
26.85344411	4.6e-07		13.426722055
26.86923311	4.49e-07		13.434616555
26.88502211	4.37e-07		13.442511055
26.90081111	4.25e-07		13.450405555
26.91660011	4.22e-07		13.458300055
26.93238912	4.17e-07		13.46619456
26.94817812	4.02e-07		13.47408906
26.96396712	3.87e-07		13.48198356
26.97975612	3.81e-07		13.48987806
26.99554512	3.81e-07		13.49777256
