# Supplementary material for: Optimized PAR-2 RING dimerization mediates cooperative and selective membrane binding for robust cell polarity
Source: EMBO J. 2024 Jun 21;43(15):3214–39. doi: 10.1038/s44318-024-00123-3 (PMC11294563; doi:10.1038/s44318-024-00123-3)
Supplement: Supplementary file 7 — Source data Fig. 2 [file 44318_2024_123_MOESM7_ESM.zip › Figure 2/2F/wt_10000ugml.csv]

Time	RIU	Molar mass	Retention volume
21.01170885283931	2.025132653917709e-07		10.505854426419655
21.02749799033163	2.022782701402838e-07		10.513748995165814
21.04328712782395	2.007727744803384e-07		10.521643563911976
21.05907626531628	1.957952044558179e-07		10.52953813265814
21.0748654028086	1.947108187820444e-07		10.5374327014043
21.09065454030092	1.998979541380795e-07		10.54532727015046
21.10644367779324	1.989245634459241e-07		10.55322183889662
21.12223281528556	1.97951172753767e-07		10.56111640764278
21.13802195277789	1.958238626312516e-07		10.569010976388945
21.15381109027021	1.973070555790771e-07		10.576905545135105
21.16960022776253	1.969572250687199e-07		10.584800113881265
21.18538936525485	1.966073945583644e-07		10.592694682627425
21.20117850274718	1.942706805133955e-07		10.60058925137359
21.2169676402395	1.947482834213514e-07		10.60848382011975
21.23275677773182	1.975962571900521e-07		10.61637838886591
21.24854591522415	1.986860524240324e-07		10.624272957612074
21.26433505271647	1.987802913555449e-07		10.632167526358234
21.28012419020879	1.988745302870574e-07		10.640062095104396
21.29591332770111	2.015505090528132e-07		10.647956663850556
21.31170246519343	2.020573051550237e-07		10.655851232596715
21.32749160268576	2.018577556970741e-07		10.66374580134288
21.34328074017808	2.016582062391237e-07		10.67164037008904
21.3590698776704	2.013937405590342e-07		10.6795349388352
21.37485901516272	2.067007796426977e-07		10.68742950758136
21.39064815265505	2.076991965067288e-07		10.695324076327525
21.40643729014737	2.086976133707581e-07		10.703218645073685
21.42222642763969	2.089003304722462e-07		10.711113213819845
21.43801556513202	2.117329984043452e-07		10.71900778256601
21.45380470262434	2.119704116168468e-07		10.72690235131217
21.46959384011666	2.118502927614845e-07		10.73479692005833
21.48538297760898	2.117301739061221e-07		10.74269148880449
21.50117211510131	2.140501951420009e-07		10.750586057550654
21.51696125259363	2.16099082625811e-07		10.758480626296816
21.53275039008595	2.170177964417416e-07		10.766375195042976
21.54853952757827	2.171696303243056e-07		10.774269763789135
21.56432866507059	2.173214642068704e-07		10.782164332535295
21.58011780256292	2.188001789223824e-07		10.79005890128146
21.59590694005524	2.193598084997713e-07		10.79795347002762
21.61169607754756	2.196174116475806e-07		10.80584803877378
21.62748521503989	2.198750147953889e-07		10.813742607519945
21.64327435253221	2.243988526173985e-07		10.821637176266105
21.65906349002453	2.314629965021875e-07		10.829531745012265
21.67485262751685	2.323700138505922e-07		10.837426313758424
21.69064176500918	2.332770311989962e-07		10.84532088250459
21.7064309025015	2.344791931897856e-07		10.85321545125075
21.72222003999382	2.371040848988602e-07		10.86111001999691
21.73800917748615	2.378358641921902e-07		10.869004588743074
21.75379831497846	2.385676434855212e-07		10.87689915748923
21.76958745247079	2.391333559024737e-07		10.884793726235396
21.78537658996311	2.475958674069251e-07		10.892688294981555
21.80116572745543	2.5391287342488e-07		10.900582863727715
21.81695486494776	2.563770160763611e-07		10.90847743247388
21.83274400244008	2.572030048497013e-07		10.91637200122004
21.8485331399324	2.6337285647172e-07		10.9242665699662
21.86432227742472	2.723715187700668e-07		10.93216113871236
21.88011141491705	2.741544438438082e-07		10.940055707458525
21.89590055240937	2.759373689175512e-07		10.947950276204685
21.91168968990169	2.796726867499107e-07		10.955844844950844
21.92747882739402	2.901666711963136e-07		10.96373941369701
21.94326796488634	2.996178105966031e-07		10.97163398244317
21.95905710237866	3.02369279824794e-07		10.97952855118933
21.97484623987098	3.063040760830176e-07		10.98742311993549
21.9906353773633	3.173159242417119e-07		10.99531768868165
22.00642451485563	3.302639339499978e-07		11.003212257427816
22.02221365234795	3.394911377991242e-07		11.011106826173975
22.03800278984027	3.469677875632104e-07		11.019001394920135
22.05379192733259	3.576174204174126e-07		11.026895963666295
22.06958106482492	3.727447433375359e-07		11.03479053241246
22.08537020231724	3.881216701618407e-07		11.04268510115862
22.10115933980956	4.003880976895059e-07		11.05057966990478
22.11694847730189	4.170984324721497e-07		11.058474238650945
22.13273761479421	4.386392042129439e-07		11.066368807397104
22.14852675228653	4.718988360043412e-07		11.074263376143264
22.16431588977885	5.281262136674842e-07		11.082157944889426
22.18010502727118	6.214058594326804e-07		11.09005251363559
22.1958941647635	7.873075047247953e-07		11.09794708238175
22.21168330225582	1.053962999819518e-06		11.10584165112791
22.22747243974814	1.469333005167992e-06		11.11373621987407
22.24326157724046	2.098066884129527e-06		11.12163078862023
22.25905071473279	3.029481954441839e-06		11.129525357366395
22.27483985222511	4.284533871126788e-06		11.137419926112555
22.29062898971743	5.905655917597123e-06		11.145314494858715
22.30641812720976	7.973453859345932e-06		11.15320906360488
22.32220726470208	1.059578851073537e-05		11.16110363235104
22.3379964021944	1.367320903789657e-05		11.1689982010972
22.35378553968672	1.710571840582716e-05		11.17689276984336
22.36957467717905	2.131341875758066e-05		11.184787338589524
22.38536381467137	2.615355681342089e-05		11.192681907335684
22.40115295216369	3.159685046281454e-05		11.200576476081846
22.41694208965601	3.73944621653857e-05		11.208471044828006
22.43273122714833	4.369864740485081e-05		11.216365613574165
22.44852036464066	5.051885644581045e-05		11.22426018232033
22.46430950213298	5.787118727409014e-05		11.23215475106649
22.4800986396253	6.53110970485233e-05		11.24004931981265
22.49588777711763	7.306348604494191e-05		11.247943888558815
22.51167691460995	8.105663380192752e-05		11.255838457304975
22.52746605210227	8.934401079461853e-05		11.263733026051135
22.54325518959459	9.749277912903838e-05		11.271627594797295
22.55904432708692	0.0001054850977562		11.27952216354346
22.57483346457924	0.0001132246216948		11.28741673228962
22.59062260207156	0.0001210944710714		11.29531130103578
22.60641173956388	0.000128841240001		11.30320586978194
22.62220087705621	0.0001360434604583		11.311100438528104
22.63799001454853	0.0001428354312887		11.318995007274266
22.65377915204085	0.0001492034818012		11.326889576020426
22.66956828953317	0.0001553128843136	15125.15427306824	11.334784144766585
22.68535742702549	0.0001608154974803	15327.66549218578	11.342678713512745
22.70114656451782	0.0001656363152652	15556.0060800733	11.35057328225891
22.71693570201014	0.0001701417430927	15758.74658800598	11.35846785100507
22.73272483950246	0.000174000262615	15913.62029136144	11.36636241975123
22.74851397699479	0.0001773675667166	16050.76813216044	11.374256988497395
22.76430311448711	0.0001800433857913	16206.69554709663	11.382151557243555
22.78009225197943	0.0001821623057531	16362.93941919032	11.390046125989715
22.79588138947175	0.0001837972742801	16493.73114585531	11.397940694735874
22.81167052696408	0.0001848639898864	16614.36958249911	11.40583526348204
22.8274596644564	0.0001850550929271	16765.414458864	11.4137298322282
22.84324880194872	0.0001850677537849	16881.63740945275	11.42162440097436
22.85903793944105	0.0001846190540924	16991.0278032771	11.429518969720524
22.87482707693336	0.0001841703544	17085.77792481167	11.43741353846668
22.89061621442569	0.0001828701017573	17195.92731146732	11.445308107212846
22.90640535191801	0.0001812639343643	17299.31548383629	11.453202675959005
22.92219448941033	0.0001792131420984	17418.39733831009	11.461097244705165
22.93798362690266	0.0001768472491516	17558.51956702841	11.46899181345133
22.95377276439498	0.0001741030335166	17702.14581778934	11.47688638219749
22.9695619018873	0.0001712344043383	17847.07255829726	11.48478095094365
22.98535103937962	0.0001681668974384	17968.47616253875	11.49267551968981
23.00114017687195	0.0001647784084165	18016.28788305903	11.500570088435975
23.01692931436427	0.0001611683681279	18007.92844298173	11.508464657182135
23.03271845185659	0.0001574239515015	18003.07393677116	11.516359225928294
23.04850758934892	0.0001537526911447	17979.4539494621	11.52425379467446
23.06429672684124	0.0001499211932908	17929.3935899193	11.53214836342062
23.08008586433356	0.0001459603389489		11.54004293216678
23.09587500182588	0.0001418288300396		11.54793750091294
23.1116641393182	0.0001377535853255		11.5558320696591
23.12745327681053	0.0001337377986841		11.563726638405265
23.14324241430285	0.0001297124318863		11.571621207151425
23.15903155179517	0.0001255753448405		11.579515775897585
23.17482068928749	0.0001215881210765		11.587410344643745
23.19060982677982	0.0001177129497802		11.59530491338991
23.20639896427214	0.0001138943064624		11.60319948213607
23.22218810176446	0.0001100130146915		11.61109405088223
23.23797723925679	0.000106211054691		11.618988619628395
23.25376637674911	0.0001026294011507		11.626883188374554
23.26955551424143	9.913803225586204e-05		11.634777757120714
23.28534465173375	9.56234046899754e-05		11.642672325866876
23.30113378922608	9.221572869024608e-05		11.65056689461304
23.3169229267184	8.897471360068603e-05		11.6584614633592
23.33271206421072	8.584105459830735e-05		11.66635603210536
23.34850120170304	8.279235386263519e-05		11.67425060085152
23.36429033919536	7.9812776226472e-05		11.68214516959768
23.38007947668769	7.697928795279472e-05		11.690039738343845
23.39586861418001	7.418994570732016e-05		11.697934307090005
23.41165775167233	7.157463615893794e-05		11.705828875836165
23.42744688916466	6.891417949881221e-05		11.71372344458233
23.44323602665698	6.643545152616361e-05		11.72161801332849
23.4590251641493	6.406932027475001e-05		11.72951258207465
23.47481430164162	6.180788156972618e-05		11.73740715082081
23.49060343913395	5.96414745745766e-05		11.745301719566974
23.50639257662627	5.749553382139183e-05		11.753196288313134
23.52218171411859	5.547937348491328e-05		11.761090857059296
23.53797085161091	5.357191051608196e-05		11.768985425805456
23.55375998910323	5.173216952347832e-05		11.776879994551615
23.56954912659556	4.994312625990229e-05		11.78477456329778
23.58533826408788	4.81911575328169e-05		11.79266913204394
23.6011274015802	4.656695422153909e-05		11.8005637007901
23.61691653907253	4.504874079201748e-05		11.808458269536265
23.63270567656485	4.351657301399469e-05		11.816352838282425
23.64849481405717	4.200299722909541e-05		11.824247407028585
23.66428395154949	4.057228731504435e-05		11.832141975774745
23.68007308904182	3.924054705026319e-05		11.84003654452091
23.69586222653414	3.792717960487126e-05		11.84793111326707
23.71165136402646	3.661814340777976e-05		11.85582568201323
23.72744050151878	3.540118039732834e-05		11.86372025075939
23.74322963901111	3.426833703925501e-05		11.871614819505554
23.75901877650343	3.319945985693899e-05		11.879509388251716
23.77480791399575	3.211480952862755e-05		11.887403956997876
23.79059705148807	3.10574906715519e-05		11.895298525744035
23.8063861889804	3.006989779314349e-05		11.9031930944902
23.82217532647272	2.913612274277156e-05		11.91108766323636
23.83796446396504	2.821764040865494e-05		11.91898223198252
23.85375360145736	2.731906986217088e-05		11.92687680072868
23.86954273894969	2.646751544403061e-05		11.934771369474845
23.88533187644201	2.567604808444738e-05		11.942665938221005
23.90112101393433	2.491986774282221e-05		11.950560506967165
23.91691015142665	2.414604947214316e-05		11.958455075713324
23.93269928891898	2.341153318985601e-05		11.96634964445949
23.9484884264113	2.270652947905218e-05		11.97424421320565
23.96427756390362	2.205284550357366e-05		11.98213878195181
23.98006670139595	2.138983716677059e-05		11.990033350697974
23.99585583888827	2.075400421557508e-05		11.997927919444136
24.01164497638059	2.016517065758865e-05		12.005822488190296
24.02743411387291	1.959646908235554e-05		12.013717056936455
24.04322325136523	1.905707928832327e-05		12.021611625682615
24.05901238885756	1.850181094634288e-05		12.02950619442878
24.07480152634988	1.79864213555067e-05		12.03740076317494
24.0905906638422	1.750182447953495e-05		12.0452953319211
24.10637980133452	1.703503672877206e-05		12.05318990066726
24.12216893882685	1.658467284330367e-05		12.061084469413425
24.13795807631917	1.612857395703228e-05		12.068979038159585
24.15374721381149	1.572098322017818e-05		12.076873606905744
24.16953635130382	1.53363545613785e-05		12.08476817565191
24.18532548879614	1.495397753709883e-05		12.09266274439807
24.20111462628846	1.45770305383474e-05		12.10055731314423
24.21690376378078	1.4217183292065e-05		12.10845188189039
24.2326929012731	1.389134890985237e-05		12.11634645063655
24.24848203876543	1.357965938086695e-05		12.124241019382715
24.26427117625775	1.326445834685557e-05		12.132135588128875
24.28006031375007	1.295924843157563e-05		12.140030156875035
24.29584945124239	1.26864803648943e-05		12.147924725621195
24.31163858873472	1.243767154164859e-05		12.15581929436736
24.32742772622704	1.218315888463576e-05		12.16371386311352
24.34321686371936	1.193295520392373e-05		12.17160843185968
24.35900600121169	1.17117761232677e-05		12.179503000605845
24.37479513870401	1.151822252225362e-05		12.187397569352004
24.39058427619633	1.133111300794897e-05		12.195292138098164
24.40637341368865	1.113461334257976e-05		12.203186706844326
24.42216255118098	1.093907664703725e-05		12.21108127559049
24.4379516886733	1.076023334348516e-05		12.21897584433665
24.45374082616562	1.059502605406137e-05		12.22687041308281
24.46952996365794	1.042889616757192e-05		12.23476498182897
24.48531910115026	1.027065728723769e-05		12.24265955057513
24.50110823864259	1.011702654788905e-05		12.250554119321295
24.51689737613491	9.985569438514012e-06		12.258448688067455
24.53268651362723	9.851082938531732e-06		12.266343256813615
24.54847565111956	9.70540809320916e-06		12.27423782555978
24.56426478861188	9.570871142111624e-06		12.28213239430594
24.5800539261042	9.448799372734078e-06		12.2900269630521
24.59584306359652	9.329797986017911e-06		12.29792153179826
24.61163220108885	9.204941168559444e-06		12.305816100544424
24.62742133858117	9.07921971460712e-06		12.313710669290584
24.64321047607349	8.955097002501473e-06		12.321605238036746
24.65899961356582	8.839316044721141e-06		12.32949980678291
24.67478875105813	8.720177462526798e-06		12.337394375529065
24.69057788855046	8.589468027226584e-06		12.34528894427523
24.70636702604278	8.46764311104361e-06		12.35318351302139
24.7221561635351	8.358498616489443e-06		12.36107808176755
24.73794530102743	8.239220317628186e-06		12.368972650513715
24.75373443851975	8.115569503643426e-06		12.376867219259875
24.76952357601207	7.9855690189889e-06		12.384761788006035
24.78531271350439	7.861878418253367e-06		12.392656356752195
24.80110185099672	7.740372872274046e-06		12.40055092549836
24.81689098848904	7.610956486141679e-06		12.40844549424452
24.83268012598136	7.475146265408492e-06		12.41634006299068
24.84846926347369	7.342452852934278e-06		12.424234631736844
24.86425840096601	7.215471053617665e-06		12.432129200483004
24.88004753845833	7.085014220295805e-06		12.440023769229166
24.89583667595065	6.945487819254218e-06		12.447918337975326
24.91162581344297	6.812462884853069e-06		12.455812906721485
24.9274149509353	6.67996116243442e-06		12.46370747546765
24.94320408842762	6.551632543536513e-06		12.47160204421381
24.95899322591994	6.417266124409066e-06		12.47949661295997
24.97478236341226	6.276882981857714e-06		12.48739118170613
24.99057150090459	6.141306008357718e-06		12.495285750452295
25.00636063839691	6.013260286621462e-06		12.503180319198455
25.02214977588923	5.886956770660126e-06		12.511074887944615
25.03793891338156	5.755019333377819e-06		12.51896945669078
25.05372805087388	5.621767578134085e-06		12.52686402543694
25.0695171883662	5.49589811235964e-06		12.5347585941831
25.08530632585852	5.372564293464804e-06		12.54265316292926
25.10109546335085	5.245658834471936e-06		12.550547731675424
25.11688460084317	5.119679452023607e-06		12.558442300421586
25.13267373833549	5.004229242363208e-06		12.566336869167746
25.14846287582781	4.899234508482668e-06		12.574231437913905
25.16425201332013	4.789992712300375e-06		12.582126006660065
25.18004115081246	4.676302323151717e-06		12.59002057540623
25.19583028830478	4.568697323096771e-06		12.59791514415239
25.2116194257971	4.469254929172879e-06		12.60580971289855
25.22740856328943	4.371143525897915e-06		12.613704281644715
25.24319770078175	4.270424329664463e-06		12.621598850390875
25.25898683827407	4.173041951899291e-06		12.629493419137034
25.27477597576639	4.081781311330139e-06		12.637387987883194
25.29056511325872	3.994740957013911e-06		12.64528255662936
25.30635425075104	3.904132596729043e-06		12.65317712537552
25.32214338824336	3.809916910500189e-06		12.66107169412168
25.33793252573568	3.727377227308999e-06		12.66896626286784
25.353721663228	3.660014199856066e-06		12.676860831614
25.36951080072033	3.593492373687608e-06		12.684755400360165
25.38529993821265	3.522904796275859e-06		12.692649969106325
25.40108907570497	3.454396053863452e-06		12.700544537852485
25.4168782131973	3.397711601469732e-06		12.70843910659865
25.43266735068962	3.340344779084741e-06		12.71633367534481
25.44845648818194	3.28089943764787e-06		12.72422824409097
25.46424562567426	3.22887906854175e-06		12.73212281283713
25.48003476316659	3.182803537733447e-06		12.740017381583295
25.49582390065891	3.141829798377897e-06		12.747911950329454
25.51161303815123	3.100106872399715e-06		12.755806519075614
25.52740217564355	3.05233670481994e-06		12.763701087821776
25.54319131313588	3.008595607933957e-06		12.77159565656794
25.5589804506282	2.977984428776913e-06		12.7794902253141
25.57476958812052	2.94870033639108e-06		12.78738479406026
25.59055872561284	2.912789372193567e-06		12.79527936280642
25.60634786310517	2.87702313356719e-06		12.803173931552585
25.62213700059749	2.84758899652791e-06		12.811068500298745
25.63792613808981	2.825617442268513e-06		12.818963069044905
25.65371527558213	2.802243326079446e-06		12.826857637791065
25.66950441307446	2.774385433401589e-06		12.83475220653723
25.68529355056678	2.754799845966479e-06		12.84264677528339
25.7010826880591	2.742960417610599e-06		12.85054134402955
25.71687182555142	2.731653120826599e-06		12.85843591277571
25.73266096304375	2.716074514889924e-06		12.866330481521874
25.74845010053607	2.698419365258089e-06		12.874225050268034
25.76423923802839	2.68649898434221e-06		12.882119619014196
25.78002837552072	2.678441012519661e-06		12.89001418776036
25.79581751301304	2.670828325474558e-06		12.89790875650652
25.81160665050536	2.661009990848668e-06		12.90580332525268
25.82739578799768	2.654090857985551e-06		12.91369789399884
25.84318492549	2.652534734298497e-06		12.921592462745
25.85897406298233	2.650877841614173e-06		12.929487031491165
25.87476320047465	2.648496315919615e-06		12.937381600237325
25.89055233796697	2.646811994859332e-06		12.945276168983485
25.90634147545929	2.645999928872296e-06		12.953170737729645
25.92213061295162	2.651700733358555e-06		12.96106530647581
25.93791975044394	2.654711237350821e-06		12.96895987522197
25.95370888793626	2.655007983382403e-06		12.97685444396813
25.96949802542859	2.658708260217703e-06		12.984749012714294
25.98528716292091	2.667942861878382e-06		12.992643581460454
26.00107630041323	2.670555110297174e-06		13.000538150206616
26.01686543790555	2.673167358715965e-06		13.008432718952776
26.03265457539787	2.677319643772786e-06		13.016327287698935
26.0484437128902	2.685879053593565e-06		13.0242218564451
26.06423285038252	2.693831053365681e-06		13.03211642519126
26.08002198787484	2.696790911281713e-06		13.04001099393742
26.09581112536716	2.697169982563049e-06		13.04790556268358
26.11160026285949	2.702123743192548e-06		13.055800131429745
26.12738940035181	2.70544636292314e-06		13.063694700175905
26.14317853784413	2.707084299460423e-06		13.071589268922065
26.15896767533646	2.707430181401164e-06		13.07948383766823
26.17475681282878	2.707776063341906e-06		13.08737840641439
26.1905459503211	2.707328685120414e-06		13.09527297516055
26.20633508781342	2.706881306898922e-06		13.10316754390671
26.22212422530575	2.704587769553051e-06		13.111062112652874
26.23791336279807	2.696778580162123e-06		13.118956681399036
26.25370250029039	2.690615836602281e-06		13.126851250145195
26.26949163778271	2.684900315867103e-06		13.134745818891355
26.28528077527503	2.674505600753032e-06		13.142640387637515
26.30106991276736	2.658932768860893e-06		13.15053495638368
26.31685905025968	2.644536967447633e-06		13.15842952512984
26.332648187752	2.633681291236105e-06		13.166324093876
26.34843732524433	2.618694395361234e-06		13.174218662622165
26.36422646273665	2.591184797230362e-06		13.182113231368325
26.38001560022897	2.564626385746811e-06		13.190007800114484
26.39580473772129	2.546146091667906e-06		13.197902368860644
26.41159387521362	2.527007197491128e-06		13.20579693760681
26.42738301270594	2.499367904992516e-06		13.21369150635297
26.44317215019826	2.467901914125082e-06		13.22158607509913
26.45896128769059	2.438162193967003e-06		13.229480643845296
26.4747504251829	2.41462640640619e-06		13.23737521259145
26.49053956267523	2.386841566106652e-06		13.245269781337615
26.50632870016755	2.349660165396397e-06		13.253164350083775
26.52211783765987	2.313197100388921e-06		13.261058918829935
26.5379069751522	2.28043832286106e-06		13.2689534875761
26.55369611264452	2.246569403819442e-06		13.27684805632226
26.56948525013684	2.20857938138952e-06		13.28474262506842
26.58527438762916	2.166358708032558e-06		13.29263719381458
26.60106352512149	2.127033104404158e-06		13.300531762560745
26.61685266261381	2.089535727755368e-06		13.308426331306904
26.63264180010613	2.051793970568333e-06		13.316320900053064
26.64843093759846	2.008638296651134e-06		13.32421546879923
26.66422007509078	1.965292785487935e-06		13.33211003754539
26.6800092125831	1.930691565799085e-06		13.34000460629155
26.69579835007542	1.893763355688788e-06		13.34789917503771
26.71158748756774	1.852183716893595e-06		13.35579374378387
26.72737662506007	1.809778868853445e-06		13.363688312530035
26.74316576255239	1.768484969770906e-06		13.371582881276195
26.75895490004471	1.734169615851522e-06		13.379477450022355
26.77474403753703	1.695934135680123e-06		13.387372018768515
26.79053317502936	1.651745089450662e-06		13.39526658751468
26.80632231252168	1.615193296150453e-06		13.40316115626084
26.822111450014	1.582677097909427e-06		13.411055725007
26.83790058750633	1.546040331621033e-06		13.418950293753165
26.85368972499865	1.505551158836604e-06		13.426844862499324
26.86947886249097	1.471702920325799e-06		13.434739431245484
26.88526799998329	1.44049279452255e-06		13.442633999991646
26.90105713747562	1.409268815412046e-06		13.45052856873781
26.91684627496794	1.376567668637384e-06		13.45842313748397
26.93263541246026	1.338817552127826e-06		13.46631770623013
26.94842454995258	1.306221754478833e-06		13.47421227497629
26.9642136874449	1.281854655342316e-06		13.48210684372245
26.98000282493723	1.254899339255973e-06		13.490001412468615
26.99579196242955	1.223805501515229e-06		13.497895981214775
