# Supplementary material for: Optimized PAR-2 RING dimerization mediates cooperative and selective membrane binding for robust cell polarity
Source: EMBO J. 2024 Jun 21;43(15):3214–39. doi: 10.1038/s44318-024-00123-3 (PMC11294563; doi:10.1038/s44318-024-00123-3)
Supplement: Supplementary file 7 — Source data Fig. 2 [file 44318_2024_123_MOESM7_ESM.zip › Figure 2/2F/wt_500ugml.csv]

Time	RIU	Molar mass	Retention volume
21.01176555	-7.12e-08		10.505882775
21.02755473	-7.05e-08		10.513777365
21.04334391	-7e-08		10.521671955
21.05913308	-7e-08		10.52956654
21.07492226	-7e-08		10.53746113
21.09071144	-6.92e-08		10.54535572
21.10650061	-6.87e-08		10.553250305
21.12228979	-7.34e-08		10.561144895
21.13807897	-7.81e-08		10.569039485
21.15386814	-7.78e-08		10.57693407
21.16965732	-7.66e-08		10.58482866
21.1854465	-7.62e-08		10.59272325
21.20123568	-7.58e-08		10.60061784
21.21702485	-7.39e-08		10.608512425
21.23281403	-7.23e-08		10.616407015
21.24860321	-7.24e-08		10.624301605
21.26439238	-7.25e-08		10.63219619
21.28018156	-7.97e-08		10.64009078
21.29597074	-7.83e-08		10.64798537
21.31175991	-7.7e-08		10.655879955
21.32754909	-7.63e-08		10.663774545
21.34333827	-7.56e-08		10.671669135
21.35912745	-7.43e-08		10.679563725
21.37491662	-7.35e-08		10.68745831
21.3907058	-7.44e-08		10.6953529
21.40649498	-7.52e-08		10.70324749
21.42228415	-8.09e-08		10.711142075
21.43807333	-7.93e-08		10.719036665
21.45386251	-7.79e-08		10.726931255
21.46965168	-7.7e-08		10.73482584
21.48544086	-7.62e-08		10.74272043
21.50123004	-7.52e-08		10.75061502
21.51701922	-7.48e-08		10.75850961
21.53280839	-7.56e-08		10.766404195
21.54859757	-7.63e-08		10.774298785
21.56438675	-7.92e-08		10.782193375
21.58017592	-7.77e-08		10.79008796
21.5959651	-7.7e-08		10.79798255
21.61175428	-7.75e-08		10.80587714
21.62754345	-7.81e-08		10.813771725
21.64333263	-7.49e-08		10.821666315
21.65912181	-7.35e-08		10.829560905
21.67491098	-7.38e-08		10.83745549
21.69070016	-7.42e-08		10.84535008
21.70648934	-7.94e-08		10.85324467
21.72227852	-7.72e-08		10.86113926
21.73806769	-7.45e-08		10.869033845
21.75385687	-7.31e-08		10.876928435
21.76964605	-7.18e-08		10.884823025
21.78543522	-7.08e-08		10.89271761
21.8012244	-7.05e-08		10.9006122
21.81701358	-7.02e-08		10.90850679
21.83280275	-7.21e-08		10.916401375
21.84859193	-7.59e-08		10.924295965
21.86438111	-7.16e-08		10.932190555
21.88017029	-6.95e-08		10.940085145
21.89595946	-6.88e-08		10.94797973
21.91174864	-6.8e-08		10.95587432
21.92753782	-6.48e-08		10.96376891
21.94332699	-6.42e-08		10.971663495
21.95911617	-6.43e-08		10.979558085
21.97490535	-6.45e-08		10.987452675
21.99069452	-6.48e-08		10.99534726
22.0064837	-6.45e-08		11.00324185
22.02227288	-6.43e-08		11.01113644
22.03806206	-6.43e-08		11.01903103
22.05385123	-6.43e-08		11.026925615
22.06964041	-5.85e-08		11.034820205
22.08542959	-5.83e-08		11.042714795
22.10121876	-5.81e-08		11.05060938
22.11700794	-5.93e-08		11.05850397
22.13279712	-5.85e-08		11.06639856
22.14858629	-5.31e-08		11.074293145
22.16437547	-4.87e-08		11.082187735
22.18016465	-4.8e-08		11.090082325
22.19595383	-4.44e-08		11.097976915
22.211743	-4.4e-08		11.1058715
22.22753218	-4.4e-08		11.11376609
22.24332136	-4.41e-08		11.12166068
22.25911053	-4.71e-08		11.129555265
22.27489971	-4.4e-08		11.137449855
22.29068889	-3.61e-08		11.145344445
22.30647806	-3.5e-08		11.15323903
22.32226724	-3.38e-08		11.16113362
22.33805642	-3.13e-08		11.16902821
22.35384559	-2.89e-08		11.176922795
22.36963477	-2.83e-08		11.184817385
22.38542395	-3.02e-08		11.192711975
22.40121313	-3.21e-08		11.200606565
22.4170023	-2.75e-08		11.20850115
22.43279148	-2.06e-08		11.21639574
22.44858066	-1.81e-08		11.22429033
22.46436983	-1.56e-08		11.232184915
22.48015901	-7.78e-09		11.240079505
22.49594819	-6.49e-09		11.247974095
22.51173736	-6.32e-09		11.25586868
22.52752654	-6.14e-09		11.26376327
22.54331572	-7.76e-09		11.27165786
22.5591049	-3.09e-09		11.27955245
22.57489407	3.16e-09		11.287447035
22.59068325	5.83e-09		11.295341625
22.60647243	8.68e-09		11.303236215
22.6222616	1.35e-08		11.3111308
22.63805078	1.59e-08		11.31902539
22.65383996	1.71e-08		11.32691998
22.66962913	1.7e-08		11.334814565
22.68541831	1.69e-08		11.342709155
22.70120749	2.2e-08		11.350603745
22.71699667	2.82e-08		11.358498335
22.73278584	2.97e-08		11.36639292
22.74857502	3.04e-08		11.37428751
22.7643642	3.49e-08		11.3821821
22.78015337	3.54e-08		11.390076685
22.79594255	3.5e-08		11.397971275
22.81173173	3.47e-08		11.405865865
22.8275209	3.69e-08		11.41376045
22.84331008	4.57e-08		11.42165504
22.85909926	5.13e-08		11.42954963
22.87488844	5.24e-08		11.43744422
22.89067761	5.29e-08		11.445338805
22.90646679	5.92e-08		11.453233395
22.92225597	6.06e-08		11.461127985
22.93804514	6.11e-08		11.46902257
22.95383432	6.17e-08		11.47691716
22.9696235	6.3e-08		11.48481175
22.98541267	6.84e-08		11.492706335
23.00120185	7.49e-08		11.500600925
23.01699103	7.57e-08		11.508495515
23.0327802	7.77e-08		11.5163901
23.04856938	8.73e-08		11.52428469
23.06435856	8.77e-08		11.53217928
23.08014774	8.77e-08		11.54007387
23.09593691	8.77e-08		11.547968455
23.11172609	9.29e-08		11.555863045
23.12751527	1.01e-07		11.563757635
23.14330444	1.07e-07		11.57165222
23.15909362	1.12e-07		11.57954681
23.1748828	1.19e-07		11.5874414
23.19067197	1.29e-07		11.595335985
23.20646115	1.29e-07		11.603230575
23.22225033	1.29e-07		11.611125165
23.23803951	1.28e-07		11.619019755
23.25382868	1.31e-07		11.62691434
23.26961786	1.38e-07		11.63480893
23.28540704	1.43e-07		11.64270352
23.30119621	1.46e-07		11.650598105
23.31698539	1.52e-07		11.658492695
23.33277457	1.61e-07		11.666387285
23.34856374	1.68e-07		11.67428187
23.36435292	1.7e-07		11.68217646
23.3801421	1.77e-07		11.69007105
23.39593128	1.97e-07		11.69796564
23.41172045	2.23e-07		11.705860225
23.42750963	2.59e-07		11.713754815
23.44329881	3.08e-07		11.721649405
23.45908798	3.8e-07		11.72954399
23.47487716	4.79e-07		11.73743858
23.49066634	5.96e-07		11.74533317
23.50645551	7.38e-07		11.753227755
23.52224469	9.08e-07		11.761122345
23.53803387	1.11e-06		11.769016935
23.55382305	1.33e-06		11.776911525
23.56961222	1.57e-06		11.78480611
23.5854014	1.85e-06		11.7927007
23.60119058	2.13e-06		11.80059529
23.61697975	2.45e-06		11.808489875
23.63276893	2.78e-06		11.816384465
23.64855811	3.12e-06		11.824279055
23.66434728	3.48e-06		11.83217364
23.68013646	3.84e-06		11.84006823
23.69592564	4.2e-06		11.84796282
23.71171481	4.55e-06		11.855857405
23.72750399	4.91e-06		11.863751995
23.74329317	5.26e-06		11.871646585
23.75908235	5.59e-06		11.879541175
23.77487152	5.91e-06		11.88743576
23.7906607	6.2e-06		11.89533035
23.80644988	6.46e-06		11.90322494
23.82223905	6.71e-06	10358.01805	11.911119525
23.83802823	6.93e-06	10638.68135	11.919014115
23.85381741	7.13e-06	10910.64262	11.926908705
23.86960658	7.3e-06	11178.47844	11.93480329
23.88539576	7.44e-06	11422.24422	11.94269788
23.90118494	7.56e-06	11632.91622	11.95059247
23.91697412	7.66e-06	11818.97453	11.95848706
23.93276329	7.73e-06	11977.38739	11.966381645
23.94855247	7.78e-06	12108.39429	11.974276235
23.96434165	7.82e-06	12232.12252	11.982170825
23.98013082	7.82e-06	12359.55032	11.99006541
23.99592	7.82e-06	12474.26177	11.99796
24.01170918	7.82e-06	12570.42701	12.00585459
24.02749835	7.79e-06	12659.85082	12.013749175
24.04328753	7.76e-06	12733.19148	12.021643765
24.05907671	7.7e-06	12811.66423	12.029538355
24.07486589	7.62e-06	12891.57757	12.037432945
24.09065506	7.55e-06	12962.56785	12.04532753
24.10644424	7.48e-06	12998.30933	12.05322212
24.12223342	7.39e-06	13024.5604	12.06111671
24.13802259	7.29e-06	13046.01478	12.069011295
24.15381177	7.19e-06	13071.34952	12.076905885
24.16960095	7.1e-06	13087.24481	12.084800475
24.18539012	7e-06	13094.01039	12.09269506
24.2011793	6.88e-06	13104.22829	12.10058965
24.21696848	6.75e-06	13104.06517	12.10848424
24.23275766	6.64e-06	13093.9648	12.11637883
24.24854683	6.53e-06	13077.06151	12.124273415
24.26433601	6.42e-06	13052.25736	12.132168005
24.28012519	6.3e-06	13033.85734	12.140062595
24.29591436	6.18e-06		12.14795718
24.31170354	6.07e-06		12.15585177
24.32749272	5.95e-06		12.16374636
24.34328189	5.82e-06		12.171640945
24.35907107	5.7e-06		12.179535535
24.37486025	5.59e-06		12.187430125
24.39064942	5.47e-06		12.19532471
24.4064386	5.36e-06		12.2032193
24.42222778	5.23e-06		12.21111389
24.43801696	5.11e-06		12.21900848
24.45380613	5e-06		12.226903065
24.46959531	4.89e-06		12.234797655
24.48538449	4.76e-06		12.242692245
24.50117366	4.65e-06		12.25058683
24.51696284	4.56e-06		12.25848142
24.53275202	4.46e-06		12.26637601
24.54854119	4.35e-06		12.274270595
24.56433037	4.25e-06		12.282165185
24.58011955	4.16e-06		12.290059775
24.59590873	4.07e-06		12.297954365
24.6116979	3.97e-06		12.30584895
24.62748708	3.87e-06		12.31374354
24.64327626	3.78e-06		12.32163813
24.65906543	3.69e-06		12.329532715
24.67485461	3.61e-06		12.337427305
24.69064379	3.52e-06		12.345321895
24.70643296	3.44e-06		12.35321648
24.72222214	3.36e-06		12.36111107
24.73801132	3.29e-06		12.36900566
24.7538005	3.2e-06		12.37690025
24.76958967	3.12e-06		12.384794835
24.78537885	3.04e-06		12.392689425
24.80116803	2.98e-06		12.400584015
24.8169572	2.91e-06		12.4084786
24.83274638	2.85e-06		12.41637319
24.84853556	2.78e-06		12.42426778
24.86432473	2.71e-06		12.432162365
24.88011391	2.65e-06		12.440056955
24.89590309	2.58e-06		12.447951545
24.91169227	2.51e-06		12.455846135
24.92748144	2.46e-06		12.46374072
24.94327062	2.4e-06		12.47163531
24.9590598	2.35e-06		12.4795299
24.97484897	2.29e-06		12.487424485
24.99063815	2.24e-06		12.495319075
25.00642733	2.19e-06		12.503213665
25.0222165	2.14e-06		12.51110825
25.03800568	2.08e-06		12.51900284
25.05379486	2.02e-06		12.52689743
25.06958403	1.97e-06		12.534792015
25.08537321	1.93e-06		12.542686605
25.10116239	1.88e-06		12.550581195
25.11695157	1.83e-06		12.558475785
25.13274074	1.79e-06		12.56637037
25.14852992	1.75e-06		12.57426496
25.1643191	1.7e-06		12.58215955
25.18010827	1.65e-06		12.590054135
25.19589745	1.6e-06		12.597948725
25.21168663	1.56e-06		12.605843315
25.2274758	1.52e-06		12.6137379
25.24326498	1.48e-06		12.62163249
25.25905416	1.44e-06		12.62952708
25.27484334	1.4e-06		12.63742167
25.29063251	1.37e-06		12.645316255
25.30642169	1.33e-06		12.653210845
25.32221087	1.29e-06		12.661105435
25.33800004	1.25e-06		12.66900002
25.35378922	1.22e-06		12.67689461
25.3695784	1.18e-06		12.6847892
25.38536757	1.15e-06		12.692683785
25.40115675	1.11e-06		12.700578375
25.41694593	1.08e-06		12.708472965
25.43273511	1.05e-06		12.716367555
25.44852428	1.02e-06		12.72426214
25.46431346	9.78e-07		12.73215673
25.48010264	9.45e-07		12.74005132
25.49589181	9.21e-07		12.747945905
25.51168099	8.94e-07		12.755840495
25.52747017	8.64e-07		12.763735085
25.54325934	8.33e-07		12.77162967
25.55904852	8.08e-07		12.77952426
25.5748377	7.86e-07		12.78741885
25.59062688	7.57e-07		12.79531344
25.60641605	7.26e-07		12.803208025
25.62220523	6.96e-07		12.811102615
25.63799441	6.76e-07		12.818997205
25.65378358	6.56e-07		12.82689179
25.66957276	6.33e-07		12.83478638
25.68536194	6.1e-07		12.84268097
25.70115111	5.94e-07		12.850575555
25.71694029	5.77e-07		12.858470145
25.73272947	5.54e-07		12.866364735
25.74851864	5.27e-07		12.87425932
25.76430782	5.07e-07		12.88215391
25.780097	4.93e-07		12.8900485
25.79588618	4.78e-07		12.89794309
25.81167535	4.59e-07		12.905837675
25.82746453	4.46e-07		12.913732265
25.84325371	4.33e-07		12.921626855
25.85904288	4.18e-07		12.92952144
25.87483206	3.95e-07		12.93741603
25.89062124	3.77e-07		12.94531062
25.90641041	3.62e-07		12.953205205
25.92219959	3.5e-07		12.961099795
25.93798877	3.4e-07		12.968994385
25.95377795	3.25e-07		12.976888975
25.96956712	3.14e-07		12.98478356
25.9853563	3.11e-07		12.99267815
26.00114548	3.04e-07		13.00057274
26.01693465	2.87e-07		13.008467325
26.03272383	2.72e-07		13.016361915
26.04851301	2.64e-07		13.024256505
26.06430218	2.59e-07		13.03215109
26.08009136	2.51e-07		13.04004568
26.09588054	2.41e-07		13.04794027
26.11166972	2.35e-07		13.05583486
26.12745889	2.3e-07		13.063729445
26.14324807	2.25e-07		13.071624035
26.15903725	2.11e-07		13.079518625
26.17482642	2.01e-07		13.08741321
26.1906156	1.97e-07		13.0953078
26.20640478	1.95e-07		13.10320239
26.22219395	1.93e-07		13.111096975
26.23798313	1.89e-07		13.118991565
26.25377231	1.87e-07		13.126886155
26.26956149	1.84e-07		13.134780745
26.28535066	1.81e-07		13.14267533
26.30113984	1.74e-07		13.15056992
26.31692902	1.65e-07		13.15846451
26.33271819	1.65e-07		13.166359095
26.34850737	1.63e-07		13.174253685
26.36429655	1.56e-07		13.182148275
26.38008572	1.52e-07		13.19004286
26.3958749	1.51e-07		13.19793745
26.41166408	1.52e-07		13.20583204
26.42745325	1.52e-07		13.213726625
26.44324243	1.44e-07		13.221621215
26.45903161	1.39e-07		13.229515805
26.47482079	1.39e-07		13.237410395
26.49060996	1.39e-07		13.24530498
26.50639914	1.37e-07		13.25319957
26.52218832	1.35e-07		13.26109416
26.53797749	1.35e-07		13.268988745
26.55376667	1.36e-07		13.276883335
26.56955585	1.32e-07		13.284777925
26.58534502	1.29e-07		13.29267251
26.6011342	1.25e-07		13.3005671
26.61692338	1.27e-07		13.30846169
26.63271256	1.29e-07		13.31635628
26.64850173	1.29e-07		13.324250865
26.66429091	1.3e-07		13.332145455
26.68008009	1.31e-07		13.340040045
26.69586926	1.31e-07		13.34793463
26.71165844	1.31e-07		13.35582922
26.72744762	1.23e-07		13.36372381
26.74323679	1.19e-07		13.371618395
26.75902597	1.21e-07		13.379512985
26.77481515	1.21e-07		13.387407575
26.79060433	1.21e-07		13.395302165
26.8063935	1.21e-07		13.40319675
26.82218268	1.2e-07		13.41109134
26.83797186	1.19e-07		13.41898593
26.85376103	1.17e-07		13.426880515
26.86955021	1.13e-07		13.434775105
26.88533939	1.1e-07		13.442669695
26.90112856	1.11e-07		13.45056428
26.91691774	1.11e-07		13.45845887
26.93270692	1.08e-07		13.46635346
26.9484961	1.06e-07		13.47424805
26.96428527	1.05e-07		13.482142635
26.98007445	1.05e-07		13.490037225
26.99586363	1.03e-07		13.497931815
