# Supplementary material for: Optimized PAR-2 RING dimerization mediates cooperative and selective membrane binding for robust cell polarity
Source: EMBO J. 2024 Jun 21;43(15):3214–39. doi: 10.1038/s44318-024-00123-3 (PMC11294563; doi:10.1038/s44318-024-00123-3)
Supplement: Supplementary file 7 — Source data Fig. 2 [file 44318_2024_123_MOESM7_ESM.zip › Figure 2/2F/wt_5000ugml.csv]

Time	RIU	Molar mass	Retention volume
21.01144075	2.14e-09		10.505720375
21.02729075	4.83e-09		10.513645375
21.04314075	6.8e-09		10.521570375
21.05900741	7.01e-09		10.529503705
21.07469075	6.43e-09		10.537345375
21.09054075	5.84e-09		10.545270375
21.10624075	1.01e-08		10.553120375
21.12209075	9.16e-09		10.561045375
21.13779075	8.25e-09		10.568895375
21.15347408	5.94e-09		10.57673704
21.16949075	7.74e-09		10.584745375
21.18535741	1.14e-08		10.592678705
21.20104075	1.3e-08		10.600520375
21.21672408	1.26e-08		10.60836204
21.23242408	1.21e-08		10.61621204
21.24844075	1.88e-08		10.624220375
21.26412408	2.14e-08		10.63206204
21.27982408	2.17e-08		10.63991204
21.29584075	2.2e-08		10.647920375
21.31137408	2.66e-08		10.65568704
21.32739075	2.92e-08		10.663695375
21.34307408	2.92e-08		10.67153704
21.35894075	2.88e-08		10.679470375
21.37462408	2.83e-08		10.68731204
21.39047408	3.47e-08		10.69523704
21.40634075	3.54e-08		10.703170375
21.42202408	3.55e-08		10.71101204
21.43787408	3.55e-08		10.71893704
21.45357408	3.8e-08		10.72678704
21.46925741	4.2e-08		10.734628705
21.48529075	4.39e-08		10.742645375
21.50130741	4.46e-08		10.750653705
21.51682408	4.53e-08		10.75841204
21.53252408	4.78e-08		10.76626204
21.54837408	4.82e-08		10.77418704
21.56422408	4.86e-08		10.78211204
21.58009075	4.92e-08		10.790045375
21.59577408	5.76e-08		10.79788704
21.61162408	6.04e-08		10.80581204
21.62732408	6.04e-08		10.81366204
21.64317408	6.05e-08		10.82158704
21.65904075	6.4e-08		10.829520375
21.67489075	6.66e-08		10.837445375
21.69040741	6.77e-08		10.845203705
21.70644075	6.77e-08		10.853220375
21.72212408	6.78e-08		10.86106204
21.73780741	7.34e-08		10.868903705
21.75367408	7.76e-08		10.87683704
21.76935741	7.93e-08		10.884678705
21.78504075	8.1e-08		10.892520375
21.80107408	8.46e-08		10.90053704
21.81675741	8.81e-08		10.908378705
21.83262408	8.9e-08		10.91631204
21.84847408	8.99e-08		10.92423704
21.86415741	9.37e-08		10.932078705
21.88019075	1.05e-07		10.940095375
21.89587408	1.15e-07		10.94793704
21.91155741	1.18e-07		10.955778705
21.92742408	1.22e-07		10.96371204
21.94310741	1.38e-07		10.971553705
21.95879075	1.59e-07		10.979395375
21.97482408	1.78e-07		10.98741204
21.99050741	2.05e-07		10.995253705
22.00619075	2.52e-07		11.003095375
22.02205741	3.36e-07		11.011028705
22.03774075	4.72e-07		11.018870375
22.05360741	6.86e-07		11.026803705
22.06929075	1.02e-06		11.034645375
22.08530741	1.52e-06		11.042653705
22.10100741	2.21e-06		11.050503705
22.11669075	3.17e-06		11.058345375
22.13254075	4.43e-06		11.066270375
22.14824075	6.04e-06		11.074120375
22.16409075	8.02e-06		11.082045375
22.17977408	1.05e-05		11.08988704
22.19564075	1.34e-05		11.097820375
22.21132408	1.68e-05		11.10566204
22.22735741	2.06e-05		11.113678705
22.24304075	2.48e-05		11.121520375
22.25889075	2.96e-05		11.129445375
22.27459075	3.47e-05		11.137295375
22.29027408	4.01e-05		11.14513704
22.30629075	4.58e-05		11.153145375
22.32232408	5.18e-05		11.16116204
22.33784075	5.81e-05		11.168920375
22.35369075	6.44e-05		11.176845375
22.36939075	7.05e-05		11.184695375
22.38507408	7.66e-05		11.19253704
22.40094075	8.28e-05		11.200470375
22.41679075	8.89e-05		11.208395375
22.43264075	9.46e-05		11.216320375
22.44834075	9.99e-05		11.224170375
22.46419075	0.000105063		11.232095375
22.48004075	0.000109911		11.240020375
22.49574075	0.000114446	13439.73872	11.247870375
22.51142408	0.000118716	13748.61366	11.25571204
22.52710741	0.000122409	14036.00631	11.263553705
22.54330741	0.000125731	14326.33551	11.271653705
22.55915741	0.000128437	14606.25429	11.279578705
22.57469075	0.000130702	14858.63239	11.287345375
22.59070741	0.000132718	15087.52023	11.295353705
22.60639075	0.00013436	15297.29945	11.303195375
22.62225741	0.000135507	15498.63682	11.311128705
22.63810741	0.000136181	15695.27446	11.319053705
22.65362408	0.000136172	15894.33994	11.32681204
22.66965741	0.000136163	16070.12952	11.334828705
22.68550741	0.000136007	16220.96307	11.342753705
22.70102408	0.000135166	16368.62418	11.35051204
22.71672408	0.000134002	16507.41811	11.35836204
22.73257408	0.00013281	16625.09272	11.36628704
22.74827408	0.000131386	16731.92611	11.37413704
22.76412408	0.000129599	16831.93908	11.38206204
22.77980741	0.000127596	16917.88433	11.389903705
22.79567408	0.000125471	16989.3496	11.39783704
22.81135741	0.000123129	17059.10349	11.405678705
22.82720741	0.000120582	17136.84087	11.413603705
22.84290741	0.000117964	17208.25361	11.421453705
22.85892408	0.000115326	17253.15639	11.42946204
22.87460741	0.000112577	17297.54306	11.437303705
22.89047408	0.000109674	17343.1703	11.44523704
22.90615741	0.000106753		11.453078705
22.92184075	0.000103903		11.460920375
22.93770741	0.000101084		11.468853705
22.95372408	9.82e-05		11.47686204
22.96942408	9.52e-05		11.48471204
22.98510741	9.22e-05		11.492553705
23.00095741	8.94e-05		11.500478705
23.01665741	8.65e-05		11.508328705
23.03250741	8.37e-05		11.516253705
23.04819075	8.09e-05		11.524095375
23.06405741	7.82e-05		11.532028705
23.07974075	7.56e-05		11.539870375
23.09559075	7.3e-05		11.547795375
23.11162408	7.05e-05		11.55581204
23.12730741	6.81e-05		11.563653705
23.14317408	6.58e-05		11.57158704
23.15885741	6.34e-05		11.579428705
23.17454075	6.11e-05		11.587270375
23.19057408	5.89e-05		11.59528704
23.20609075	5.69e-05		11.603045375
23.22210741	5.49e-05		11.611053705
23.23780741	5.29e-05		11.618903705
23.25349075	5.1e-05		11.626745375
23.26950741	4.92e-05		11.634753705
23.28520741	4.75e-05		11.642603705
23.30089075	4.57e-05		11.650445375
23.31659075	4.41e-05		11.658295375
23.33244075	4.25e-05		11.666220375
23.34845741	4.1e-05		11.674228705
23.36399075	3.96e-05		11.681995375
23.38000741	3.82e-05		11.690003705
23.39569075	3.69e-05		11.697845375
23.41139075	3.56e-05		11.705695375
23.42740741	3.44e-05		11.713703705
23.44325741	3.32e-05		11.721628705
23.45879075	3.2e-05		11.729395375
23.47447408	3.1e-05		11.73723704
23.49067408	3e-05		11.74533704
23.50619075	2.9e-05		11.753095375
23.52187408	2.8e-05		11.76093704
23.53774075	2.7e-05		11.768870375
23.55342408	2.61e-05		11.77671204
23.56944075	2.53e-05		11.784720375
23.58514075	2.44e-05		11.792570375
23.60099075	2.36e-05		11.800495375
23.61667408	2.29e-05		11.80833704
23.63254075	2.22e-05		11.816270375
23.64822408	2.15e-05		11.82411204
23.66409075	2.08e-05		11.832045375
23.67977408	2.01e-05		11.83988704
23.69579075	1.95e-05		11.847895375
23.71149075	1.89e-05		11.855745375
23.72717408	1.83e-05		11.86358704
23.74302408	1.77e-05		11.87151204
23.75872408	1.72e-05		11.87936204
23.77457408	1.67e-05		11.88728704
23.79025741	1.62e-05		11.895128705
23.80612408	1.57e-05		11.90306204
23.82214075	1.52e-05		11.911070375
23.83765741	1.48e-05		11.918828705
23.85369075	1.44e-05		11.926845375
23.86937408	1.4e-05		11.93468704
23.88507408	1.35e-05		11.94253704
23.90092408	1.32e-05		11.95046204
23.91660741	1.28e-05		11.958303705
23.93264075	1.24e-05		11.966320375
23.94832408	1.21e-05		11.97416204
23.96400741	1.17e-05		11.982003705
23.98004075	1.14e-05		11.990020375
23.99572408	1.11e-05		11.99786204
24.01140741	1.08e-05		12.005703705
24.02710741	1.05e-05		12.013553705
24.04312408	1.02e-05		12.02156204
24.05882408	9.97e-06		12.02941204
24.07450741	9.71e-06		12.037253705
24.09052408	9.45e-06		12.04526204
24.10622408	9.21e-06		12.05311204
24.12190741	8.98e-06		12.060953705
24.13775741	8.75e-06		12.068878705
24.15345741	8.52e-06		12.076728705
24.16947408	8.3e-06		12.08473704
24.18515741	8.11e-06		12.092578705
24.20085741	7.92e-06		12.100428705
24.21687408	7.72e-06		12.10843704
24.23257408	7.52e-06		12.11628704
24.24825741	7.34e-06		12.124128705
24.26394075	7.17e-06		12.131970375
24.27997408	7e-06		12.13998704
24.29565741	6.83e-06		12.147828705
24.31134075	6.67e-06		12.155670375
24.32737408	6.52e-06		12.16368704
24.34305741	6.38e-06		12.171528705
24.35874075	6.23e-06		12.179370375
24.37444075	6.08e-06		12.187220375
24.39045741	5.94e-06		12.195228705
24.40632408	5.82e-06		12.20316204
24.42200741	5.69e-06		12.211003705
24.43769075	5.55e-06		12.218845375
24.45339075	5.43e-06		12.226695375
24.46940741	5.32e-06		12.234703705
24.48509075	5.2e-06		12.242545375
24.50079075	5.08e-06		12.250395375
24.51664075	4.96e-06		12.258320375
24.53232408	4.86e-06		12.26616204
24.54835741	4.75e-06		12.274178705
24.56420741	4.64e-06		12.282103705
24.57974075	4.54e-06		12.289870375
24.59575741	4.45e-06		12.297878705
24.61127408	4.36e-06		12.30563704
24.62730741	4.26e-06		12.313653705
24.64299075	4.15e-06		12.321495375
24.65867408	4.06e-06		12.32933704
24.67470741	3.97e-06		12.337353705
24.69039075	3.89e-06		12.345195375
24.70607408	3.79e-06		12.35303704
24.72210741	3.7e-06		12.361053705
24.73779075	3.61e-06		12.368895375
24.75349075	3.52e-06		12.376745375
24.76917408	3.44e-06		12.38458704
24.78502408	3.34e-06		12.39251204
24.80105741	3.26e-06		12.400528705
24.81657408	3.19e-06		12.40828704
24.83259075	3.12e-06		12.416295375
24.84812408	3.04e-06		12.42406204
24.86414075	2.96e-06		12.432070375
24.87999075	2.89e-06		12.439995375
24.89569075	2.82e-06		12.447845375
24.91137408	2.75e-06		12.45568704
24.92705741	2.67e-06		12.463528705
24.94309075	2.61e-06		12.471545375
24.95877408	2.55e-06		12.47938704
24.97447408	2.48e-06		12.48723704
24.99049075	2.41e-06		12.495245375
25.00617408	2.35e-06		12.50308704
25.02187408	2.29e-06		12.51093704
25.03772408	2.24e-06		12.51886204
25.05340741	2.18e-06		12.526703705
25.06944075	2.12e-06		12.534720375
25.08512408	2.07e-06		12.54256204
25.10080741	2.03e-06		12.550403705
25.11684075	1.98e-06		12.558420375
25.13252408	1.92e-06		12.56626204
25.14822408	1.87e-06		12.57411204
25.16390741	1.83e-06		12.581953705
25.17992408	1.79e-06		12.58996204
25.19562408	1.75e-06		12.59781204
25.21130741	1.7e-06		12.605653705
25.22732408	1.66e-06		12.61366204
25.24285741	1.63e-06		12.621428705
25.25887408	1.59e-06		12.62943704
25.27472408	1.55e-06		12.63736204
25.29042408	1.51e-06		12.64521204
25.30610741	1.48e-06		12.653053705
25.32180741	1.45e-06		12.660903705
25.33782408	1.42e-06		12.66891204
25.35350741	1.39e-06		12.676753705
25.36920741	1.36e-06		12.684603705
25.38522408	1.34e-06		12.69261204
25.40074075	1.3e-06		12.700370375
25.41660741	1.27e-06		12.708303705
25.43262408	1.24e-06		12.71631204
25.44830741	1.22e-06		12.724153705
25.46400741	1.19e-06		12.732003705
25.47969075	1.17e-06		12.739845375
25.49572408	1.14e-06		12.74786204
25.51157408	1.13e-06		12.75578704
25.52725741	1.11e-06		12.763628705
25.54312408	1.09e-06		12.77156204
25.55880741	1.06e-06		12.779403705
25.57449075	1.04e-06		12.787245375
25.59052408	1.03e-06		12.79526204
25.60620741	1.01e-06		12.803103705
25.62205741	9.91e-07		12.811028705
25.63759075	9.71e-07		12.818795375
25.65344075	9.6e-07		12.826720375
25.66964075	9.48e-07		12.834820375
25.68499075	9.28e-07		12.842495375
25.70100741	9.07e-07		12.850503705
25.71670741	8.95e-07		12.858353705
25.73255741	8.89e-07		12.866278705
25.74840741	8.73e-07		12.874203705
25.76394075	8.52e-07		12.881970375
25.77995741	8.39e-07		12.889978705
25.79564075	8.32e-07		12.897820375
25.81134075	8.22e-07		12.905670375
25.82735741	8.03e-07		12.913678705
25.84305741	7.85e-07		12.921528705
25.85874075	7.78e-07		12.929370375
25.87459075	7.72e-07		12.937295375
25.89045741	7.61e-07		12.945228705
25.90630741	7.49e-07		12.953153705
25.92182408	7.39e-07		12.96091204
25.93785741	7.34e-07		12.968928705
25.95354075	7.25e-07		12.976770375
25.96922408	7.07e-07		12.98461204
25.98509075	6.94e-07		12.992545375
26.00077408	6.9e-07		13.00038704
26.01680741	6.82e-07		13.008403705
26.03249075	6.68e-07		13.016245375
26.04834075	6.56e-07		13.024170375
26.06420741	6.5e-07		13.032103705
26.07989075	6.44e-07		13.039945375
26.09557408	6.35e-07		13.04778704
26.11127408	6.22e-07		13.05563704
26.12729075	6.11e-07		13.063645375
26.14297408	6.09e-07		13.07148704
26.15867408	6.06e-07		13.07933704
26.17485741	5.92e-07		13.087428705
26.19020741	5.78e-07		13.095103705
26.20624075	5.73e-07		13.103120375
26.22192408	5.67e-07		13.11096204
26.23795741	5.57e-07		13.118978705
26.25364075	5.42e-07		13.126820375
26.26932408	5.33e-07		13.13466204
26.28502408	5.28e-07		13.14251204
26.30070741	5.23e-07		13.150353705
26.31672408	5.13e-07		13.15836204
26.33242408	5.03e-07		13.16621204
26.34827408	4.94e-07		13.17413704
26.36395741	4.89e-07		13.181978705
26.37982408	4.78e-07		13.18991204
26.39567408	4.64e-07		13.19783704
26.41154075	4.58e-07		13.205770375
26.42705741	4.56e-07		13.213528705
26.44324075	4.48e-07		13.221620375
26.45860741	4.36e-07		13.229303705
26.47462408	4.27e-07		13.23731204
26.49047408	4.24e-07		13.24523704
26.50617408	4.2e-07		13.25308704
26.52185741	4.07e-07		13.260928705
26.53754075	3.94e-07		13.268770375
26.55357408	3.89e-07		13.27678704
26.56925741	3.87e-07		13.284628705
26.58495741	3.8e-07		13.292478705
26.60097408	3.68e-07		13.30048704
26.61649075	3.6e-07		13.308245375
26.63252408	3.59e-07		13.31626204
26.64820741	3.55e-07		13.324103705
26.66405741	3.43e-07		13.332028705
26.67975741	3.33e-07		13.339878705
26.69560741	3.31e-07		13.347803705
26.71129075	3.3e-07		13.355645375
26.72732408	3.22e-07		13.36366204
26.74300741	3.1e-07		13.371503705
26.75870741	3.02e-07		13.379353705
26.77439075	3.02e-07		13.387195375
26.79040741	2.99e-07		13.395203705
26.80610741	2.85e-07		13.403053705
26.82179075	2.72e-07		13.410895375
26.83780741	2.71e-07		13.418903705
26.85350741	2.69e-07		13.426753705
26.86952408	2.67e-07		13.43476204
26.88504075	2.56e-07		13.442520375
26.90074075	2.53e-07		13.450370375
26.91675741	2.49e-07		13.458378705
26.93245741	2.46e-07		13.466228705
26.94814075	2.37e-07		13.474070375
26.96415741	2.32e-07		13.482078705
26.97985741	2.28e-07		13.489928705
26.99587408	2.27e-07		13.49793704
