# Supplementary material for: Optimized PAR-2 RING dimerization mediates cooperative and selective membrane binding for robust cell polarity
Source: EMBO J. 2024 Jun 21;43(15):3214–39. doi: 10.1038/s44318-024-00123-3 (PMC11294563; doi:10.1038/s44318-024-00123-3)
Supplement: Supplementary file 7 — Source data Fig. 2 [file 44318_2024_123_MOESM7_ESM.zip › Figure 2/2F/wt_2000ugml.csv]

Time	RIU	Molar mass	Retention volume
21.01160741	1.35e-08		10.505803705
21.02762408	1.2e-08		10.51381204
21.04332408	1.06e-08		10.52166204
21.05900741	7.13e-09		10.529503705
21.07470741	3.78e-10		10.537353705
21.09089075	5.1e-10		10.545445375
21.10640741	3.86e-11		10.553203705
21.12210741	-4.32e-10		10.561053705
21.13795741	-2.95e-09		10.568978705
21.15364075	1.35e-10		10.576820375
21.16950741	-5.85e-10		10.584753705
21.18552408	-1.3e-09		10.59276204
21.20104075	-3.24e-09		10.600520375
21.21707408	-3.18e-10		10.60853704
21.23259075	2.35e-09		10.616295375
21.24862408	2.81e-09		10.62431204
21.26447408	1.66e-09		10.63223704
21.28015741	5.15e-10		10.640078705
21.29602408	1.13e-09		10.64801204
21.31170741	8.78e-10		10.655853705
21.32755741	6.24e-10		10.663778705
21.34325741	-5.46e-09		10.671628705
21.35927408	-5.71e-09		10.67963704
21.37495741	-2.12e-09		10.687478705
21.39065741	-7.67e-10		10.695328705
21.40650741	-3.07e-10		10.703253705
21.42219075	1.52e-10		10.711095375
21.43805741	8.75e-10		10.719028705
21.45374075	9.19e-10		10.726870375
21.46960741	9.49e-10		10.734803705
21.48529075	9.8e-10		10.742645375
21.50114075	2.44e-09		10.750570375
21.51700741	2.26e-09		10.758503705
21.53285741	2.08e-09		10.766428705
21.54854075	9.13e-10		10.774270375
21.56424075	-2.49e-11		10.782120375
21.57992408	4.61e-09		10.78996204
21.59577408	4.83e-09		10.79788704
21.61180741	3.94e-09		10.805903705
21.62749075	3.06e-09		10.813745375
21.64319075	4.97e-09		10.821595375
21.65887408	4.31e-09		10.82943704
21.67472408	3.66e-09		10.83736204
21.69075741	1.77e-09		10.845378705
21.70627408	4.97e-09		10.85313704
21.72229075	5.07e-09		10.861145375
21.73782408	4.31e-09		10.86891204
21.75384075	3.55e-09		10.876920375
21.76969075	2.74e-10		10.884845375
21.78539075	3.34e-09		10.892695375
21.80107408	7.4e-09		10.90053704
21.81677408	8.52e-09		10.90838704
21.83262408	9.65e-09		10.91631204
21.84864075	9.71e-09		10.924320375
21.86434075	8.56e-09		10.932170375
21.88019075	7.41e-09		10.940095375
21.89587408	4.41e-09		10.94793704
21.91157408	2.84e-09		10.95578704
21.92759075	8.76e-09		10.963795375
21.94327408	9.8e-09		10.97163704
21.95897408	1.02e-08		10.97948704
21.97482408	1.06e-08		10.98741204
21.99069075	1.49e-08		10.995345375
22.00654075	2.28e-08		11.003270375
22.02222408	2.33e-08		11.01111204
22.03792408	2.33e-08		11.01896204
22.05360741	2.32e-08		11.026803705
22.06945741	2.55e-08		11.034728705
22.08549075	2.95e-08		11.042745375
22.10100741	3.07e-08		11.050503705
22.11702408	3.16e-08		11.05851204
22.13255741	3.36e-08		11.066278705
22.14857408	3.53e-08		11.07428704
22.16427408	3.55e-08		11.08213704
22.18012408	3.57e-08		11.09006204
22.19580741	3.7e-08		11.097903705
22.21167408	4.44e-08		11.10583704
22.22735741	4.67e-08		11.113678705
22.24320741	4.81e-08		11.121603705
22.25907408	5.04e-08		11.12953704
22.27492408	5.71e-08		11.13746204
22.29060741	6.52e-08		11.145303705
22.30647408	6.81e-08		11.15323704
22.32215741	7.63e-08		11.161078705
22.33802408	1.07e-07		11.16901204
22.35370741	1.65e-07		11.176853705
22.36939075	2.53e-07		11.184695375
22.38542408	3.93e-07		11.19271204
22.40110741	6.14e-07		11.200553705
22.41679075	9.34e-07		11.208395375
22.43282408	1.36e-06		11.21641204
22.44850741	1.92e-06		11.224253705
22.46435741	2.64e-06		11.232178705
22.48005741	3.53e-06		11.240028705
22.49590741	4.6e-06		11.247953705
22.51159075	5.87e-06		11.255795375
22.52729075	7.37e-06		11.263645375
22.54330741	9.03e-06		11.271653705
22.55900741	1.08e-05		11.279503705
22.57469075	1.28e-05		11.287345375
22.59070741	1.49e-05		11.295353705
22.60640741	1.72e-05		11.303203705
22.62209075	1.95e-05		11.311045375
22.63794075	2.19e-05		11.318970375
22.65364075	2.44e-05		11.326820375
22.66965741	2.68e-05		11.334828705
22.68517408	2.92e-05		11.34258704
22.70120741	3.15e-05		11.350603705
22.71689075	3.38e-05		11.358445375
22.73259075	3.6e-05		11.366295375
22.74860741	3.81e-05		11.374303705
22.76429075	4.01e-05		11.382145375
22.78015741	4.18e-05		11.390078705
22.79584075	4.35e-05	13548.36152	11.397920375
22.81169075	4.5e-05	13810.04947	11.405845375
22.82739075	4.63e-05	14038.62643	11.413695375
22.84324075	4.74e-05	14235.51645	11.421620375
22.85892408	4.84e-05	14437.9506	11.42946204
22.87479075	4.93e-05	14638.94067	11.437395375
22.89047408	4.99e-05	14815.50203	11.44523704
22.90634075	5.04e-05	14975.48261	11.453170375
22.92202408	5.07e-05	15128.15902	11.46101204
22.93804075	5.08e-05	15285.44544	11.469020375
22.95374075	5.09e-05	15432.91343	11.476870375
22.96942408	5.08e-05	15555.35113	11.48471204
22.98527408	5.08e-05	15658.40215	11.49263704
23.00097408	5.05e-05	15763.37782	11.50048704
23.01699075	5.01e-05	15873.79075	11.508495375
23.03267408	4.96e-05	15986.95909	11.51633704
23.04837408	4.9e-05	16106.42625	11.52418704
23.06439075	4.84e-05	16181.76716	11.532195375
23.08009075	4.77e-05	16214.58698	11.540045375
23.09577408	4.7e-05	16232.84179	11.54788704
23.11162408	4.62e-05	16270.50723	11.55581204
23.12732408	4.54e-05	16310.83879	11.56366204
23.14317408	4.45e-05	16326.69705	11.57158704
23.15885741	4.36e-05	16340.3789	11.579428705
23.17489075	4.26e-05	16350.41521	11.587445375
23.19057408	4.17e-05	16343.91097	11.59528704
23.20642408	4.08e-05	16350.11441	11.60321204
23.22229075	3.98e-05		11.611145375
23.23797408	3.89e-05		11.61898704
23.25367408	3.79e-05		11.62683704
23.26935741	3.7e-05		11.634678705
23.28537408	3.6e-05		11.64268704
23.30107408	3.51e-05		11.65053704
23.31675741	3.41e-05		11.658378705
23.33294075	3.32e-05		11.666470375
23.34847408	3.23e-05		11.67423704
23.36432408	3.14e-05		11.68216204
23.38000741	3.05e-05		11.690003705
23.39570741	2.97e-05		11.697853705
23.41155741	2.89e-05		11.705778705
23.42724075	2.8e-05		11.713620375
23.44310741	2.72e-05		11.721553705
23.45912408	2.64e-05		11.72956204
23.47482408	2.57e-05		11.73741204
23.49050741	2.49e-05		11.745253705
23.50619075	2.42e-05		11.753095375
23.52205741	2.35e-05		11.761028705
23.53807408	2.28e-05		11.76903704
23.55359075	2.21e-05		11.776795375
23.56962408	2.15e-05		11.78481204
23.58514075	2.08e-05		11.792570375
23.60115741	2.02e-05		11.800578705
23.61685741	1.96e-05		11.808428705
23.63254075	1.91e-05		11.816270375
23.64840741	1.85e-05		11.824203705
23.66409075	1.79e-05		11.832045375
23.67994075	1.74e-05		11.839970375
23.69597408	1.69e-05		11.84798704
23.71149075	1.64e-05		11.855745375
23.72750741	1.59e-05		11.863753705
23.74354075	1.55e-05		11.871770375
23.75905741	1.5e-05		11.879528705
23.77474075	1.46e-05		11.887370375
23.79044075	1.41e-05		11.895220375
23.80645741	1.37e-05		11.903228705
23.82215741	1.34e-05		11.911078705
23.83784075	1.3e-05		11.918920375
23.85369075	1.26e-05		11.926845375
23.86939075	1.22e-05		11.934695375
23.88524075	1.19e-05		11.942620375
23.90092408	1.16e-05		11.95046204
23.91679075	1.12e-05		11.958395375
23.93280741	1.09e-05		11.966403705
23.94832408	1.06e-05		11.97416204
23.96435741	1.03e-05		11.982178705
23.98004075	1e-05		11.990020375
23.99574075	9.7e-06		11.997870375
24.01192408	9.43e-06		12.00596204
24.02727408	9.18e-06		12.01363704
24.04330741	8.92e-06		12.021653705
24.05899075	8.67e-06		12.029495375
24.07484075	8.43e-06		12.037420375
24.09070741	8.2e-06		12.045353705
24.10639075	7.99e-06		12.053195375
24.12207408	7.76e-06		12.06103704
24.13777408	7.54e-06		12.06888704
24.15362408	7.34e-06		12.07681204
24.16965741	7.15e-06		12.084828705
24.18517408	6.96e-06		12.09258704
24.20119075	6.77e-06		12.100595375
24.21689075	6.58e-06		12.108445375
24.23257408	6.41e-06		12.11628704
24.24859075	6.24e-06		12.124295375
24.26429075	6.07e-06		12.132145375
24.27997408	5.91e-06		12.13998704
24.29565741	5.76e-06		12.147828705
24.31169075	5.61e-06		12.155845375
24.32737408	5.47e-06		12.16368704
24.34305741	5.32e-06		12.171528705
24.35909075	5.18e-06		12.179545375
24.37460741	5.06e-06		12.187303705
24.39047408	4.93e-06		12.19523704
24.40632408	4.8e-06		12.20316204
24.42217408	4.67e-06		12.21108704
24.43787408	4.56e-06		12.21893704
24.45372408	4.45e-06		12.22686204
24.46940741	4.33e-06		12.234703705
24.48544075	4.22e-06		12.242720375
24.50112408	4.11e-06		12.25056204
24.51715741	4.02e-06		12.258578705
24.53267408	3.92e-06		12.26633704
24.54835741	3.82e-06		12.274178705
24.56422408	3.72e-06		12.28211204
24.57990741	3.62e-06		12.289953705
24.59592408	3.54e-06		12.29796204
24.61162408	3.45e-06		12.30581204
24.62730741	3.36e-06		12.313653705
24.64299075	3.28e-06		12.321495375
24.65902408	3.21e-06		12.32951204
24.67470741	3.13e-06		12.337353705
24.69055741	3.05e-06		12.345278705
24.70625741	2.97e-06		12.353128705
24.72210741	2.9e-06		12.361053705
24.73780741	2.83e-06		12.368903705
24.75365741	2.75e-06		12.376828705
24.76934075	2.68e-06		12.384670375
24.78520741	2.61e-06		12.392603705
24.80089075	2.55e-06		12.400445375
24.81690741	2.48e-06		12.408453705
24.83277408	2.41e-06		12.41638704
24.84845741	2.35e-06		12.424228705
24.86430741	2.29e-06		12.432153705
24.88000741	2.23e-06		12.440003705
24.89569075	2.17e-06		12.447845375
24.91172408	2.11e-06		12.45586204
24.92724075	2.06e-06		12.463620375
24.94325741	2.02e-06		12.471628705
24.95895741	1.97e-06		12.479478705
24.97464075	1.91e-06		12.487320375
24.99065741	1.86e-06		12.495328705
25.00635741	1.81e-06		12.503178705
25.02220741	1.77e-06		12.511103705
25.03789075	1.71e-06		12.518945375
25.05375741	1.67e-06		12.526878705
25.06944075	1.62e-06		12.534720375
25.08514075	1.58e-06		12.542570375
25.10099075	1.54e-06		12.550495375
25.11667408	1.48e-06		12.55833704
25.13254075	1.44e-06		12.566270375
25.14855741	1.4e-06		12.574278705
25.16424075	1.36e-06		12.582120375
25.17994075	1.32e-06		12.589970375
25.19579075	1.28e-06		12.597895375
25.21147408	1.25e-06		12.60573704
25.22750741	1.22e-06		12.613753705
25.24319075	1.18e-06		12.621595375
25.25889075	1.14e-06		12.629445375
25.27457408	1.11e-06		12.63728704
25.29042408	1.08e-06		12.64521204
25.30645741	1.06e-06		12.653228705
25.32197408	1.02e-06		12.66098704
25.33799075	9.91e-07		12.668995375
25.35369075	9.64e-07		12.676845375
25.36954075	9.37e-07		12.684770375
25.38522408	9.06e-07		12.69261204
25.40092408	8.78e-07		12.70046204
25.41694075	8.57e-07		12.708470375
25.43245741	8.37e-07		12.716228705
25.44849075	8.15e-07		12.724245375
25.46434075	7.89e-07		12.732170375
25.47987408	7.67e-07		12.73993704
25.49589075	7.53e-07		12.747945375
25.51157408	7.36e-07		12.75578704
25.52744075	7.11e-07		12.763720375
25.54312408	6.88e-07		12.77156204
25.55880741	6.75e-07		12.779403705
25.57484075	6.64e-07		12.787420375
25.59052408	6.47e-07		12.79526204
25.60620741	6.22e-07		12.803103705
25.62224075	6.05e-07		12.811120375
25.63775741	5.98e-07		12.818878705
25.65379075	5.81e-07		12.826895375
25.66930741	5.59e-07		12.834653705
25.68532408	5.45e-07		12.84266204
25.70119075	5.35e-07		12.850595375
25.71687408	5.27e-07		12.85843704
25.73255741	5.11e-07		12.866278705
25.74842408	4.94e-07		12.87421204
25.76410741	4.87e-07		12.882053705
25.78012408	4.8e-07		12.89006204
25.79565741	4.69e-07		12.897828705
25.81167408	4.54e-07		12.90583704
25.82737408	4.45e-07		12.91368704
25.84305741	4.42e-07		12.921528705
25.85924075	4.35e-07		12.929620375
25.87460741	4.24e-07		12.937303705
25.89062408	4.13e-07		12.94531204
25.90630741	4.06e-07		12.953153705
25.92200741	4.01e-07		12.961003705
25.93802408	3.92e-07		12.96901204
25.95370741	3.8e-07		12.976853705
25.96940741	3.71e-07		12.984703705
25.98509075	3.69e-07		12.992545375
26.00112408	3.65e-07		13.00056204
26.01680741	3.53e-07		13.008403705
26.03265741	3.44e-07		13.016328705
26.04835741	3.44e-07		13.024178705
26.06420741	3.43e-07		13.032103705
26.07989075	3.33e-07		13.039945375
26.09592408	3.22e-07		13.04796204
26.11160741	3.19e-07		13.055803705
26.12745741	3.18e-07		13.063728705
26.14315741	3.17e-07		13.071578705
26.15884075	3.09e-07		13.079420375
26.17454075	3.03e-07		13.087270375
26.19055741	3.01e-07		13.095278705
26.20624075	2.99e-07		13.103120375
26.22194075	2.9e-07		13.110970375
26.23795741	2.81e-07		13.118978705
26.25364075	2.77e-07		13.126820375
26.26950741	2.75e-07		13.134753705
26.28519075	2.72e-07		13.142595375
26.30087408	2.68e-07		13.15043704
26.31690741	2.64e-07		13.158453705
26.33242408	2.61e-07		13.16621204
26.34845741	2.59e-07		13.174228705
26.36430741	2.51e-07		13.182153705
26.37999075	2.44e-07		13.189995375
26.39569075	2.44e-07		13.197845375
26.41154075	2.43e-07		13.205770375
26.42722408	2.38e-07		13.21361204
26.44325741	2.3e-07		13.221628705
26.45894075	2.26e-07		13.229470375
26.47462408	2.27e-07		13.23731204
26.49032408	2.25e-07		13.24516204
26.50634075	2.24e-07		13.253170375
26.52202408	2.14e-07		13.26101204
26.53789075	2.11e-07		13.268945375
26.55374075	2.1e-07		13.276870375
26.56944075	2.1e-07		13.284720375
26.58512408	2.02e-07		13.29256204
26.60097408	1.98e-07		13.30048704
26.61667408	1.98e-07		13.30833704
26.63252408	1.97e-07		13.31626204
26.64820741	1.94e-07		13.324103705
26.66424075	1.86e-07		13.332120375
26.68009075	1.85e-07		13.340045375
26.69577408	1.84e-07		13.34788704
26.71147408	1.82e-07		13.35573704
26.72715741	1.78e-07		13.363578705
26.74319075	1.76e-07		13.371595375
26.75887408	1.76e-07		13.37943704
26.77472408	1.75e-07		13.38736204
26.79042408	1.69e-07		13.39521204
26.80627408	1.6e-07		13.40313704
26.82195741	1.62e-07		13.410978705
26.83799075	1.62e-07		13.418995375
26.85350741	1.6e-07		13.426753705
26.86935741	1.57e-07		13.434678705
26.88505741	1.56e-07		13.442528705
26.90090741	1.55e-07		13.450453705
26.91694075	1.52e-07		13.458470375
26.93262408	1.44e-07		13.46631204
26.94847408	1.4e-07		13.47423704
26.96417408	1.4e-07		13.48208704
26.97985741	1.4e-07		13.489928705
26.99587408	1.39e-07		13.49793704
