# Supplementary material for: Optimized PAR-2 RING dimerization mediates cooperative and selective membrane binding for robust cell polarity
Source: EMBO J. 2024 Jun 21;43(15):3214–39. doi: 10.1038/s44318-024-00123-3 (PMC11294563; doi:10.1038/s44318-024-00123-3)
Supplement: Supplementary file 8 — Source data Fig. 3 [file 44318_2024_123_MOESM8_ESM.zip]

Archive with 4 entries (3 files):
- Figure 3/
- __MACOSX/._Figure 3
- Figure 3/3F.csv
- __MACOSX/Figure 3/._3F.csv
