# Supplementary material for: Optimized PAR-2 RING dimerization mediates cooperative and selective membrane binding for robust cell polarity
Source: EMBO J. 2024 Jun 21;43(15):3214–39. doi: 10.1038/s44318-024-00123-3 (PMC11294563; doi:10.1038/s44318-024-00123-3)
Supplement: Supplementary file 8 — Source data Fig. 3 [file 44318_2024_123_MOESM8_ESM.zip › Figure 3/3F.csv]

Unnamed: 0	Path	EmbryoID	Line	Date	RNAi	Cyt	Mem_tot	Mem_ant	Mem_post	UniPol	Genotype
0	/Imaging/par2_nebd/200129_lp637_wt_tom4,15,60/15,30_	1580292350	lp637	200129	wt	1.0744708569223684e-08	2.373183001438145e-05	-4.315099748811618e-07	5.533311672635749e-05	Pol	WT
1	/Imaging/par2_nebd/200129_lp637_wt_tom4,15,60/15,30_1	1580292382	lp637	200129	wt	9.999841260868406e-09	2.2647162994738022e-05	-5.155729581004876e-07	5.484286315257837e-05	Pol	WT
2	/Imaging/par2_nebd/200129_lp637_wt_tom4,15,60/15,30_2	1580292449	lp637	200129	wt	9.853956324693382e-09	2.2136732295047917e-05	-5.462751729869192e-07	5.37469128932065e-05	Pol	WT
3	/Imaging/par2_nebd/200129_lp637_wt_tom4,15,60/15,60_	1580292501	lp637	200129	wt	9.867814717088335e-09	2.2323548261851567e-05	-5.670782297388434e-07	5.300387534900368e-05	Pol	WT
4	/Imaging/par2_nebd/200129_lp637_wt_tom4,15,60/15,60_1	1580292520	lp637	200129	wt	9.801107708090702e-09	2.218973557580389e-05	-5.700436717805537e-07	5.220976641031429e-05	Pol	WT
5	/Imaging/par2_nebd/200129_lp637_wt_tom4,15,60/15,60_2	1580292634	lp637	200129	wt	8.981609396388042e-09	1.8217860221328064e-05	7.847274034977156e-07	4.1196658213848806e-05	Pol	WT
6	/Imaging/par2_nebd/200129_lp637_wt_tom4,15,60/15,60_3	1580292710	lp637	200129	wt	1.0421224678363374e-08	1.9557633149139708e-05	-4.349851616337352e-07	4.741907313328955e-05	Pol	WT
7	/Imaging/par2_nebd/200129_lp637_wt_tom4,15,60/15,60_4	1580292794	lp637	200129	wt	1.1519081551310305e-08	2.2026360567885417e-05	-6.031967219229193e-07	4.981044634192406e-05	Pol	WT
8	/Imaging/par2_nebd/200129_lp637_wt_tom4,15,60/15,60_5	1580292871	lp637	200129	wt	1.0576347791088732e-08	2.3641298322084734e-05	-7.719684620950482e-07	5.524687584505595e-05	Pol	WT
9	/Imaging/par2_nebd/200131_lp637_2001301800par2_tom4,15,60/00	1580465014	lp637	200131	2001301800par2	3.203756892772753e-09	1.5253434281092268e-06	6.38179241836187e-07	3.5234562868942604e-06	Pol	WT
10	/Imaging/par2_nebd/200131_lp637_2001301800par2_tom4,15,60/01	1580465112	lp637	200131	2001301800par2	2.5457968874565524e-09	7.859785587193964e-07	4.756520939829802e-07	1.3968629550420904e-06	Pol	WT
11	/Imaging/par2_nebd/200131_lp637_2001301800par2_tom4,15,60/02	1580465526	lp637	200131	2001301800par2	2.8294444259895982e-09	1.0514178305660405e-06	3.777091268093114e-07	2.406564223186111e-06	Pol	WT
12	/Imaging/par2_nebd/200131_lp637_2001301800par2_tom4,15,60/03	1580465615	lp637	200131	2001301800par2	3.475281030032289e-09	1.2723691535405484e-06	3.520231704401644e-07	3.341933041866093e-06	Pol	WT
13	/Imaging/par2_nebd/200131_lp637_2001301800par2_tom4,15,60/04	1580465704	lp637	200131	2001301800par2	3.433408963809749e-09	1.8234812224523e-06	2.815904325960001e-07	5.4131075615280375e-06	Pol	WT
14	/Imaging/par2_nebd/200131_nwg201_2001301800par2_tom4,15,60/06	1580466806	nwg201	200131	2001301800par2	2.568473887807381e-09	1.873725869272096e-06	1.3626201824750934e-06	2.337896005121527e-06	Uni	WT
15	/Imaging/par2_nebd/200131_nwg201_2001301800par2_tom4,15,60/07	1580466933	nwg201	200131	2001301800par2	6.489148348295968e-10	9.382183355178928e-07	6.119442419526865e-07	1.030876452596798e-06	Uni	WT
16	/Imaging/par2_nebd/200131_nwg201_2001301800par2_tom4,15,60/08	1580467263	nwg201	200131	2001301800par2	2.266961026061703e-09	8.726227359959683e-07	8.690759794439352e-07	1.4883032997457924e-06	Uni	WT
17	/Imaging/par2_nebd/200131_nwg201_2001301800par2_tom4,15,60/09	1580467394	nwg201	200131	2001301800par2	1.5561692049277082e-09	5.261986561451439e-07	2.875771385433981e-07	6.109797561158845e-07	Uni	WT
18	/Imaging/par2_nebd/200131_nwg201_2001301800par2_tom4,15,60/10	1580467481	nwg201	200131	2001301800par2	1.8536487507304438e-09	9.627880992044338e-07	8.50892056876209e-07	1.3574732564888438e-06	Uni	WT
19	/Imaging/par2_nebd/200131_nwg201_2001301800par2_tom4,15,60/11	1580467559	nwg201	200131	2001301800par2	1.72909150891712e-09	6.896437236367495e-07	6.116135319495454e-07	7.810986448560683e-07	Uni	WT
20	/Imaging/par2_nebd/200131_nwg201_wt_tom4,15,60/18	1580469608	nwg201	200131	wt	7.250984787660512e-09	2.098489442713434e-05	2.0537077756347517e-05	2.3991516431237856e-05	Uni	WT
21	/Imaging/par2_nebd/200131_nwg201_wt_tom4,15,60/19	1580469705	nwg201	200131	wt	7.318394272429035e-09	1.944480570772392e-05	1.7137130502445485e-05	2.379672974161545e-05	Uni	WT
22	/Imaging/par2_nebd/200131_nwg201_wt_tom4,15,60/20	1580469806	nwg201	200131	wt	7.939922959660212e-09	2.3789543656141304e-05	1.9896382813787723e-05	2.6664246613683397e-05	Uni	WT
23	/Imaging/par2_nebd/200131_nwg201_wt_tom4,15,60/21	1580469929	nwg201	200131	wt	8.293348893631201e-09	2.0345179689814138e-05	2.1283500667903108e-05	2.366999322263698e-05	Uni	WT
24	/Imaging/par2_nebd/200131_nwg201_wt_tom4,15,60/22	1580470040	nwg201	200131	wt	8.723668299062382e-09	2.3253729826350585e-05	2.4239661923644043e-05	2.430919148623533e-05	Uni	WT
25	/Imaging/par2_nebd/200131_lp637_2001310930par2_tom4,15,60/30	1580477460	lp637	200131	2001310930par2	1.1078862649843035e-08	1.907220002332463e-05	-5.493688187840644e-07	5.216107537869309e-05	Pol	WT
26	/Imaging/par2_nebd/200131_lp637_2001310930par2_tom4,15,60/32	1580477805	lp637	200131	2001310930par2	1.0803682706894314e-08	1.850916741682221e-05	-4.190580987036562e-07	4.400995996315282e-05	Pol	WT
27	/Imaging/par2_nebd/200131_lp637_2001310930par2_tom4,15,60/33	1580477895	lp637	200131	2001310930par2	1.077260125484868e-08	2.41237091689316e-05	-5.345310545397745e-07	6.343109034163022e-05	Pol	WT
28	/Imaging/par2_nebd/200131_lp637_2001310930par2_tom4,15,60/34	1580478174	lp637	200131	2001310930par2	1.0985227027105006e-08	1.9010381450660866e-05	-5.270801207426913e-07	4.722877930818496e-05	Pol	WT
29	/Imaging/par2_nebd/200131_nwg201_2001310930par2_tom4,15,60/34	1580478374	nwg201	200131	2001310930par2	7.800249803616497e-09	2.1326166897929872e-05	1.871969234741613e-05	2.3171517244589684e-05	Uni	WT
30	/Imaging/par2_nebd/200131_nwg201_2001310930par2_tom4,15,60/35	1580478458	nwg201	200131	2001310930par2	6.759319402208695e-09	2.0126054241373037e-05	2.0229610862391824e-05	2.4076718772281665e-05	Uni	WT
31	/Imaging/par2_nebd/200131_nwg201_2001310930par2_tom4,15,60/36	1580478555	nwg201	200131	2001310930par2	7.309611633938793e-09	1.6727963072449362e-05	1.6921693183619957e-05	1.996853984586096e-05	Uni	WT
32	/Imaging/par2_nebd/200131_nwg201_2001310930par2_tom4,15,60/37	1580478641	nwg201	200131	2001310930par2	6.7072634669333505e-09	1.743347966419348e-05	1.7332736311407705e-05	2.1236939209098574e-05	Uni	WT
33	/Imaging/par2_nebd/200131_nwg201_2001310930par2_tom4,15,60/38	1580478817	nwg201	200131	2001310930par2	7.319906906853819e-09	1.97665110309673e-05	1.8878227008269565e-05	2.3573073616896022e-05	Uni	WT
34	/Imaging/par2_nebd/200131_nwg201_2001310930par2_tom4,15,60/39	1580478938	nwg201	200131	2001310930par2	7.339973132886982e-09	1.9329834434158432e-05	1.742468413730202e-05	2.1959063698604572e-05	Uni	WT
35	/Imaging/par2_nebd/200131_lp637_2001310930par2_tom4,15,60/46	1580483608	lp637	200131	2001310930par2	7.935778578125885e-09	1.044608829825008e-05	-2.81888566296031e-07	3.23082510918546e-05	Pol	WT
36	/Imaging/par2_nebd/200131_lp637_2001310930par2_tom4,15,60/47	1580483779	lp637	200131	2001310930par2	8.031554327690781e-09	1.1063489655164762e-05	-7.660721638773319e-08	2.7926912043406195e-05	Pol	WT
37	/Imaging/par2_nebd/200131_lp637_2001310930par2_tom4,15,60/48	1580483848	lp637	200131	2001310930par2	9.267630355868331e-09	1.6137824356728335e-05	7.37915887561721e-07	4.253274350429983e-05	Pol	WT
38	/Imaging/par2_nebd/200131_nwg201_2001310930par2_tom4,15,60/48	1580484345	nwg201	200131	2001310930par2	7.319615430149526e-09	1.302476540924894e-05	1.0789251335570182e-05	1.457928180352566e-05	Uni	WT
39	/Imaging/par2_nebd/200131_nwg201_2001310930par2_tom4,15,60/50	1580484742	nwg201	200131	2001310930par2	7.138639968729224e-09	1.4209581848496734e-05	1.41303950959048e-05	1.593095473494411e-05	Uni	WT
40	/Imaging/par2_nebd/200131_nwg201_2001310930par2_tom4,15,60/55	1580486326	nwg201	200131	2001310930par2	6.282160761588844e-09	1.5407722161465115e-05	1.229319263659801e-05	1.6853845022057715e-05	Uni	WT
41	/Imaging/par2_nebd/200131_nwg201_2001310930par2_tom4,15,60/56	1580486636	nwg201	200131	2001310930par2	6.404383652736558e-09	1.3183037641428967e-05	1.353776259922589e-05	1.4724068383834889e-05	Uni	WT
42	/Imaging/par2_nebd/200131_nwg201_2001310930par2_tom4,15,60/57	1580486733	nwg201	200131	2001310930par2	6.3159506354670075e-09	1.0240167302625252e-05	8.750631396591245e-06	1.2924923074254273e-05	Uni	WT
43	/Imaging/par2_nebd/200131_lp637_2001310930par2_tom4,15,60/58	1580491158	lp637	200131	2001310930par2	9.162109023498052e-09	1.161558212936996e-05	-9.960054540959497e-08	2.8149569292284715e-05	Pol	WT
44	/Imaging/par2_nebd/200131_lp637_2001310930par2_tom4,15,60/59	1580491224	lp637	200131	2001310930par2	8.47838642401557e-09	9.952308009730968e-06	-2.867429269303335e-07	2.547274745853077e-05	Pol	WT
45	/Imaging/par2_nebd/200131_lp637_2001310930par2_tom4,15,60/60	1580491306	lp637	200131	2001310930par2	8.291192980831954e-09	1.0399906905787552e-05	-2.8040469360516695e-07	2.536061490745444e-05	Pol	WT
46	/Imaging/par2_nebd/200131_lp637_2001310930par2_tom4,15,60/61	1580491323	lp637	200131	2001310930par2	6.9291381276498385e-09	7.370730135846718e-06	1.302204398416601e-06	1.6066765612492632e-05	Pol	WT
47	/Imaging/par2_nebd/200131_lp637_2001310930par2_tom4,15,60/62	1580491386	lp637	200131	2001310930par2	5.555198692404929e-09	5.64597650345176e-06	2.129844448547069e-07	1.5340424977150857e-05	Pol	WT
48	/Imaging/par2_nebd/200131_lp637_2001310930par2_tom4,15,60/64	1580491849	lp637	200131	2001310930par2	8.798110434525939e-09	1.19493603040818e-05	-2.698266910043605e-07	3.070862011071252e-05	Pol	WT
49	/Imaging/par2_nebd/200131_nwg201_2001310930par2_tom4,15,60/64	1580491992	nwg201	200131	2001310930par2	3.6442266784439062e-09	2.852129679077093e-06	1.9278558142724454e-06	3.8762297107922365e-06	Uni	WT
50	/Imaging/par2_nebd/200131_nwg201_2001310930par2_tom4,15,60/65	1580492056	nwg201	200131	2001310930par2	7.1129466073275225e-09	1.634891146276089e-05	1.3392416349239104e-05	2.042709809429619e-05	Uni	WT
51	/Imaging/par2_nebd/200131_nwg201_2001310930par2_tom4,15,60/66	1580492432	nwg201	200131	2001310930par2	5.597070589492051e-09	9.454771971423314e-06	9.000935414954705e-06	1.0637956440582466e-05	Uni	WT
52	/Imaging/par2_nebd/200131_nwg201_2001310930par2_tom4,15,60/67	1580492524	nwg201	200131	2001310930par2	3.608490619685249e-09	1.3733662098704297e-06	1.1625955463208858e-06	2.1064772567647896e-06	Uni	WT
53	/Imaging/par2_nebd/200131_nwg201_2001310930par2_tom4,15,60/68	1580492689	nwg201	200131	2001310930par2	5.852238824390789e-09	9.682759572504817e-06	7.805712211826315e-06	1.3278443514447272e-05	Uni	WT
54	/Imaging/par2_nebd/200131_lp637_2001310930par2_tom4,15,60/73	1580497904	lp637	200131	2001310930par2	8.511711739277993e-09	1.0046866688335311e-05	-2.788530410430765e-07	2.6095256564555672e-05	Pol	WT
55	/Imaging/par2_nebd/200131_lp637_2001310930par2_tom4,15,60/74	1580498051	lp637	200131	2001310930par2	6.881417696931558e-09	7.958673207244422e-06	-7.688029576507733e-08	2.0364210078853365e-05	Pol	WT
56	/Imaging/par2_nebd/200131_lp637_2001310930par2_tom4,15,60/75	1580498161	lp637	200131	2001310930par2	7.091497417356976e-09	7.12723273319865e-06	1.677016422978891e-07	1.8255060665134067e-05	Pol	WT
57	/Imaging/par2_nebd/200131_lp637_2001310930par2_tom4,15,60/76	1580498233	lp637	200131	2001310930par2	7.063869710554067e-09	6.958184229536476e-06	-8.967315790947723e-08	1.8566063377987288e-05	Pol	WT
58	/Imaging/par2_nebd/200131_lp637_2001310930par2_tom4,15,60/77	1580498355	lp637	200131	2001310930par2	6.9895578093626395e-09	6.133676386339775e-06	8.080858783456832e-07	1.76227831166833e-05	Pol	WT
59	/Imaging/par2_nebd/200131_lp637_2001310930par2_tom4,15,60/78	1580498426	lp637	200131	2001310930par2	7.550633551582075e-09	7.982863376795598e-06	3.199771730678329e-07	2.081035713815552e-05	Pol	WT
60	/Imaging/par2_nebd/200131_nwg201_2001310930par2_tom4,15,60/78	1580498803	nwg201	200131	2001310930par2	4.250264252708313e-09	6.139843486022219e-06	4.771352697562136e-06	7.784754645494303e-06	Uni	WT
61	/Imaging/par2_nebd/200131_nwg201_2001310930par2_tom4,15,60/79	1580498907	nwg201	200131	2001310930par2	5.4418794279500446e-09	6.852016696477559e-06	5.857946152056827e-06	8.203838569972653e-06	Uni	WT
62	/Imaging/par2_nebd/200131_nwg201_2001310930par2_tom4,15,60/80	1580499013	nwg201	200131	2001310930par2	4.987095035282172e-09	1.900284567773645e-06	1.7205009612247935e-06	3.047988547219214e-06	Uni	WT
63	/Imaging/par2_nebd/200131_nwg201_2001310930par2_tom4,15,60/81	1580499117	nwg201	200131	2001310930par2	4.373908276019488e-09	5.016165747799923e-06	4.676761257254468e-06	6.058503006148687e-06	Uni	WT
64	/Imaging/par2_nebd/200131_nwg201_2001310930par2_tom4,15,60/82	1580499371	nwg201	200131	2001310930par2	5.496740417760266e-09	6.666567529180895e-06	5.222625513094693e-06	8.692571883319072e-06	Uni	WT
65	/Imaging/par2_nebd/210428_nwg338_tom4,15,60/00	1619612647	nwg338	210428	wt	1.7719701563927398e-08	8.156398993658269e-06	-4.296454974378622e-07	2.3470231161172937e-05	Pol	L109R
66	/Imaging/par2_nebd/210428_nwg338_tom4,15,60/01	1619613124	nwg338	210428	wt	1.6528337611160393e-08	8.417078673078742e-06	-3.999844464027406e-07	2.190859604711048e-05	Pol	L109R
67	/Imaging/par2_nebd/210428_nwg338_tom4,15,60/02	1619613192	nwg338	210428	wt	1.935842813444809e-08	8.867228358061263e-06	-3.452056793058335e-07	2.333161849163312e-05	Pol	L109R
68	/Imaging/par2_nebd/210428_nwg338_tom4,15,60/03	1619613298	nwg338	210428	wt	1.87629733633099e-08	8.806465807692326e-06	-4.436407075648373e-07	2.4597903060673446e-05	Pol	L109R
69	/Imaging/par2_nebd/210428_nwg338_tom4,15,60/04	1619613498	nwg338	210428	wt	1.6353973089458697e-08	8.89733815978266e-06	-4.299700162069154e-07	2.562970685587545e-05	Pol	L109R
70	/Imaging/par2_nebd/210428_nwg338_tom4,15,60/05	1619614190	nwg338	210428	wt	1.9587158981239805e-08	6.5927262863186354e-06	1.758436982090469e-07	1.95950107814715e-05	Pol	L109R
71	/Imaging/par2_nebd/210428_lp637_tom4,15,60/13	1619616508	lp637	210428	wt	7.398557695310677e-09	1.3078161827739684e-05	-4.462979918597426e-07	3.257666098972632e-05	Pol	WT
72	/Imaging/par2_nebd/210428_lp637_tom4,15,60/16	1619616861	lp637	210428	wt	9.303098616881265e-09	1.6939330981140168e-05	-5.614900543965097e-07	3.982231241229775e-05	Pol	WT
73	/Imaging/par2_nebd/210722_lp637_tom4,15,60/00	1626965652	lp637	210722	wt	1.1946053203027582e-08	2.0774938974544583e-05	-7.711939370405489e-07	5.077949726568189e-05	Pol	WT
74	/Imaging/par2_nebd/210722_lp637_tom4,15,60/01	1626965890	lp637	210722	wt	1.060004197184552e-08	2.0619802136100974e-05	-7.706146716355158e-07	5.175754557282472e-05	Pol	WT
75	/Imaging/par2_nebd/210722_lp637_tom4,15,60/02	1626966127	lp637	210722	wt	1.05918248094373e-08	2.124422965880844e-05	-7.103579820638757e-07	5.353326586910203e-05	Pol	WT
76	/Imaging/par2_nebd/211106_nwg325_tom4,15,60/00	1636207243	lp637	211106	wt	9.613720886745436e-09	1.5330384944702054e-05	-5.658006801034394e-07	4.035535043710142e-05	Pol	WT
77	/Imaging/par2_nebd/211106_nwg325_tom4,15,60/01	1636207369	lp637	211106	wt	1.0180548924542989e-08	1.793667241342039e-05	-6.642411430877665e-07	4.36824263836925e-05	Pol	WT
78	/Imaging/par2_nebd/211106_nwg325_tom4,15,60/02	1636207547	lp637	211106	wt	8.70144390509106e-09	1.6736663823469365e-05	1.754565615821034e-07	4.19763863530413e-05	Pol	WT
79	/Imaging/par2_nebd/211106_nwg325_tom4,15,60/03	1636207830	lp637	211106	wt	8.343901215037404e-09	1.4005259177791391e-05	-4.096927096438395e-07	3.661299774377259e-05	Pol	WT
80	/Imaging/par2_nebd/211106_nwg325_tom4,15,60/04	1636207917	lp637	211106	wt	7.635560955413935e-09	1.201567180088225e-05	-3.724960775707772e-07	3.000380030502912e-05	Pol	WT
81	/Imaging/par2_nebd/211106_nwg338_tom4,15,60/00	1636209729	nwg338	211106	wt	1.8192434494433732e-08	7.69340460291667e-06	-3.396115698529852e-07	2.1451333705595897e-05	Pol	L109R
82	/Imaging/par2_nebd/211106_nwg338_tom4,15,60/01	1636209807	nwg338	211106	wt	1.7143270580860606e-08	8.605631327354339e-06	-4.361209477317312e-07	2.479582063590061e-05	Pol	L109R
83	/Imaging/par2_nebd/211106_nwg338_tom4,15,60/02	1636209863	nwg338	211106	wt	1.581699407029173e-08	8.512183353284169e-06	-5.56168061499414e-08	2.2659289074485436e-05	Pol	L109R
84	/Imaging/par2_nebd/211106_nwg338_tom4,15,60/03	1636210034	nwg338	211106	wt	1.8864351441715316e-08	7.760382525900758e-06	7.553689550875493e-08	2.163513569548493e-05	Pol	L109R
85	/Imaging/par2_nebd/211106_nwg338_tom4,15,60/04	1636210136	nwg338	211106	wt	1.7428508443353928e-08	5.419698012808906e-06	4.653365891796675e-07	1.624936073915104e-05	Pol	L109R
86	/Imaging/par2_nebd/211112_nwg325_tom4,15,60/00	1636724878	lp637	211112	wt	9.60205279801813e-09	1.486138090548427e-05	-5.377076289620674e-07	3.643122040932037e-05	Pol	WT
87	/Imaging/par2_nebd/211112_nwg325_tom4,15,60/01	1636725257	lp637	211112	wt	9.498611267508845e-09	1.8500799406522487e-05	-5.98338794828072e-07	4.9625842548969e-05	Pol	WT
88	/Imaging/par2_nebd/211112_nwg325_tom4,15,60/02	1636725467	lp637	211112	wt	9.613351607748706e-09	1.687333282329029e-05	-3.6854005128619773e-07	4.34590070336772e-05	Pol	WT
89	/Imaging/par2_nebd/211112_nwg338_tom4,15,60/00	1636725912	nwg338	211112	wt	1.661253660512389e-08	8.173315202097461e-06	-3.9876354260582585e-07	2.1187390351424716e-05	Pol	L109R
90	/Imaging/par2_nebd/211112_nwg338_tom4,15,60/01	1636726002	nwg338	211112	wt	1.526250615261707e-08	6.373221813937171e-06	-2.6945747503046537e-07	1.849403208326619e-05	Pol	L109R
91	/Imaging/par2_nebd/211112_nwg338_tom4,15,60/02	1636726192	nwg338	211112	wt	1.603951990236887e-08	7.872817183194934e-06	-3.572957797281827e-07	2.1118530854098025e-05	Pol	L109R
92	/Imaging/par2_nebd/211112_nwg338_tom4,15,60/03	1636726440	nwg338	211112	wt	1.6843772347461374e-08	7.052642843145129e-06	-3.230726091054235e-07	1.983119077972595e-05	Pol	L109R
93	/Imaging/par2_nebd/211113_nwg201_11121830par2rnai_tom4,15,60/00	1636804632	nwg201	211113	11121830par2rnai	1.1791279636833495e-09	6.78126479898576e-07	4.274760707843844e-07	8.527372646959606e-07	Uni	WT
94	/Imaging/par2_nebd/211113_nwg201_11121830par2rnai_tom4,15,60/01	1636804741	nwg201	211113	11121830par2rnai	3.372226481360184e-09	3.044049927389404e-06	2.307141884910275e-06	4.511044937510999e-06	Uni	WT
95	/Imaging/par2_nebd/211113_nwg201_11121830par2rnai_tom4,15,60/02	1636805193	nwg201	211113	11121830par2rnai	1.3876029272594523e-09	5.455934035356692e-07	2.480357124496296e-07	8.387817713096752e-07	Uni	WT
96	/Imaging/par2_nebd/211113_nwg201_11121830par2rnai_tom4,15,60/03	1636805282	nwg201	211113	11121830par2rnai	1.4694556746995855e-09	5.222779293269262e-07	2.133276619453517e-07	7.986243702927889e-07	Uni	WT
97	/Imaging/par2_nebd/211113_nwg201_11121830par2rnai_tom4,15,60/04	1636806918	nwg201	211113	11121830par2rnai	1.7827920042435646e-09	7.268288682363546e-07	4.4426702834106333e-07	1.008926125768025e-06	Uni	WT
98	/Imaging/par2_nebd/211113_nwg201_11121830par2rnai_tom4,15,60/05	1636807401	nwg201	211113	11121830par2rnai	2.063544339063749e-09	9.137737560997536e-07	4.333464413298774e-07	1.3921389449502604e-06	Uni	WT
99	/Imaging/par2_nebd/211113_nwg201_wt_tom4,15,60/00	1636809615	nwg201	211113	wt	1.1161406371845606e-08	2.1451553736404188e-05	2.016546947480096e-05	2.4921918129689755e-05	Uni	WT
100	/Imaging/par2_nebd/211113_nwg201_wt_tom4,15,60/01	1636809765	nwg201	211113	wt	1.0912528114019924e-08	2.1145522900278265e-05	1.842789476883897e-05	2.7037687910858436e-05	Uni	WT
101	/Imaging/par2_nebd/211113_nwg201_wt_tom4,15,60/02	1636809832	nwg201	211113	wt	9.364341988081436e-09	1.9355803795977383e-05	1.5252358662458036e-05	2.7127469905505528e-05	Uni	WT
102	/Imaging/par2_nebd/211113_nwg201_wt_tom4,15,60/03	1636810267	nwg201	211113	wt	9.388164147971448e-09	1.889664897630908e-05	1.6011623541088547e-05	2.4502753130507096e-05	Uni	WT
103	/Imaging/par2_nebd/211113_nwg201_wt_tom4,15,60/04	1636810424	nwg201	211113	wt	9.17843679300093e-09	2.021011302332509e-05	1.93181091598424e-05	2.2841968960289718e-05	Uni	WT
104	/Imaging/par2_nebd/211113_nwg369_wt_tom4,15,60/00	1636811186	nwg369	211113	wt	1.5678601269364937e-08	1.4810581324920536e-05	1.0320385221094116e-05	1.7599681556584972e-05	Uni	L109R
105	/Imaging/par2_nebd/211113_nwg369_wt_tom4,15,60/01	1636811521	nwg369	211113	wt	1.4974422304817625e-08	1.5034344110790264e-05	1.0904045442726595e-05	1.8743880472091723e-05	Uni	L109R
106	/Imaging/par2_nebd/211113_nwg369_wt_tom4,15,60/02	1636812328	nwg369	211113	wt	1.9284812507395542e-08	1.943341126668187e-05	1.2824939235024671e-05	1.969980168650563e-05	Uni	L109R
107	/Imaging/par2_nebd/211117_nwg201_11161900par2_tom4,15,60/00	1637136572	nwg201	211117	11161900par2	3.5354739575275558e-09	4.272163457224066e-06	2.639574020161267e-06	6.2788146450615806e-06	Uni	WT
108	/Imaging/par2_nebd/211117_nwg201_11161900par2_tom4,15,60/01	1637136903	nwg201	211117	11161900par2	2.4225550117917446e-09	1.4353510599165471e-06	8.475089933192061e-07	2.05916357493248e-06	Uni	WT
109	/Imaging/par2_nebd/211117_nwg201_11161900par2_tom4,15,60/02	1637137048	nwg201	211117	11161900par2	2.552235421805393e-09	2.4122513149059165e-06	1.7909616906530669e-06	2.6934938903895883e-06	Uni	WT
110	/Imaging/par2_nebd/211117_nwg201_11161900par2_tom4,15,60/03	1637137150	nwg201	211117	11161900par2	2.830377602471112e-09	2.40871708364168e-06	1.7060212923542154e-06	3.2884025321764624e-06	Uni	WT
111	/Imaging/par2_nebd/211117_nwg201_11161900par2_tom4,15,60/04	1637137232	nwg201	211117	11161900par2	2.367872290712464e-09	1.25919337920655e-06	7.567771618840878e-07	1.6672223317161747e-06	Uni	WT
112	/Imaging/par2_nebd/211117_nwg369_11161900par2_tom4,15,60/00	1637137572	nwg369	211117	11161900par2	6.4851311565962396e-09	4.384052459561881e-06	3.833636256980374e-06	4.354349735001603e-06	Uni	L109R
113	/Imaging/par2_nebd/211117_nwg201_wt_tom4,15,60/00	1637146971	nwg201	211117	wt	1.2447532389236856e-08	1.9967536999284565e-05	1.6993822476180893e-05	2.473694470869708e-05	Uni	WT
114	/Imaging/par2_nebd/211117_nwg201_wt_tom4,15,60/01	1637147275	nwg201	211117	wt	8.648601490120382e-09	2.1933553154992736e-05	1.751191069248507e-05	2.6411333508539448e-05	Uni	WT
115	/Imaging/par2_nebd/211117_nwg369_wt_tom4,15,60/00	1637147895	nwg369	211117	wt	1.3736347659779893e-08	1.269883269524797e-05	1.1729401019198054e-05	1.2991079978845918e-05	Uni	L109R
116	/Imaging/par2_nebd/211117_nwg369_wt_tom4,15,60/01	1637148255	nwg369	211117	wt	1.2457255984437862e-08	1.32533846619944e-05	1.1180633760645224e-05	1.2890132291792308e-05	Uni	L109R
117	/Imaging/par2_nebd/211117_nwg369_wt_tom4,15,60/02	1637148797	nwg369	211117	wt	1.250523406477676e-08	1.2598747693060862e-05	1.033454159716566e-05	1.3710648112263196e-05	Uni	L109R
118	/Imaging/par2_nebd/211117_nwg369_wt_tom4,15,60/03	1637149063	nwg369	211117	wt	1.3550685455917084e-08	1.3907597642817846e-05	1.0607108524411996e-05	1.5687526004618206e-05	Uni	L109R
119	/Imaging/par2_nebd/211117_nwg201_11170730par2_tom4,15,60/00	1637155323	nwg201	211117	11170730par2	7.836227162238664e-09	1.4268329492666646e-05	1.0706224970992946e-05	1.7653474448490093e-05	Uni	WT
120	/Imaging/par2_nebd/211117_nwg201_11170730par2_tom4,15,60/01	1637155529	nwg201	211117	11170730par2	7.977342479616186e-09	1.511133747856462e-05	1.4217826728935567e-05	1.8194344064628285e-05	Uni	WT
121	/Imaging/par2_nebd/211117_nwg201_11170730par2_tom4,15,60/02	1637155904	nwg201	211117	11170730par2	8.033874301845828e-09	1.537446124775934e-05	1.1716967523525038e-05	2.124982338701113e-05	Uni	WT
122	/Imaging/par2_nebd/211117_nwg201_11170730par2_tom4,15,60/03	1637156255	nwg201	211117	11170730par2	4.2405307348961046e-09	5.893644087777828e-06	4.573302310344075e-06	7.782495059592732e-06	Uni	WT
123	/Imaging/par2_nebd/211117_nwg201_11170730par2_tom4,15,60/04	1637156424	nwg201	211117	11170730par2	8.071076200896858e-09	1.4873256786812555e-05	1.2937364279769428e-05	1.8059748018078333e-05	Uni	WT
124	/Imaging/par2_nebd/211117_nwg201_11170730par2_tom4,15,60/05	1637156493	nwg201	211117	11170730par2	6.5546858422541796e-09	1.3272338847131446e-05	1.2255779744852904e-05	1.4741028565888316e-05	Uni	WT
125	/Imaging/par2_nebd/211117_nwg201_11170730par2_tom4,15,60/06	1637156566	nwg201	211117	11170730par2	7.2540151305726374e-09	1.2206833112780031e-05	1.234178102206017e-05	1.3509606590129328e-05	Uni	WT
126	/Imaging/par2_nebd/211117_nwg201_11170730par2_tom4,15,60/07	1637156634	nwg201	211117	11170730par2	7.509080362001598e-09	1.3500601914930927e-05	1.2027565459186548e-05	1.4889819906618342e-05	Uni	WT
127	/Imaging/par2_nebd/211117_nwg369_11170730par2_tom4,15,60/00	1637157095	nwg369	211117	11170730par2	7.701009033114312e-09	8.168457495732203e-06	8.090728483172428e-06	7.723132356746957e-06	Uni	L109R
128	/Imaging/par2_nebd/211117_nwg369_11170730par2_tom4,15,60/01	1637157300	nwg369	211117	11170730par2	8.933846681815172e-09	7.527361277994475e-06	6.722693550471799e-06	7.254611846711047e-06	Uni	L109R
129	/Imaging/par2_nebd/211117_nwg369_11170730par2_tom4,15,60/02	1637157382	nwg369	211117	11170730par2	8.533169386019459e-09	6.407330916872085e-06	5.2238354486946845e-06	7.910022393679427e-06	Uni	L109R
130	/Imaging/par2_nebd/211117_nwg369_11170730par2_tom4,15,60/03	1637157881	nwg369	211117	11170730par2	9.303934709632645e-09	7.13214874966961e-06	5.5619409643521895e-06	8.26160838513171e-06	Uni	L109R
131	/Imaging/par2_nebd/211117_nwg369_11170730par2_tom4,15,60/04	1637162547	nwg369	211117	11170730par2	9.612712839652068e-09	7.285555222147399e-06	6.132313299148665e-06	7.665334552658353e-06	Uni	L109R
132	/Imaging/par2_nebd/211117_nwg369_11170730par2_tom4,15,60/05	1637162632	nwg369	211117	11170730par2	4.735836252821673e-09	3.242491169024505e-06	3.1999265631842614e-06	3.213588006058156e-06	Uni	L109R
133	/Imaging/par2_nebd/211117_nwg369_11170730par2_tom4,15,60/06	1637162683	nwg369	211117	11170730par2	8.437216608050022e-09	6.9433449954967085e-06	6.1375214403369005e-06	7.184395987738399e-06	Uni	L109R
134	/Imaging/par2_nebd/211117_nwg369_11170730par2_tom4,15,60/07	1637162755	nwg369	211117	11170730par2	5.598099158349514e-09	4.166430979656994e-06	3.529799517985844e-06	3.771400107952328e-06	Uni	L109R
135	/Imaging/par2_nebd/211117_nwg369_11170730par2_tom4,15,60/08	1637162970	nwg369	211117	11170730par2	5.068147884950451e-09	3.1270935752696857e-06	2.399006206984168e-06	3.222927701008739e-06	Uni	L109R
136	/Imaging/par2_nebd/211117_nwg369_11170730par2_tom4,15,60/09	1637163036	nwg369	211117	11170730par2	6.855539977923855e-09	5.435125170629961e-06	5.344334073049817e-06	5.431372935255137e-06	Uni	L109R
137	/Imaging/par2_nebd/211117_nwg201_11170730par2_tom4,15,60/08	1637164001	nwg201	211117	11170730par2	5.227927295743008e-09	9.357827987273446e-06	7.24427125188637e-06	1.1202095886836567e-05	Uni	WT
138	/Imaging/par2_nebd/211117_nwg201_11170730par2_tom4,15,60/09	1637164536	nwg201	211117	11170730par2	6.544858510663258e-09	1.021734857108808e-05	8.721226713288935e-06	1.1543900651734546e-05	Uni	WT
139	/Imaging/par2_nebd/211117_nwg201_11170730par2_tom4,15,60/10	1637168615	nwg201	211117	11170730par2	4.811138159995182e-09	5.235977340947969e-06	3.1414924621065994e-06	7.1234460322198e-06	Uni	WT
140	/Imaging/par2_nebd/211117_nwg201_11170730par2_tom4,15,60/11	1637168692	nwg201	211117	11170730par2	4.9187953344283955e-09	5.962448052709325e-06	4.612532908200617e-06	6.9708384813073006e-06	Uni	WT
141	/Imaging/par2_nebd/211117_nwg201_11170730par2_tom4,15,60/12	1637168756	nwg201	211117	11170730par2	5.863192597867928e-09	8.714881857464136e-06	7.159047554692836e-06	1.0246719786667714e-05	Uni	WT
142	/Imaging/par2_nebd/211117_nwg201_11170730par2_tom4,15,60/13	1637169050	nwg201	211117	11170730par2	3.8309008758931854e-09	4.117605271095242e-06	2.8229828961985167e-06	5.697026992659731e-06	Uni	WT
143	/Imaging/par2_nebd/211117_nwg369_11170730par2_tom4,15,60/10	1637169364	nwg369	211117	11170730par2	5.12702787057153e-09	2.7134693519250534e-06	2.917694899259597e-06	2.328743475518639e-06	Uni	L109R
144	/Imaging/par2_nebd/211117_nwg369_11170730par2_tom4,15,60/11	1637169682	nwg369	211117	11170730par2	4.971211302630938e-09	1.9920139307613235e-06	9.197700109411464e-07	2.7439658966521763e-06	Uni	L109R
145	/Imaging/par2_nebd/211117_nwg369_11170730par2_tom4,15,60/12	1637170230	nwg369	211117	11170730par2	6.232826215194763e-09	3.8106667155565255e-06	1.7321683555081137e-06	5.807803871098933e-06	Uni	L109R
146	/Imaging/par2_nebd/211118_nwg325_11171800par2_tom4,15,60/00	1637230637	lp637	211118	11171800par2	4.0575620689490055e-09	8.062582609757811e-07	2.40751145384444e-07	1.6667694666585184e-06	Pol	WT
147	/Imaging/par2_nebd/211118_nwg325_11171800par2_tom4,15,60/01	1637230700	lp637	211118	11171800par2	1.6921932643205014e-09	6.010466655395333e-07	3.849505609779176e-07	8.234906458753381e-07	Pol	WT
148	/Imaging/par2_nebd/211118_nwg325_11171800par2_tom4,15,60/02	1637230724	lp637	211118	11171800par2	2.207856541361998e-09	6.161787989496887e-07	1.8225177886435024e-07	1.0537328489458149e-06	Pol	WT
149	/Imaging/par2_nebd/211118_nwg325_11171800par2_tom4,15,60/03	1637230814	lp637	211118	11171800par2	3.354606178990268e-09	1.0296006648529898e-06	2.845105873341871e-07	3.207593937210826e-06	Pol	WT
150	/Imaging/par2_nebd/211118_nwg325_11171800par2_tom4,15,60/04	1637231476	lp637	211118	11171800par2	1.9030299784999862e-09	6.550845106234579e-07	1.6207117883679045e-07	1.5441550716927655e-06	Pol	WT
151	/Imaging/par2_nebd/211118_nwg325_wt_tom4,15,60/00	1637235755	lp637	211118	wt	9.359187304314822e-09	1.6987704350662934e-05	-5.670573893821688e-07	4.206906522655007e-05	Pol	WT
152	/Imaging/par2_nebd/211118_nwg325_wt_tom4,15,60/01	1637235819	lp637	211118	wt	1.0013711492742643e-08	1.6629804932348778e-05	8.779943531135661e-07	3.891041830329529e-05	Pol	WT
153	/Imaging/par2_nebd/211118_nwg325_11180930par2_tom4,15,60/01	1637246228	lp637	211118	11180930par2	8.229226273825969e-09	9.574687695292817e-06	9.2495757496213e-08	2.649630519993424e-05	Pol	WT
154	/Imaging/par2_nebd/211118_nwg325_11180930par2_tom4,15,60/02	1637246347	lp637	211118	11180930par2	9.85524344522704e-09	1.1967437496598567e-05	-3.587757225008202e-07	3.207619810202715e-05	Pol	WT
155	/Imaging/par2_nebd/211118_nwg325_11180930par2_tom4,15,60/03	1637246490	lp637	211118	11180930par2	8.275860855158434e-09	8.552051458352154e-06	5.169642740241708e-08	2.3527865420971465e-05	Pol	WT
156	/Imaging/par2_nebd/211118_nwg325_11180930par2_tom4,15,60/04	1637249456	lp637	211118	11180930par2	8.09786104953165e-09	1.1864426083793072e-05	-4.530366871708227e-07	3.388813299103489e-05	Pol	WT
157	/Imaging/par2_nebd/211118_nwg325_11180930par2_tom4,15,60/05	1637249756	lp637	211118	11180930par2	7.300531880896985e-09	1.1365808455735222e-05	-4.190128442188005e-07	2.9793922824436205e-05	Pol	WT
158	/Imaging/par2_nebd/211118_nwg325_11180930par2_tom4,15,60/06	1637249840	lp637	211118	11180930par2	7.21118496858361e-09	8.949786520291996e-06	-2.769174100468704e-07	2.3526121448722452e-05	Pol	WT
159	/Imaging/par2_nebd/211118_nwg325_11180930par2_tom4,15,60/07	1637250002	lp637	211118	11180930par2	9.22674355983616e-09	1.2327988691128392e-05	6.617773714784606e-07	3.244816694439613e-05	Pol	WT
160	/Imaging/par2_nebd/211118_nwg325_11180930par2_tom4,15,60/08	1637256563	lp637	211118	11180930par2	3.3607402132076034e-09	1.2884393099043642e-06	2.751956844698058e-07	3.833458249648998e-06	Pol	WT
161	/Imaging/par2_nebd/211118_nwg325_11180930par2_tom4,15,60/09	1637256715	lp637	211118	11180930par2	5.406793243847167e-09	4.181960300468533e-06	1.737729944390604e-07	1.1548885478668469e-05	Pol	WT
162	/Imaging/par2_nebd/211118_nwg325_11180930par2_tom4,15,60/10	1637256964	lp637	211118	11180930par2	3.8725920235965595e-09	1.286121296846596e-06	2.1027814023199447e-07	3.7088732001820527e-06	Pol	WT
163	/Imaging/par2_nebd/211118_nwg325_11180930par2_tom4,15,60/11	1637257032	lp637	211118	11180930par2	5.777776392677031e-09	5.917997638462053e-06	1.5655581928289923e-08	1.8627659736498867e-05	Pol	WT
164	/Imaging/par2_nebd/211118_nwg325_11180930par2_tom4,15,60/12	1637257496	lp637	211118	11180930par2	5.853301558602761e-09	4.283430197405751e-06	1.918759607030984e-07	1.2906852541646543e-05	Pol	WT
165	/Imaging/par2_nebd/211118_nwg325_11180930par2_tom4,15,60/13	1637257662	lp637	211118	11180930par2	6.463134531654964e-09	6.679737423808924e-06	-1.8701504466176594e-07	1.8857388169383625e-05	Pol	WT
166	/Imaging/par2_nebd/211118_nwg325_11180930par2_tom4,15,60/14	1637257730	lp637	211118	11180930par2	5.581943512324043e-09	5.345196990237536e-06	3.9497935164265833e-07	1.5872664797643184e-05	Pol	WT
167	/Imaging/par2_nebd/211118_nwg325_11180930par2_tom4,15,60/15	1637258032	lp637	211118	11180930par2	5.894707036584541e-09	6.109018910164112e-06	-2.177095741601217e-07	1.8509020078861806e-05	Pol	WT
168	/Imaging/par2_nebd/211118_nwg325_11180930par2_tom4,15,60/16	1637258124	lp637	211118	11180930par2	5.863566950927209e-09	5.55293304384376e-06	-1.1642385912010317e-07	1.6464367052939933e-05	Pol	WT
169	/Imaging/par2_nebd/220805_lp637_tom4,15,60/00	1659695815	lp637	220805	wt	1.1845699521472652e-08	2.1148180641083924e-05	-6.766005918553937e-07	5.316735721786382e-05	Pol	WT
170	/Imaging/par2_nebd/220805_lp637_tom4,15,60/01	1659696123	lp637	220805	wt	1.0705364851991606e-08	1.865754513849485e-05	-6.177304230209241e-07	4.469664277940089e-05	Pol	WT
171	/Imaging/par2_nebd/220805_lp637_tom4,15,60/02	1659702010	lp637	220805	wt	1.298399554537785e-08	2.3533246226644183e-05	1.0884470738032241e-07	5.9454757827876966e-05	Pol	WT
172	/Imaging/par2_nebd/220805_lp637_tom4,15,60/03	1659702431	lp637	220805	wt	1.2277007241531738e-08	2.1338269805997203e-05	-7.674403611137557e-07	5.3178546320231e-05	Pol	WT
173	/Imaging/par2_nebd/220805_lp637_tom4,15,60/04	1659702579	lp637	220805	wt	1.1422296627082576e-08	1.9767440349935097e-05	-7.21643301722864e-07	5.416268342951285e-05	Pol	WT
174	/Imaging/par2_nebd/220805_lp637_tom4,15,60/05	1659702640	lp637	220805	wt	9.624382055948827e-09	1.6047779821582055e-05	-2.2211865072888784e-08	3.5788642811297325e-05	Pol	WT
175	/Imaging/par2_nebd/220805_lp637_tom4,15,60/06	1659703232	lp637	220805	wt	1.2114627091789665e-08	1.86576352521424e-05	1.547247175512058e-07	4.751132829612963e-05	Pol	WT
176	/Imaging/par2_nebd/220823_nwg338_tom4,15,60/03	1661258538	nwg338	220823	wt	1.6398283186358286e-08	7.848897751942132e-06	-3.7011992073293444e-07	1.9978985312173063e-05	Pol	L109R
177	/Imaging/par2_nebd/220823_nwg338_tom4,15,60/04	1661258718	nwg338	220823	wt	1.6893110276563824e-08	7.17186370264799e-06	-3.24924621708924e-07	2.010650140997693e-05	Pol	L109R
178	/Imaging/par2_nebd/220823_nwg338_tom4,15,60/05	1661258965	nwg338	220823	wt	1.6815293889504158e-08	6.114871603257003e-06	-1.8559179026889709e-07	1.670918341234392e-05	Pol	L109R
179	/Imaging/par2_nebd/220823_nwg338_tom4,15,60/06	1661259125	nwg338	220823	wt	2.0167459218893734e-08	8.443435633552098e-06	-4.035735564680944e-07	2.409366306111181e-05	Pol	L109R
180	/Imaging/par2_nebd/220823_lp637_tom4,15,60/06	1661259794	lp637	220823	wt	1.2096730873173945e-08	2.0380293676624297e-05	-7.324183480728006e-07	5.128341609333747e-05	Pol	WT
181	/Imaging/par2_nebd/220823_lp637_tom4,15,60/07	1661259869	lp637	220823	wt	1.2053459831527756e-08	2.4014615350369795e-05	-8.6392312526354e-07	6.209882879685901e-05	Pol	WT
182	/Imaging/par2_nebd/220823_lp637_tom4,15,60/08	1661260262	lp637	220823	wt	1.2252385634897656e-08	2.0222229499860638e-05	-7.274214440650165e-07	5.32574368434146e-05	Pol	WT
183	/Imaging/par2_nebd/220823_lp637_tom4,15,60/09	1661260423	lp637	220823	wt	1.1740738027337121e-08	2.313556149594657e-05	4.329082777313196e-07	5.767774563207632e-05	Pol	WT
184	/Imaging/par2_nebd/220823_lp637_tom4,15,60/10	1661260543	lp637	220823	wt	1.1115954047087415e-08	1.9871033011014356e-05	-7.331137425340313e-07	4.890912572542185e-05	Pol	WT
185	/Imaging/par2_nebd/220823_nwg201_tom4,15,60/13	1661263219	nwg201	220823	wt	1.1360174315491713e-08	2.354153588867193e-05	2.081790045121752e-05	2.888514414653368e-05	Uni	WT
186	/Imaging/par2_nebd/220823_nwg201_tom4,15,60/14	1661263290	nwg201	220823	wt	1.1645021475168645e-08	2.3186512746750963e-05	1.85757825201044e-05	3.269204992157159e-05	Uni	WT
187	/Imaging/par2_nebd/220823_nwg201_tom4,15,60/15	1661263661	nwg201	220823	wt	8.485274182035552e-09	1.8290024125603112e-05	1.79810658344711e-05	2.19885484059265e-05	Uni	WT
188	/Imaging/par2_nebd/220823_nwg201_tom4,15,60/16	1661263796	nwg201	220823	wt	1.0298943153603966e-08	2.3407998529873425e-05	2.2515071702448883e-05	2.817049583793455e-05	Uni	WT
189	/Imaging/par2_nebd/220823_nwg369_tom4,15,60/16	1661264390	nwg369	220823	wt	1.791592683845095e-08	2.0049976254532574e-05	1.6808890157538384e-05	2.462379671418165e-05	Uni	L109R
190	/Imaging/par2_nebd/220823_nwg369_tom4,15,60/17	1661264635	nwg369	220823	wt	1.439678256729435e-08	1.614664901869484e-05	1.1585000774080288e-05	2.0625189718828585e-05	Uni	L109R
191	/Imaging/par2_nebd/220823_nwg369_tom4,15,60/18	1661264695	nwg369	220823	wt	1.7408224596415818e-08	1.8803086833906435e-05	1.515210039147632e-05	2.2120136080527013e-05	Uni	L109R
192	/Imaging/par2_nebd/220823_nwg369_tom4,15,60/19	1661264791	nwg369	220823	wt	1.4695712505687921e-08	1.7686176284670522e-05	1.352139186282154e-05	1.9341384423392936e-05	Uni	L109R
193	/Imaging/par2_nebd/220823_nwg369_tom4,15,60/20	1661264989	nwg369	220823	wt	1.2138926777344157e-08	1.407231523483366e-05	1.0156933087885314e-05	1.7666095091648907e-05	Uni	L109R
194	/Imaging/par2_nebd/220823_nwg369_tom4,15,60/21	1661265203	nwg369	220823	wt	1.5158297874877922e-08	1.7115522163492486e-05	1.3261950015235693e-05	1.9845754453487924e-05	Uni	L109R
195	/Imaging/par2_nebd/220823_nwg338_tom4,15,60/23	1661267502	nwg338	220823	wt	1.8716019116036757e-08	9.394055943851746e-06	-3.388875540294954e-07	2.4693150164333315e-05	Pol	L109R
196	/Imaging/par2_nebd/220823_nwg338_tom4,15,60/24	1661267550	nwg338	220823	wt	1.9237107298864908e-08	9.373253034107942e-06	-3.4168144149234146e-07	2.5790211218595303e-05	Pol	L109R
197	/Imaging/par2_nebd/220823_nwg338_tom4,15,60/25	1661267862	nwg338	220823	wt	9.611568356654558e-09	3.986172135166582e-06	-2.200774816568424e-07	1.173230677289873e-05	Pol	L109R
198	/Imaging/par2_nebd/220823_nwg338_tom4,15,60/26	1661267955	nwg338	220823	wt	1.0704983733515589e-08	4.185317561448952e-06	-2.4072842258966146e-07	1.2748058575430602e-05	Pol	L109R
199	/Imaging/par2_nebd/220823_nwg201_tom4,15,60/28	1661269403	nwg201	220823	wt	9.670956312315421e-09	1.891812558898673e-05	1.8456083827824477e-05	2.2549200485493343e-05	Uni	WT
200	/Imaging/par2_nebd/220823_nwg201_tom4,15,60/29	1661269517	nwg201	220823	wt	1.1572346804826853e-08	3.0554089753742184e-05	2.690594799425775e-05	3.654334909924875e-05	Uni	WT
201	/Imaging/par2_nebd/220823_nwg369_tom4,15,60/29	1661270127	nwg369	220823	wt	1.5278342865622e-08	1.6129034087205234e-05	1.333579260699572e-05	1.723771705132276e-05	Uni	L109R
202	/Imaging/par2_nebd/220823_nwg369_tom4,15,60/31	1661270810	nwg369	220823	wt	1.2033751045012041e-08	1.3503740892041808e-05	1.0258372073887245e-05	1.6351514596528156e-05	Uni	L109R
203	/Imaging/par2_nebd/220823_nwg338_tom4,15,60/31	1661271156	nwg338	220823	wt	1.4478183497653598e-08	5.533563072360054e-06	-1.3360462523552506e-07	1.5836811092736434e-05	Pol	L109R
204	/Imaging/par2_nebd/220823_nwg338_tom4,15,60/32	1661271589	nwg338	220823	wt	1.6975263859534733e-08	8.024565497837125e-06	-2.9941578419407666e-07	2.2892654641988544e-05	Pol	L109R
205	/Imaging/par2_nebd/220823_nwg338_tom4,15,60/33	1661271947	nwg338	220823	wt	1.6374421561537333e-08	8.471687800716669e-06	-3.8086983022164164e-07	1.984384198230784e-05	Pol	L109R
206	/Imaging/par2_nebd/220824_nwg201_tom4,15,60/31	1661349574	nwg201	220824	wt	9.146222133652342e-09	1.965935194868989e-05	1.9288776100236363e-05	2.3922743016433545e-05	Uni	WT
207	/Imaging/par2_nebd/220824_nwg201_tom4,15,60/32	1661349749	nwg201	220824	wt	9.505369355041417e-09	2.046700731443733e-05	2.085044501742059e-05	2.474086078961917e-05	Uni	WT
208	/Imaging/par2_nebd/220824_nwg201_tom4,15,60/33	1661349930	nwg201	220824	wt	8.609194628998782e-09	1.7817500819385575e-05	1.6342242520737908e-05	2.272647948190513e-05	Uni	WT
209	/Imaging/par2_nebd/220826_lp637_2208251830par2_tom4,15,60/00	1661498747	lp637	220826	2208251830par2	3.05530278959298e-09	1.3547107277178945e-06	2.0086517331695487e-07	3.699823301332427e-06	Pol	WT
210	/Imaging/par2_nebd/220826_lp637_2208251830par2_tom4,15,60/01	1661499238	lp637	220826	2208251830par2	5.837066249795245e-09	2.2200640864251967e-06	3.521861174235279e-07	6.269335369283072e-06	Pol	WT
211	/Imaging/par2_nebd/220826_lp637_2208251830par2_tom4,15,60/02	1661499420	lp637	220826	2208251830par2	4.345198835459277e-09	2.2049534162732694e-06	2.9163293197984133e-08	6.735003140319464e-06	Pol	WT
212	/Imaging/par2_nebd/220826_nwg201_2208251830par2_tom4,15,60/02	1661500001	nwg201	220826	2208251830par2	2.2350198586845882e-09	1.965386790573042e-06	1.725039874931827e-06	2.3093248928652714e-06	Uni	WT
213	/Imaging/par2_nebd/220826_nwg201_2208251830par2_tom4,15,60/03	1661500175	nwg201	220826	2208251830par2	1.8608473232708807e-09	1.0025200327482231e-06	5.387925779175743e-07	1.4751575388463591e-06	Uni	WT
214	/Imaging/par2_nebd/220826_nwg201_2208251830par2_tom4,15,60/05	1661500879	nwg201	220826	2208251830par2	3.271983019719546e-09	3.083197153424435e-06	1.8583531890745152e-06	4.26608921080167e-06	Uni	WT
215	/Imaging/par2_nebd/220826_nwg369_2208251830par2_tom4,15,60/06	1661501573	nwg369	220826	2208251830par2	3.4098213383665167e-09	1.4644446414302774e-06	8.59856020838403e-07	1.826197858298891e-06	Uni	L109R
216	/Imaging/par2_nebd/220826_nwg369_2208251830par2_tom4,15,60/07	1661501776	nwg369	220826	2208251830par2	5.27437019026801e-09	2.538561060636737e-06	2.118794473345587e-06	3.1286300559360598e-06	Uni	L109R
217	/Imaging/par2_nebd/220826_lp637_2208251830par2_tom4,15,60/11	1661503954	lp637	220826	2208251830par2	4.161198105189401e-09	2.5253925567558665e-06	1.23141633470314e-07	7.946991933568161e-06	Pol	WT
218	/Imaging/par2_nebd/220826_lp637_2208251830par2_tom4,15,60/12	1661504006	lp637	220826	2208251830par2	3.845333595790384e-09	2.4291598178791937e-06	2.810391462310153e-07	6.780020774543643e-06	Pol	WT
219	/Imaging/par2_nebd/220826_lp637_2208251830par2_tom4,15,60/13	1661504106	lp637	220826	2208251830par2	2.861976214247593e-09	1.3955271372793393e-06	2.255574170851665e-07	3.898449803793579e-06	Pol	WT
220	/Imaging/par2_nebd/220826_lp637_2208251830par2_tom4,15,60/14	1661504564	lp637	220826	2208251830par2	3.7809331992497475e-09	1.4744448053904024e-06	2.1710978319351105e-07	4.124208008134403e-06	Pol	WT
221	/Imaging/par2_nebd/220826_nwg201_2208251830par2_tom4,15,60/14	1661504839	nwg201	220826	2208251830par2	2.073134542798142e-09	1.0851112385256834e-06	8.560815398053874e-07	1.4894359806643535e-06	Uni	WT
222	/Imaging/par2_nebd/220826_nwg201_2208251830par2_tom4,15,60/15	1661505019	nwg201	220826	2208251830par2	2.088757017606498e-09	9.99996899519025e-07	1.0173986144990433e-06	1.2634759405237228e-06	Uni	WT
223	/Imaging/par2_nebd/220826_nwg369_2208251830par2_tom4,15,60/15	1661505728	nwg369	220826	2208251830par2	2.380581858967504e-09	6.755451045827994e-07	4.156380901963024e-07	8.693978153659314e-07	Uni	L109R
224	/Imaging/par2_nebd/220826_nwg369_2208251830par2_tom4,15,60/16	1661505829	nwg369	220826	2208251830par2	1.7052153948286544e-09	6.698784898681847e-07	6.809466235278084e-07	1.016253919616953e-06	Uni	L109R
225	/Imaging/par2_nebd/220826_nwg369_2208251830par2_tom4,15,60/17	1661506400	nwg369	220826	2208251830par2	3.678090069850579e-09	1.5523462673068724e-06	1.1304037593599335e-06	1.6728397041961276e-06	Uni	L109R
226	/Imaging/par2_nebd/220826_nwg201_2208251830par2_tom4,15,60/19	1661507745	nwg201	220826	2208251830par2	1.207780574742993e-09	5.103929083144895e-07	8.683400197283968e-07	2.271676692501677e-07	Uni	WT
227	/Imaging/par2_nebd/220826_nwg201_2208251830par2_tom4,15,60/20	1661508010	nwg201	220826	2208251830par2	2.0312206437487973e-09	1.112442612481422e-06	7.596110223034728e-07	1.7430705066729247e-06	Uni	WT
228	/Imaging/par2_nebd/220826_nwg201_2208251830par2_tom4,15,60/21	1661508183	nwg201	220826	2208251830par2	1.9094041286329075e-09	9.380856592368452e-07	7.991601145073287e-07	1.399216870014763e-06	Uni	WT
229	/Imaging/par2_nebd/220826_nwg201_2208251830par2_tom4,15,60/22	1661508730	nwg201	220826	2208251830par2	1.4330789309762156e-09	6.13099403754753e-07	3.1756323359658253e-07	9.152823161168076e-07	Uni	WT
230	/Imaging/par2_nebd/220826_nwg369_2208251830par2_tom4,15,60/22	1661510530	nwg369	220826	2208251830par2	2.3020326081401303e-09	8.098851355198542e-07	4.680208652579169e-07	1.2053515177529864e-06	Uni	L109R
231	/Imaging/par2_nebd/220826_nwg369_2208251830par2_tom4,15,60/23	1661510603	nwg369	220826	2208251830par2	1.974279570185221e-09	7.318209591696836e-07	6.744187635040825e-07	9.718409811532772e-07	Uni	L109R
232	/Imaging/par2_nebd/220826_lp637_2208251830par2_tom4,15,60/23	1661511014	lp637	220826	2208251830par2	3.2948543566660597e-09	1.2929357634410604e-06	9.958410692748035e-08	3.7945096363971e-06	Pol	WT
233	/Imaging/par2_nebd/220826_lp637_2208251830par2_tom4,15,60/24	1661511539	lp637	220826	2208251830par2	3.878655528344443e-09	1.8859595269409528e-06	1.058765315509313e-07	5.836466775283217e-06	Pol	WT
234	/Imaging/par2_nebd/220826_lp637_2208251830par2_tom4,15,60/25	1661511680	lp637	220826	2208251830par2	3.5724467344651943e-09	1.815220511677945e-06	4.689153165628213e-07	4.914183226935731e-06	Pol	WT
235	/Imaging/par2_nebd/220826_lp637_2208260800par2_tom4,15,60/43	1661519589	lp637	220826	2208260800par2	7.638258101551906e-09	8.496536160356118e-06	-3.359693764001225e-07	2.196758825750856e-05	Pol	WT
236	/Imaging/par2_nebd/220826_lp637_2208260800par2_tom4,15,60/44	1661519687	lp637	220826	2208260800par2	7.191750181445625e-09	8.423128175204434e-06	-8.763116808595223e-08	2.4498363640333785e-05	Pol	WT
237	/Imaging/par2_nebd/220826_lp637_2208260800par2_tom4,15,60/45	1661519983	lp637	220826	2208260800par2	7.654356974455283e-09	9.543295626957355e-06	-3.746799389288717e-07	2.678468312674449e-05	Pol	WT
238	/Imaging/par2_nebd/220826_lp637_2208260800par2_tom4,15,60/00	1661520177	lp637	220826	2208260800par2	7.9245868874936e-09	9.9484581549514e-06	-2.458599911292438e-07	2.71865490190333e-05	Pol	WT
239	/Imaging/par2_nebd/220826_lp637_2208260800par2_tom4,15,60/01	1661520448	lp637	220826	2208260800par2	8.704924712000723e-09	1.0217831282731224e-05	-3.756011686309508e-07	2.7381062683013576e-05	Pol	WT
240	/Imaging/par2_nebd/220826_lp637_2208260800par2_tom4,15,60/02	1661520649	lp637	220826	2208260800par2	7.390630882037292e-09	8.184691419593061e-06	-3.9718728974487794e-08	2.326387743006804e-05	Pol	WT
241	/Imaging/par2_nebd/220826_nwg201_2208260800par2_tom4,15,60/02	1661521263	nwg201	220826	2208260800par2	7.663692685763533e-09	1.828119433792116e-05	1.883162927692732e-05	1.9130742612404754e-05	Uni	WT
242	/Imaging/par2_nebd/220826_nwg201_2208260800par2_tom4,15,60/03	1661521506	nwg201	220826	2208260800par2	8.315952150939631e-09	1.712704217005951e-05	1.4498110004565674e-05	2.042135549796253e-05	Uni	WT
243	/Imaging/par2_nebd/220826_nwg201_2208260800par2_tom4,15,60/04	1661521690	nwg201	220826	2208260800par2	6.9957678981397625e-09	1.027683589920234e-05	9.886481561772844e-06	1.1480247762706144e-05	Uni	WT
244	/Imaging/par2_nebd/220826_nwg201_2208260800par2_tom4,15,60/05	1661521784	nwg201	220826	2208260800par2	6.647089595361885e-09	1.1391836992527083e-05	1.0577522790316451e-05	1.3534238285652533e-05	Uni	WT
245	/Imaging/par2_nebd/220826_nwg201_2208260800par2_tom4,15,60/06	1661521906	nwg201	220826	2208260800par2	6.698811206293623e-09	1.057616667363716e-05	8.402053802411396e-06	1.3885840796938171e-05	Uni	WT
246	/Imaging/par2_nebd/220826_nwg201_2208260800par2_tom4,15,60/07	1661521981	nwg201	220826	2208260800par2	9.144867922736076e-09	1.7989960844594918e-05	1.6734315565202244e-05	2.02433472390194e-05	Uni	WT
247	/Imaging/par2_nebd/220826_nwg201_2208260800par2_tom4,15,60/08	1661522127	nwg201	220826	2208260800par2	5.722526616918489e-09	9.988037892826375e-06	8.153253986106142e-06	1.2146031815787323e-05	Uni	WT
248	/Imaging/par2_nebd/220826_nwg369_2208260800par2_tom4,15,60/14	1661525004	nwg369	220826	2208260800par2	9.232311497808274e-09	7.518985148956369e-06	5.77592966958081e-06	8.249431610153003e-06	Uni	L109R
249	/Imaging/par2_nebd/220826_nwg369_2208260800par2_tom4,15,60/17	1661529880	nwg369	220826	2208260800par2	9.471648826684778e-09	8.840914770911406e-06	6.724741498490647e-06	9.601949541377098e-06	Uni	L109R
250	/Imaging/par2_nebd/220826_nwg369_2208260800par2_tom4,15,60/18	1661530140	nwg369	220826	2208260800par2	8.875879463668461e-09	6.711569930982119e-06	5.437190754810781e-06	7.237950062414287e-06	Uni	L109R
251	/Imaging/par2_nebd/220826_nwg369_2208260800par2_tom4,15,60/19	1661530275	nwg369	220826	2208260800par2	1.1440558178201932e-08	1.0950070255933007e-05	7.582584286184666e-06	1.2085778106455252e-05	Uni	L109R
252	/Imaging/par2_nebd/220826_nwg369_2208260800par2_tom4,15,60/20	1661530460	nwg369	220826	2208260800par2	5.9871840817068644e-09	3.4544541970527383e-06	1.793485337148839e-06	4.890055201210765e-06	Uni	L109R
253	/Imaging/par2_nebd/220826_nwg369_2208260800par2_tom4,15,60/22	1661531098	nwg369	220826	2208260800par2	8.939208838361624e-09	7.413521316454988e-06	4.994878723748328e-06	9.085747283590402e-06	Uni	L109R
254	/Imaging/par2_nebd/220826_lp637_2208260800par2_tom4,15,60/22	1661531232	lp637	220826	2208260800par2	5.746202192779261e-09	5.181813171368712e-06	2.732096708402033e-07	1.5173481150219236e-05	Pol	WT
255	/Imaging/par2_nebd/220826_lp637_2208260800par2_tom4,15,60/23	1661531578	lp637	220826	2208260800par2	4.7223555961943695e-09	3.6352485349949935e-06	-6.854433468038684e-08	1.0264470455721792e-05	Pol	WT
256	/Imaging/par2_nebd/220826_lp637_2208260800par2_tom4,15,60/24	1661531878	lp637	220826	2208260800par2	4.9652701391689965e-09	3.276607266867061e-06	-5.8217483519005055e-08	1.0169522383804706e-05	Pol	WT
257	/Imaging/par2_nebd/220826_lp637_2208260800par2_tom4,15,60/25	1661531939	lp637	220826	2208260800par2	4.189145477932994e-09	2.634866465590962e-06	-5.973530522909387e-08	7.575454010616965e-06	Pol	WT
258	/Imaging/par2_nebd/220826_lp637_2208260800par2_tom4,15,60/26	1661532062	lp637	220826	2208260800par2	4.538545143270139e-09	3.451046090512191e-06	-1.130537000070503e-07	9.663940358668883e-06	Pol	WT
259	/Imaging/par2_nebd/220826_lp637_2208260800par2_tom4,15,60/27	1661532142	lp637	220826	2208260800par2	5.130350535865037e-09	5.449499527528463e-06	-1.6990432827024412e-07	1.6284307631377432e-05	Pol	WT
260	/Imaging/par2_nebd/220826_nwg201_2208260800par2_tom4,15,60/27	1661532632	nwg201	220826	2208260800par2	4.9477787179878634e-09	6.360533448462903e-06	4.877877179805297e-06	8.522212065120378e-06	Uni	WT
261	/Imaging/par2_nebd/220826_nwg201_2208260800par2_tom4,15,60/28	1661532902	nwg201	220826	2208260800par2	3.133273653668066e-09	3.4477772818727585e-06	2.935841461325197e-06	4.348189822944793e-06	Uni	WT
262	/Imaging/par2_nebd/220826_nwg201_2208260800par2_tom4,15,60/29	1661533279	nwg201	220826	2208260800par2	6.570268852131584e-09	9.9997046480226e-06	7.71666032967183e-06	1.3533060664746856e-05	Uni	WT
263	/Imaging/par2_nebd/220826_nwg201_2208260800par2_tom4,15,60/30	1661533444	nwg201	220826	2208260800par2	5.609011380892211e-09	7.758612939099206e-06	5.527760020366122e-06	1.0667892772640593e-05	Uni	WT
264	/Imaging/par2_nebd/220826_nwg201_2208260800par2_tom4,15,60/31	1661533660	nwg201	220826	2208260800par2	4.8257012832999294e-09	6.712445119353386e-06	9.739232467567395e-06	4.880940449063572e-06	Uni	WT
265	/Imaging/par2_nebd/220826_nwg369_2208260800par2_tom4,15,60/33	1661535288	nwg369	220826	2208260800par2	6.392670461231023e-09	5.044132558483884e-06	5.573480576995227e-06	4.139724550960791e-06	Uni	L109R
266	/Imaging/par2_nebd/220826_nwg369_2208260800par2_tom4,15,60/34	1661535405	nwg369	220826	2208260800par2	6.209024915339683e-09	3.348939492401592e-06	2.340443121233334e-06	4.091019422594692e-06	Uni	L109R
267	/Imaging/par2_nebd/220902_nwg338_2209011900par2_tom4,15,60/03	1662109418	nwg338	220902	2209011900par2	7.212708314918223e-09	1.48209009431931e-06	9.724811476344096e-09	4.2348401805111015e-06	Pol	L109R
268	/Imaging/par2_nebd/220902_nwg338_2209011900par2_tom4,15,60/04	1662109725	nwg338	220902	2209011900par2	4.1790864308189315e-09	9.549392608501075e-07	3.713217171693826e-07	1.5597808206380517e-06	Pol	L109R
269	/Imaging/par2_nebd/220902_nwg338_2209011900par2_tom4,15,60/05	1662109850	nwg338	220902	2209011900par2	4.475349103665105e-09	1.0551255990133135e-06	3.172982594116287e-07	2.1465812230833837e-06	Pol	L109R
270	/Imaging/par2_nebd/220902_nwg338_2209011900par2_tom4,15,60/06	1662109973	nwg338	220902	2209011900par2	8.360502420133283e-09	1.3939325541444018e-06	1.7493469138879126e-07	3.5365017479284155e-06	Pol	L109R
271	/Imaging/par2_nebd/220902_nwg338_2209011900par2_tom4,15,60/07	1662110180	nwg338	220902	2209011900par2	6.157706974273076e-09	1.2745424270114276e-06	6.594187949189594e-07	3.077366585615468e-06	Pol	L109R
272	/Imaging/par2_nebd/220902_nwg338_2209011900par2_tom4,15,60/08	1662110274	nwg338	220902	2209011900par2	5.478683520497115e-09	1.1100312132983856e-06	5.405652140930678e-07	2.6879196205990977e-06	Pol	L109R
273	/Imaging/par2_nebd/220902_nwg338_2209011900par2_tom4,15,60/09	1662110523	nwg338	220902	2209011900par2	6.062541803568427e-09	6.86627571503155e-07	4.375383571300873e-07	1.3066773492809344e-06	Pol	L109R
274	/Imaging/par2_nebd/220902_nwg338_2209020830par2_tom4,15,60/21	1662128363	nwg338	220902	2209020830par2	1.1128878811973071e-08	3.0864278074845117e-06	-2.0393452119048825e-07	9.137283163078076e-06	Pol	L109R
275	/Imaging/par2_nebd/220902_nwg338_2209020830par2_tom4,15,60/22	1662128584	nwg338	220902	2209020830par2	1.6070259700869442e-08	6.464731820972732e-06	-2.0634758451954358e-07	1.666505730197747e-05	Pol	L109R
276	/Imaging/par2_nebd/220902_nwg338_2209020830par2_tom4,15,60/23	1662129044	nwg338	220902	2209020830par2	1.3086578995531372e-08	3.277446685285081e-06	2.417537892493641e-07	9.054701230948237e-06	Pol	L109R
277	/Imaging/par2_nebd/220902_nwg338_2209020830par2_tom4,15,60/24	1662129182	nwg338	220902	2209020830par2	1.4579854180332756e-08	5.068488739315191e-06	-9.510782774802745e-08	1.5153441816605952e-05	Pol	L109R
278	/Imaging/par2_nebd/220902_nwg338_2209020830par2_tom4,15,60/25	1662129330	nwg338	220902	2209020830par2	1.9071126256066143e-08	7.530513716359831e-06	-3.239592063585522e-07	2.040676788148523e-05	Pol	L109R
279	/Imaging/par2_nebd/220902_nwg338_2209020830par2_tom4,15,60/29	1662135495	nwg338	220902	2209020830par2	1.857295197593145e-08	6.858252718499828e-06	-3.367709058781565e-07	1.9673446363143624e-05	Pol	L109R
280	/Imaging/par2_nebd/220902_nwg338_2209020830par2_tom4,15,60/30	1662135931	nwg338	220902	2209020830par2	1.7741128766293553e-08	5.803285313455157e-06	-5.6184722513361616e-08	1.782770876144953e-05	Pol	L109R
281	/Imaging/par2_nebd/220902_nwg338_2209011900par2_tom4,15,60/34	1662138631	nwg338	220902	2209011900par2	2.290352341662701e-09	9.49701050805142e-07	5.536061595660415e-07	1.564575572814048e-06	Pol	L109R
282	/Imaging/par2_nebd/220902_nwg338_2209011900par2_tom4,15,60/35	1662139178	nwg338	220902	2209011900par2	2.2876367033856572e-09	6.848307838909449e-07	5.462780535662352e-07	1.038743150811943e-06	Pol	L109R
283	/Imaging/par2_nebd/220902_nwg338_2209011900par2_tom4,15,60/36	1662139382	nwg338	220902	2209011900par2	3.1739005449407063e-09	6.943929913960009e-07	3.715446801968778e-07	1.1916450293561085e-06	Pol	L109R
284	/Imaging/par2_nebd/220902_nwg338_2209020830par2_tom4,15,60/38	1662142452	nwg338	220902	2209020830par2	1.1727176749493731e-08	2.9332631406411028e-06	-7.76004213646067e-08	8.432213256517971e-06	Pol	L109R
285	/Imaging/par2_nebd/220902_nwg338_2209020830par2_tom4,15,60/39	1662143111	nwg338	220902	2209020830par2	8.553195583336948e-09	1.368350104774036e-06	3.287524130210057e-07	3.628921036783492e-06	Pol	L109R
286	/Imaging/par2_nebd/220902_nwg338_2209020830par2_tom4,15,60/40	1662143263	nwg338	220902	2209020830par2	8.287787157291094e-09	2.2175081616810524e-06	1.4771931711494531e-08	6.446457570596394e-06	Pol	L109R
287	/Imaging/par2_nebd/220902_nwg338_2209020830par2_tom4,15,60/41	1662143392	nwg338	220902	2209020830par2	1.4500672870447006e-08	3.168576621310975e-06	-4.743633072663222e-10	8.813472565588981e-06	Pol	L109R
288	/Imaging/par2_nebd/220902_nwg338_2209020830par2_tom4,15,60/43	1662143923	nwg338	220902	2209020830par2	1.4029055669917056e-08	4.785568926999338e-06	-6.005202270248267e-08	1.3671670047097342e-05	Pol	L109R
289	/Imaging/par2_nebd/220902_nwg338_2209020830par2_tom4,15,60/44	1662143984	nwg338	220902	2209020830par2	1.2104898422526116e-08	3.374579293597561e-06	1.3799870521310926e-07	9.063144748982572e-06	Pol	L109R
