# Supplementary material for: Optimized PAR-2 RING dimerization mediates cooperative and selective membrane binding for robust cell polarity
Source: EMBO J. 2024 Jun 21;43(15):3214–39. doi: 10.1038/s44318-024-00123-3 (PMC11294563; doi:10.1038/s44318-024-00123-3)
Supplement: Supplementary file 9 — Source data Fig. 4 [file 44318_2024_123_MOESM9_ESM.zip]

Archive with 28 entries (24 files):
- Figure 4/
- __MACOSX/._Figure 4
- Figure 4/4E.csv
- __MACOSX/Figure 4/._4E.csv
- Figure 4/.DS_Store
- __MACOSX/Figure 4/._.DS_Store
- Figure 4/4B.csv
- __MACOSX/Figure 4/._4B.csv
- Figure 4/4C/
- __MACOSX/Figure 4/._4C
- Figure 4/4D/
- __MACOSX/Figure 4/._4D
- Figure 4/4A/
- __MACOSX/Figure 4/._4A
- Figure 4/4C/ctrl.tif
- __MACOSX/Figure 4/4C/._ctrl.tif
- Figure 4/4C/gcn4.tif
- __MACOSX/Figure 4/4C/._gcn4.tif
- Figure 4/4D/wt_2.tif
- __MACOSX/Figure 4/4D/._wt_2.tif
- Figure 4/4D/wt_1.tif
- __MACOSX/Figure 4/4D/._wt_1.tif
- Figure 4/4D/gcn4.tif
- __MACOSX/Figure 4/4D/._gcn4.tif
- Figure 4/4A/gcn4.tif
- __MACOSX/Figure 4/4A/._gcn4.tif
- Figure 4/4A/wt.tif
- __MACOSX/Figure 4/4A/._wt.tif
