# Supplementary material for: Optimized PAR-2 RING dimerization mediates cooperative and selective membrane binding for robust cell polarity
Source: EMBO J. 2024 Jun 21;43(15):3214–39. doi: 10.1038/s44318-024-00123-3 (PMC11294563; doi:10.1038/s44318-024-00123-3)
Supplement: Supplementary file 9 — Source data Fig. 4 [file 44318_2024_123_MOESM9_ESM.zip › Figure 4/4E.csv]

Unnamed: 0	Path	EmbryoID	Line	Date	Frame	mems_peak	time
0	/Imaging/mlc4/220504_nwg376_2205031400mlc4_tom4,15,60/00	1651686192	nwg376	220504	0	4.04356558009434	-7.5
0	/Imaging/mlc4/220504_nwg376_2205031400mlc4_tom4,15,60/00	1651686192	nwg376	220504	1	3.3381896035849055	-7.0
0	/Imaging/mlc4/220504_nwg376_2205031400mlc4_tom4,15,60/00	1651686192	nwg376	220504	2	3.5679594251886786	-6.5
0	/Imaging/mlc4/220504_nwg376_2205031400mlc4_tom4,15,60/00	1651686192	nwg376	220504	3	2.6951440140849052	-6.0
0	/Imaging/mlc4/220504_nwg376_2205031400mlc4_tom4,15,60/00	1651686192	nwg376	220504	4	2.9729789179245283	-5.5
0	/Imaging/mlc4/220504_nwg376_2205031400mlc4_tom4,15,60/00	1651686192	nwg376	220504	5	3.426268399047619	-5.0
0	/Imaging/mlc4/220504_nwg376_2205031400mlc4_tom4,15,60/00	1651686192	nwg376	220504	6	3.672738781904762	-4.5
0	/Imaging/mlc4/220504_nwg376_2205031400mlc4_tom4,15,60/00	1651686192	nwg376	220504	7	3.9157871533333335	-4.0
0	/Imaging/mlc4/220504_nwg376_2205031400mlc4_tom4,15,60/00	1651686192	nwg376	220504	8	4.244366909615384	-3.5
0	/Imaging/mlc4/220504_nwg376_2205031400mlc4_tom4,15,60/00	1651686192	nwg376	220504	9	4.388078460576923	-3.0
0	/Imaging/mlc4/220504_nwg376_2205031400mlc4_tom4,15,60/00	1651686192	nwg376	220504	10	4.703474288461539	-2.5
0	/Imaging/mlc4/220504_nwg376_2205031400mlc4_tom4,15,60/00	1651686192	nwg376	220504	11	5.138917603846154	-2.0
0	/Imaging/mlc4/220504_nwg376_2205031400mlc4_tom4,15,60/00	1651686192	nwg376	220504	12	4.927285641346154	-1.5
0	/Imaging/mlc4/220504_nwg376_2205031400mlc4_tom4,15,60/00	1651686192	nwg376	220504	13	5.575147146153846	-1.0
0	/Imaging/mlc4/220504_nwg376_2205031400mlc4_tom4,15,60/00	1651686192	nwg376	220504	14	5.6150103375	-0.5
0	/Imaging/mlc4/220504_nwg376_2205031400mlc4_tom4,15,60/00	1651686192	nwg376	220504	15	6.092944269230769	0.0
0	/Imaging/mlc4/220504_nwg376_2205031400mlc4_tom4,15,60/00	1651686192	nwg376	220504	16	6.68759470673077	0.5
0	/Imaging/mlc4/220504_nwg376_2205031400mlc4_tom4,15,60/00	1651686192	nwg376	220504	17	7.264157369230769	1.0
0	/Imaging/mlc4/220504_nwg376_2205031400mlc4_tom4,15,60/00	1651686192	nwg376	220504	18	7.752229117307694	1.5
0	/Imaging/mlc4/220504_nwg376_2205031400mlc4_tom4,15,60/00	1651686192	nwg376	220504	19	8.084437667307693	2.0
0	/Imaging/mlc4/220504_nwg376_2205031400mlc4_tom4,15,60/00	1651686192	nwg376	220504	20	9.006540139805823	2.5
0	/Imaging/mlc4/220504_nwg376_2205031400mlc4_tom4,15,60/00	1651686192	nwg376	220504	21	9.26118401747573	3.0
0	/Imaging/mlc4/220504_nwg376_2205031400mlc4_tom4,15,60/00	1651686192	nwg376	220504	22	9.494553159223303	3.5
0	/Imaging/mlc4/220504_nwg376_2205031400mlc4_tom4,15,60/00	1651686192	nwg376	220504	23	9.506880212621358	4.0
0	/Imaging/mlc4/220504_nwg376_2205031400mlc4_tom4,15,60/00	1651686192	nwg376	220504	24	9.597197747115384	4.5
0	/Imaging/mlc4/220504_nwg376_2205031400mlc4_tom4,15,60/00	1651686192	nwg376	220504	25	8.763086285576923	5.0
0	/Imaging/mlc4/220504_nwg376_2205031400mlc4_tom4,15,60/00	1651686192	nwg376	220504	26	8.119121098076924	5.5
1	/Imaging/mlc4/220504_nwg376_2205031400mlc4_tom4,15,60/01	1651689529	nwg376	220504	0	4.98378613364486	-4.0
1	/Imaging/mlc4/220504_nwg376_2205031400mlc4_tom4,15,60/01	1651689529	nwg376	220504	1	5.541036857009346	-3.5
1	/Imaging/mlc4/220504_nwg376_2205031400mlc4_tom4,15,60/01	1651689529	nwg376	220504	2	6.019543186915889	-3.0
1	/Imaging/mlc4/220504_nwg376_2205031400mlc4_tom4,15,60/01	1651689529	nwg376	220504	3	6.36658458411215	-2.5
1	/Imaging/mlc4/220504_nwg376_2205031400mlc4_tom4,15,60/01	1651689529	nwg376	220504	4	6.270198742990654	-2.0
1	/Imaging/mlc4/220504_nwg376_2205031400mlc4_tom4,15,60/01	1651689529	nwg376	220504	5	6.69671913018868	-1.5
1	/Imaging/mlc4/220504_nwg376_2205031400mlc4_tom4,15,60/01	1651689529	nwg376	220504	6	7.13083441509434	-1.0
1	/Imaging/mlc4/220504_nwg376_2205031400mlc4_tom4,15,60/01	1651689529	nwg376	220504	7	6.824250774528303	-0.5
1	/Imaging/mlc4/220504_nwg376_2205031400mlc4_tom4,15,60/01	1651689529	nwg376	220504	8	7.09437233018868	0.0
1	/Imaging/mlc4/220504_nwg376_2205031400mlc4_tom4,15,60/01	1651689529	nwg376	220504	9	7.482350292452829	0.5
1	/Imaging/mlc4/220504_nwg376_2205031400mlc4_tom4,15,60/01	1651689529	nwg376	220504	10	8.090420145283018	1.0
1	/Imaging/mlc4/220504_nwg376_2205031400mlc4_tom4,15,60/01	1651689529	nwg376	220504	11	8.630871226415094	1.5
1	/Imaging/mlc4/220504_nwg376_2205031400mlc4_tom4,15,60/01	1651689529	nwg376	220504	12	9.027940303773585	2.0
1	/Imaging/mlc4/220504_nwg376_2205031400mlc4_tom4,15,60/01	1651689529	nwg376	220504	13	9.90300324056604	2.5
1	/Imaging/mlc4/220504_nwg376_2205031400mlc4_tom4,15,60/01	1651689529	nwg376	220504	14	10.019581084905658	3.0
2	/Imaging/mlc4/220504_nwg376_2205031400mlc4_tom4,15,60/02	1651690158	nwg376	220504	0	10.925624777669908	-1.5
2	/Imaging/mlc4/220504_nwg376_2205031400mlc4_tom4,15,60/02	1651690158	nwg376	220504	1	11.475940340776695	-1.0
2	/Imaging/mlc4/220504_nwg376_2205031400mlc4_tom4,15,60/02	1651690158	nwg376	220504	2	11.258669702912625	-0.5
2	/Imaging/mlc4/220504_nwg376_2205031400mlc4_tom4,15,60/02	1651690158	nwg376	220504	3	11.53586624368932	0.0
2	/Imaging/mlc4/220504_nwg376_2205031400mlc4_tom4,15,60/02	1651690158	nwg376	220504	4	12.074853658252426	0.5
2	/Imaging/mlc4/220504_nwg376_2205031400mlc4_tom4,15,60/02	1651690158	nwg376	220504	5	12.996240852941176	1.0
2	/Imaging/mlc4/220504_nwg376_2205031400mlc4_tom4,15,60/02	1651690158	nwg376	220504	6	13.660762789215685	1.5
2	/Imaging/mlc4/220504_nwg376_2205031400mlc4_tom4,15,60/02	1651690158	nwg376	220504	7	14.390456789215687	2.0
3	/Imaging/mlc4/220504_nwg376_2205031400mlc4_tom4,15,60/03	1651691673	nwg376	220504	0	5.34029824423077	-0.5
3	/Imaging/mlc4/220504_nwg376_2205031400mlc4_tom4,15,60/03	1651691673	nwg376	220504	1	5.1931440442307695	0.0
3	/Imaging/mlc4/220504_nwg376_2205031400mlc4_tom4,15,60/03	1651691673	nwg376	220504	2	5.480032191346153	0.5
3	/Imaging/mlc4/220504_nwg376_2205031400mlc4_tom4,15,60/03	1651691673	nwg376	220504	3	5.484428009615385	1.0
3	/Imaging/mlc4/220504_nwg376_2205031400mlc4_tom4,15,60/03	1651691673	nwg376	220504	4	5.6357310019230775	1.5
3	/Imaging/mlc4/220504_nwg376_2205031400mlc4_tom4,15,60/03	1651691673	nwg376	220504	5	5.209152354807693	2.0
3	/Imaging/mlc4/220504_nwg376_2205031400mlc4_tom4,15,60/03	1651691673	nwg376	220504	6	4.3157616625	2.5
3	/Imaging/mlc4/220504_nwg376_2205031400mlc4_tom4,15,60/03	1651691673	nwg376	220504	7	3.639099456730769	3.0
4	/Imaging/mlc4/220504_nwg376_2205031400mlc4_tom4,15,60/04	1651692142	nwg376	220504	0	5.467932142857143	-3.0
4	/Imaging/mlc4/220504_nwg376_2205031400mlc4_tom4,15,60/04	1651692142	nwg376	220504	1	4.60746828095238	-2.5
4	/Imaging/mlc4/220504_nwg376_2205031400mlc4_tom4,15,60/04	1651692142	nwg376	220504	2	5.091274344761905	-2.0
4	/Imaging/mlc4/220504_nwg376_2205031400mlc4_tom4,15,60/04	1651692142	nwg376	220504	3	4.65049078	-1.5
4	/Imaging/mlc4/220504_nwg376_2205031400mlc4_tom4,15,60/04	1651692142	nwg376	220504	4	5.282825454807693	-1.0
4	/Imaging/mlc4/220504_nwg376_2205031400mlc4_tom4,15,60/04	1651692142	nwg376	220504	5	5.506556984615385	-0.5
4	/Imaging/mlc4/220504_nwg376_2205031400mlc4_tom4,15,60/04	1651692142	nwg376	220504	6	5.028389615384616	0.0
4	/Imaging/mlc4/220504_nwg376_2205031400mlc4_tom4,15,60/04	1651692142	nwg376	220504	7	5.635212707692307	0.5
4	/Imaging/mlc4/220504_nwg376_2205031400mlc4_tom4,15,60/04	1651692142	nwg376	220504	8	5.833320700961539	1.0
4	/Imaging/mlc4/220504_nwg376_2205031400mlc4_tom4,15,60/04	1651692142	nwg376	220504	9	6.191312278846153	1.5
4	/Imaging/mlc4/220504_nwg376_2205031400mlc4_tom4,15,60/04	1651692142	nwg376	220504	10	6.772304990384616	2.0
4	/Imaging/mlc4/220504_nwg376_2205031400mlc4_tom4,15,60/04	1651692142	nwg376	220504	11	7.495860567307693	2.5
4	/Imaging/mlc4/220504_nwg376_2205031400mlc4_tom4,15,60/04	1651692142	nwg376	220504	12	7.441865872815535	3.0
5	/Imaging/mlc4/220505_lp637_2205041200mlc4_tom4,15,60/00	1651762677	lp637	220505	0	9.389077507999998	-3.0
5	/Imaging/mlc4/220505_lp637_2205041200mlc4_tom4,15,60/00	1651762677	lp637	220505	1	11.69898707	-2.5
5	/Imaging/mlc4/220505_lp637_2205041200mlc4_tom4,15,60/00	1651762677	lp637	220505	2	14.62229126767677	-2.0
5	/Imaging/mlc4/220505_lp637_2205041200mlc4_tom4,15,60/00	1651762677	lp637	220505	3	17.363889767676767	-1.5
5	/Imaging/mlc4/220505_lp637_2205041200mlc4_tom4,15,60/00	1651762677	lp637	220505	4	20.08135984343435	-1.0
5	/Imaging/mlc4/220505_lp637_2205041200mlc4_tom4,15,60/00	1651762677	lp637	220505	5	22.724604252525253	-0.5
5	/Imaging/mlc4/220505_lp637_2205041200mlc4_tom4,15,60/00	1651762677	lp637	220505	6	26.03247247474747	0.0
5	/Imaging/mlc4/220505_lp637_2205041200mlc4_tom4,15,60/00	1651762677	lp637	220505	7	29.797329969387754	0.5
5	/Imaging/mlc4/220505_lp637_2205041200mlc4_tom4,15,60/00	1651762677	lp637	220505	8	31.999901244897956	1.0
5	/Imaging/mlc4/220505_lp637_2205041200mlc4_tom4,15,60/00	1651762677	lp637	220505	9	34.773013765306125	1.5
5	/Imaging/mlc4/220505_lp637_2205041200mlc4_tom4,15,60/00	1651762677	lp637	220505	10	36.442059795918375	2.0
5	/Imaging/mlc4/220505_lp637_2205041200mlc4_tom4,15,60/00	1651762677	lp637	220505	11	39.18609745918367	2.5
5	/Imaging/mlc4/220505_lp637_2205041200mlc4_tom4,15,60/00	1651762677	lp637	220505	12	42.17772935714286	3.0
5	/Imaging/mlc4/220505_lp637_2205041200mlc4_tom4,15,60/00	1651762677	lp637	220505	13	43.87831189795918	3.5
6	/Imaging/mlc4/220505_lp637_2205041200mlc4_tom4,15,60/01	1651764081	lp637	220505	0	1.3814773329592591	-8.5
6	/Imaging/mlc4/220505_lp637_2205041200mlc4_tom4,15,60/01	1651764081	lp637	220505	1	1.3777002656759256	-8.0
6	/Imaging/mlc4/220505_lp637_2205041200mlc4_tom4,15,60/01	1651764081	lp637	220505	2	1.3539225807222222	-7.5
6	/Imaging/mlc4/220505_lp637_2205041200mlc4_tom4,15,60/01	1651764081	lp637	220505	3	1.368540134101852	-7.0
6	/Imaging/mlc4/220505_lp637_2205041200mlc4_tom4,15,60/01	1651764081	lp637	220505	4	1.4170641955249998	-6.5
6	/Imaging/mlc4/220505_lp637_2205041200mlc4_tom4,15,60/01	1651764081	lp637	220505	5	1.6024092019444445	-6.0
6	/Imaging/mlc4/220505_lp637_2205041200mlc4_tom4,15,60/01	1651764081	lp637	220505	6	1.7293199860607478	-5.5
6	/Imaging/mlc4/220505_lp637_2205041200mlc4_tom4,15,60/01	1651764081	lp637	220505	7	2.3165713307476636	-5.0
6	/Imaging/mlc4/220505_lp637_2205041200mlc4_tom4,15,60/01	1651764081	lp637	220505	8	2.707813693925234	-4.5
6	/Imaging/mlc4/220505_lp637_2205041200mlc4_tom4,15,60/01	1651764081	lp637	220505	9	3.50189204953271	-4.0
6	/Imaging/mlc4/220505_lp637_2205041200mlc4_tom4,15,60/01	1651764081	lp637	220505	10	4.143825330841121	-3.5
6	/Imaging/mlc4/220505_lp637_2205041200mlc4_tom4,15,60/01	1651764081	lp637	220505	11	5.451976664485981	-3.0
6	/Imaging/mlc4/220505_lp637_2205041200mlc4_tom4,15,60/01	1651764081	lp637	220505	12	6.422633075471697	-2.5
6	/Imaging/mlc4/220505_lp637_2205041200mlc4_tom4,15,60/01	1651764081	lp637	220505	13	6.902639911320755	-2.0
6	/Imaging/mlc4/220505_lp637_2205041200mlc4_tom4,15,60/01	1651764081	lp637	220505	14	7.966305765714285	-1.5
6	/Imaging/mlc4/220505_lp637_2205041200mlc4_tom4,15,60/01	1651764081	lp637	220505	15	7.754854113333334	-1.0
6	/Imaging/mlc4/220505_lp637_2205041200mlc4_tom4,15,60/01	1651764081	lp637	220505	16	9.291683959047617	-0.5
6	/Imaging/mlc4/220505_lp637_2205041200mlc4_tom4,15,60/01	1651764081	lp637	220505	17	10.85996378	0.0
6	/Imaging/mlc4/220505_lp637_2205041200mlc4_tom4,15,60/01	1651764081	lp637	220505	18	12.60846442285714	0.5
6	/Imaging/mlc4/220505_lp637_2205041200mlc4_tom4,15,60/01	1651764081	lp637	220505	19	14.851383308571426	1.0
6	/Imaging/mlc4/220505_lp637_2205041200mlc4_tom4,15,60/01	1651764081	lp637	220505	20	16.632531204761904	1.5
6	/Imaging/mlc4/220505_lp637_2205041200mlc4_tom4,15,60/01	1651764081	lp637	220505	21	19.604159914285713	2.0
6	/Imaging/mlc4/220505_lp637_2205041200mlc4_tom4,15,60/01	1651764081	lp637	220505	22	23.216061166666666	2.5
6	/Imaging/mlc4/220505_lp637_2205041200mlc4_tom4,15,60/01	1651764081	lp637	220505	23	25.79935754285714	3.0
6	/Imaging/mlc4/220505_lp637_2205041200mlc4_tom4,15,60/01	1651764081	lp637	220505	24	27.91131300952381	3.5
6	/Imaging/mlc4/220505_lp637_2205041200mlc4_tom4,15,60/01	1651764081	lp637	220505	25	29.929713761904765	4.0
6	/Imaging/mlc4/220505_lp637_2205041200mlc4_tom4,15,60/01	1651764081	lp637	220505	26	30.960268847619044	4.5
6	/Imaging/mlc4/220505_lp637_2205041200mlc4_tom4,15,60/01	1651764081	lp637	220505	27	31.14239148571429	5.0
7	/Imaging/mlc4/220505_lp637_2205041200mlc4_tom4,15,60/02	1651763515	lp637	220505	0	2.8491212363392857	-6.0
7	/Imaging/mlc4/220505_lp637_2205041200mlc4_tom4,15,60/02	1651763515	lp637	220505	1	3.418017102702702	-5.5
7	/Imaging/mlc4/220505_lp637_2205041200mlc4_tom4,15,60/02	1651763515	lp637	220505	2	3.836343581981982	-5.0
7	/Imaging/mlc4/220505_lp637_2205041200mlc4_tom4,15,60/02	1651763515	lp637	220505	3	4.787420578378378	-4.5
7	/Imaging/mlc4/220505_lp637_2205041200mlc4_tom4,15,60/02	1651763515	lp637	220505	4	5.532956735135136	-4.0
7	/Imaging/mlc4/220505_lp637_2205041200mlc4_tom4,15,60/02	1651763515	lp637	220505	5	7.016552758181818	-3.5
7	/Imaging/mlc4/220505_lp637_2205041200mlc4_tom4,15,60/02	1651763515	lp637	220505	6	8.38705453909091	-3.0
7	/Imaging/mlc4/220505_lp637_2205041200mlc4_tom4,15,60/02	1651763515	lp637	220505	7	9.942468615454546	-2.5
7	/Imaging/mlc4/220505_lp637_2205041200mlc4_tom4,15,60/02	1651763515	lp637	220505	8	11.651547208256881	-2.0
7	/Imaging/mlc4/220505_lp637_2205041200mlc4_tom4,15,60/02	1651763515	lp637	220505	9	13.490271912844033	-1.5
7	/Imaging/mlc4/220505_lp637_2205041200mlc4_tom4,15,60/02	1651763515	lp637	220505	10	15.906224660550457	-1.0
7	/Imaging/mlc4/220505_lp637_2205041200mlc4_tom4,15,60/02	1651763515	lp637	220505	11	17.73091795412844	-0.5
7	/Imaging/mlc4/220505_lp637_2205041200mlc4_tom4,15,60/02	1651763515	lp637	220505	12	20.17185344036697	0.0
7	/Imaging/mlc4/220505_lp637_2205041200mlc4_tom4,15,60/02	1651763515	lp637	220505	13	22.039926324074074	0.5
7	/Imaging/mlc4/220505_lp637_2205041200mlc4_tom4,15,60/02	1651763515	lp637	220505	14	23.777572935779816	1.0
7	/Imaging/mlc4/220505_lp637_2205041200mlc4_tom4,15,60/02	1651763515	lp637	220505	15	26.03622655963304	1.5
7	/Imaging/mlc4/220505_lp637_2205041200mlc4_tom4,15,60/02	1651763515	lp637	220505	16	27.945716712962966	2.0
7	/Imaging/mlc4/220505_lp637_2205041200mlc4_tom4,15,60/02	1651763515	lp637	220505	17	31.29373555555555	2.5
7	/Imaging/mlc4/220505_lp637_2205041200mlc4_tom4,15,60/02	1651763515	lp637	220505	18	32.94402482407407	3.0
7	/Imaging/mlc4/220505_lp637_2205041200mlc4_tom4,15,60/02	1651763515	lp637	220505	19	33.09298103703704	3.5
7	/Imaging/mlc4/220505_lp637_2205041200mlc4_tom4,15,60/02	1651763515	lp637	220505	20	32.28890891743119	4.0
7	/Imaging/mlc4/220505_lp637_2205041200mlc4_tom4,15,60/02	1651763515	lp637	220505	21	32.46153160185185	4.5
7	/Imaging/mlc4/220505_lp637_2205041200mlc4_tom4,15,60/02	1651763515	lp637	220505	22	31.82586674074074	5.0
7	/Imaging/mlc4/220505_lp637_2205041200mlc4_tom4,15,60/02	1651763515	lp637	220505	23	31.35140273148148	5.5
7	/Imaging/mlc4/220505_lp637_2205041200mlc4_tom4,15,60/02	1651763515	lp637	220505	24	31.0183094537037	6.0
7	/Imaging/mlc4/220505_lp637_2205041200mlc4_tom4,15,60/02	1651763515	lp637	220505	25	30.33395198148148	6.5
7	/Imaging/mlc4/220505_lp637_2205041200mlc4_tom4,15,60/02	1651763515	lp637	220505	26	29.793829870370377	7.0
7	/Imaging/mlc4/220505_lp637_2205041200mlc4_tom4,15,60/02	1651763515	lp637	220505	27	29.11863453703703	7.5
8	/Imaging/mlc4/220505_lp637_2205041200mlc4_tom4,15,60/03	1651765815	lp637	220505	0	9.665852869791667	0.5
8	/Imaging/mlc4/220505_lp637_2205041200mlc4_tom4,15,60/03	1651765815	lp637	220505	1	11.247446658947368	1.0
8	/Imaging/mlc4/220505_lp637_2205041200mlc4_tom4,15,60/03	1651765815	lp637	220505	2	13.333265757894734	1.5
8	/Imaging/mlc4/220505_lp637_2205041200mlc4_tom4,15,60/03	1651765815	lp637	220505	3	14.720804389473686	2.0
8	/Imaging/mlc4/220505_lp637_2205041200mlc4_tom4,15,60/03	1651765815	lp637	220505	4	15.794043231578948	2.5
8	/Imaging/mlc4/220505_lp637_2205041200mlc4_tom4,15,60/03	1651765815	lp637	220505	5	15.472760773684211	3.0
8	/Imaging/mlc4/220505_lp637_2205041200mlc4_tom4,15,60/03	1651765815	lp637	220505	6	15.749991068421052	3.5
8	/Imaging/mlc4/220505_lp637_2205041200mlc4_tom4,15,60/03	1651765815	lp637	220505	7	16.513215642105266	4.0
8	/Imaging/mlc4/220505_lp637_2205041200mlc4_tom4,15,60/03	1651765815	lp637	220505	8	13.60359529473684	4.5
8	/Imaging/mlc4/220505_lp637_2205041200mlc4_tom4,15,60/03	1651765815	lp637	220505	9	11.797104939583335	5.0
8	/Imaging/mlc4/220505_lp637_2205041200mlc4_tom4,15,60/03	1651765815	lp637	220505	10	10.573933607291668	5.5
8	/Imaging/mlc4/220505_lp637_2205041200mlc4_tom4,15,60/03	1651765815	lp637	220505	11	9.055237578124999	6.0
8	/Imaging/mlc4/220505_lp637_2205041200mlc4_tom4,15,60/03	1651765815	lp637	220505	12	6.141199757731959	6.5
8	/Imaging/mlc4/220505_lp637_2205041200mlc4_tom4,15,60/03	1651765815	lp637	220505	13	5.896653794845361	7.0
8	/Imaging/mlc4/220505_lp637_2205041200mlc4_tom4,15,60/03	1651765815	lp637	220505	14	5.9190541226804125	7.5
8	/Imaging/mlc4/220505_lp637_2205041200mlc4_tom4,15,60/03	1651765815	lp637	220505	15	4.913917718556702	8.0
8	/Imaging/mlc4/220505_lp637_2205041200mlc4_tom4,15,60/03	1651765815	lp637	220505	16	4.902034755670103	8.5
8	/Imaging/mlc4/220505_lp637_2205041200mlc4_tom4,15,60/03	1651765815	lp637	220505	17	4.507546598969072	9.0
9	/Imaging/mlc4/220505_lp637_2205041200mlc4_tom4,15,60/04	1651765978	lp637	220505	0	4.344773463685185	-5.0
9	/Imaging/mlc4/220505_lp637_2205041200mlc4_tom4,15,60/04	1651765978	lp637	220505	1	4.056942908564816	-4.5
9	/Imaging/mlc4/220505_lp637_2205041200mlc4_tom4,15,60/04	1651765978	lp637	220505	2	3.665047008092592	-4.0
9	/Imaging/mlc4/220505_lp637_2205041200mlc4_tom4,15,60/04	1651765978	lp637	220505	3	3.522824799962616	-3.5
9	/Imaging/mlc4/220505_lp637_2205041200mlc4_tom4,15,60/04	1651765978	lp637	220505	4	3.8810593407943914	-3.0
9	/Imaging/mlc4/220505_lp637_2205041200mlc4_tom4,15,60/04	1651765978	lp637	220505	5	3.8495900696168226	-2.5
9	/Imaging/mlc4/220505_lp637_2205041200mlc4_tom4,15,60/04	1651765978	lp637	220505	6	4.353840622429907	-2.0
9	/Imaging/mlc4/220505_lp637_2205041200mlc4_tom4,15,60/04	1651765978	lp637	220505	7	4.915107063207547	-1.5
9	/Imaging/mlc4/220505_lp637_2205041200mlc4_tom4,15,60/04	1651765978	lp637	220505	8	4.97248908490566	-1.0
9	/Imaging/mlc4/220505_lp637_2205041200mlc4_tom4,15,60/04	1651765978	lp637	220505	9	5.578001720754717	-0.5
9	/Imaging/mlc4/220505_lp637_2205041200mlc4_tom4,15,60/04	1651765978	lp637	220505	10	6.388092766981131	0.0
9	/Imaging/mlc4/220505_lp637_2205041200mlc4_tom4,15,60/04	1651765978	lp637	220505	11	7.509489266037736	0.5
9	/Imaging/mlc4/220505_lp637_2205041200mlc4_tom4,15,60/04	1651765978	lp637	220505	12	8.609640152830188	1.0
9	/Imaging/mlc4/220505_lp637_2205041200mlc4_tom4,15,60/04	1651765978	lp637	220505	13	10.083457882075471	1.5
9	/Imaging/mlc4/220505_lp637_2205041200mlc4_tom4,15,60/04	1651765978	lp637	220505	14	12.660280245283019	2.0
9	/Imaging/mlc4/220505_lp637_2205041200mlc4_tom4,15,60/04	1651765978	lp637	220505	15	14.954509299999998	2.5
9	/Imaging/mlc4/220505_lp637_2205041200mlc4_tom4,15,60/04	1651765978	lp637	220505	16	17.14732313809524	3.0
9	/Imaging/mlc4/220505_lp637_2205041200mlc4_tom4,15,60/04	1651765978	lp637	220505	17	18.179147819047618	3.5
10	/Imaging/mlc4/220505_lp637_2205041200mlc4_tom4,15,60/05	1651766092	lp637	220505	0	19.854772923809524	-0.0
10	/Imaging/mlc4/220505_lp637_2205041200mlc4_tom4,15,60/05	1651766092	lp637	220505	1	22.682514304761902	0.5
10	/Imaging/mlc4/220505_lp637_2205041200mlc4_tom4,15,60/05	1651766092	lp637	220505	2	25.262176619047622	1.0
10	/Imaging/mlc4/220505_lp637_2205041200mlc4_tom4,15,60/05	1651766092	lp637	220505	3	27.730408190476194	1.5
10	/Imaging/mlc4/220505_lp637_2205041200mlc4_tom4,15,60/05	1651766092	lp637	220505	4	30.164392180952383	2.0
10	/Imaging/mlc4/220505_lp637_2205041200mlc4_tom4,15,60/05	1651766092	lp637	220505	5	33.70152917142857	2.5
10	/Imaging/mlc4/220505_lp637_2205041200mlc4_tom4,15,60/05	1651766092	lp637	220505	6	33.00427892380952	3.0
10	/Imaging/mlc4/220505_lp637_2205041200mlc4_tom4,15,60/05	1651766092	lp637	220505	7	30.222555742857146	3.5
10	/Imaging/mlc4/220505_lp637_2205041200mlc4_tom4,15,60/05	1651766092	lp637	220505	8	28.191723952380954	4.0
10	/Imaging/mlc4/220505_lp637_2205041200mlc4_tom4,15,60/05	1651766092	lp637	220505	9	27.711989085714286	4.5
10	/Imaging/mlc4/220505_lp637_2205041200mlc4_tom4,15,60/05	1651766092	lp637	220505	10	24.70190625714286	5.0
10	/Imaging/mlc4/220505_lp637_2205041200mlc4_tom4,15,60/05	1651766092	lp637	220505	11	24.87455716190476	5.5
10	/Imaging/mlc4/220505_lp637_2205041200mlc4_tom4,15,60/05	1651766092	lp637	220505	12	23.87404829245283	6.0
10	/Imaging/mlc4/220505_lp637_2205041200mlc4_tom4,15,60/05	1651766092	lp637	220505	13	22.254276415094346	6.5
10	/Imaging/mlc4/220505_lp637_2205041200mlc4_tom4,15,60/05	1651766092	lp637	220505	14	21.9028311509434	7.0
10	/Imaging/mlc4/220505_lp637_2205041200mlc4_tom4,15,60/05	1651766092	lp637	220505	15	19.89184650943396	7.5
10	/Imaging/mlc4/220505_lp637_2205041200mlc4_tom4,15,60/05	1651766092	lp637	220505	16	18.19939951415094	8.0
10	/Imaging/mlc4/220505_lp637_2205041200mlc4_tom4,15,60/05	1651766092	lp637	220505	17	17.02576566981132	8.5
11	/Imaging/mlc4/220505_lp637_2205041200mlc4_tom4,15,60/06	1651768045	lp637	220505	0	16.075529442990653	0.5
11	/Imaging/mlc4/220505_lp637_2205041200mlc4_tom4,15,60/06	1651768045	lp637	220505	1	17.866319827102803	1.0
11	/Imaging/mlc4/220505_lp637_2205041200mlc4_tom4,15,60/06	1651768045	lp637	220505	2	20.182196341121497	1.5
11	/Imaging/mlc4/220505_lp637_2205041200mlc4_tom4,15,60/06	1651768045	lp637	220505	3	23.15958114150943	2.0
11	/Imaging/mlc4/220505_lp637_2205041200mlc4_tom4,15,60/06	1651768045	lp637	220505	4	26.52531816037736	2.5
11	/Imaging/mlc4/220505_lp637_2205041200mlc4_tom4,15,60/06	1651768045	lp637	220505	5	30.215945198113204	3.0
11	/Imaging/mlc4/220505_lp637_2205041200mlc4_tom4,15,60/06	1651768045	lp637	220505	6	31.191702738317755	3.5
11	/Imaging/mlc4/220505_lp637_2205041200mlc4_tom4,15,60/06	1651768045	lp637	220505	7	31.744083700934578	4.0
12	/Imaging/mlc4/220505_lp637_2205041200mlc4_tom4,15,60/07	1651768497	lp637	220505	0	5.866705645663637	-5.0
12	/Imaging/mlc4/220505_lp637_2205041200mlc4_tom4,15,60/07	1651768497	lp637	220505	1	5.911174236309092	-4.5
12	/Imaging/mlc4/220505_lp637_2205041200mlc4_tom4,15,60/07	1651768497	lp637	220505	2	6.206434009461468	-4.0
12	/Imaging/mlc4/220505_lp637_2205041200mlc4_tom4,15,60/07	1651768497	lp637	220505	3	6.323336623853212	-3.5
12	/Imaging/mlc4/220505_lp637_2205041200mlc4_tom4,15,60/07	1651768497	lp637	220505	4	7.498897019266056	-3.0
12	/Imaging/mlc4/220505_lp637_2205041200mlc4_tom4,15,60/07	1651768497	lp637	220505	5	7.864008872477064	-2.5
12	/Imaging/mlc4/220505_lp637_2205041200mlc4_tom4,15,60/07	1651768497	lp637	220505	6	8.2267632412844	-2.0
12	/Imaging/mlc4/220505_lp637_2205041200mlc4_tom4,15,60/07	1651768497	lp637	220505	7	8.528136990740741	-1.5
12	/Imaging/mlc4/220505_lp637_2205041200mlc4_tom4,15,60/07	1651768497	lp637	220505	8	9.038672037962963	-1.0
12	/Imaging/mlc4/220505_lp637_2205041200mlc4_tom4,15,60/07	1651768497	lp637	220505	9	9.298780114814816	-0.5
12	/Imaging/mlc4/220505_lp637_2205041200mlc4_tom4,15,60/07	1651768497	lp637	220505	10	10.367438606481478	0.0
12	/Imaging/mlc4/220505_lp637_2205041200mlc4_tom4,15,60/07	1651768497	lp637	220505	11	10.853543855555554	0.5
12	/Imaging/mlc4/220505_lp637_2205041200mlc4_tom4,15,60/07	1651768497	lp637	220505	12	12.251309911111111	1.0
12	/Imaging/mlc4/220505_lp637_2205041200mlc4_tom4,15,60/07	1651768497	lp637	220505	13	13.251825407407408	1.5
12	/Imaging/mlc4/220505_lp637_2205041200mlc4_tom4,15,60/07	1651768497	lp637	220505	14	15.260487999999999	2.0
12	/Imaging/mlc4/220505_lp637_2205041200mlc4_tom4,15,60/07	1651768497	lp637	220505	15	17.625833813084114	2.5
12	/Imaging/mlc4/220505_lp637_2205041200mlc4_tom4,15,60/07	1651768497	lp637	220505	16	20.370199841121494	3.0
12	/Imaging/mlc4/220505_lp637_2205041200mlc4_tom4,15,60/07	1651768497	lp637	220505	17	22.856864648148143	3.5
12	/Imaging/mlc4/220505_lp637_2205041200mlc4_tom4,15,60/07	1651768497	lp637	220505	18	22.937141157407407	4.0
12	/Imaging/mlc4/220505_lp637_2205041200mlc4_tom4,15,60/07	1651768497	lp637	220505	19	18.777464574766356	4.5
13	/Imaging/mlc4/220505_nwg376_2205041000mlc4_tom4,15,60/00	1651758810	nwg376	220505	0	9.959576656363634	-2.5
13	/Imaging/mlc4/220505_nwg376_2205041000mlc4_tom4,15,60/00	1651758810	nwg376	220505	1	9.996424275454547	-2.0
13	/Imaging/mlc4/220505_nwg376_2205041000mlc4_tom4,15,60/00	1651758810	nwg376	220505	2	10.464060647272728	-1.5
13	/Imaging/mlc4/220505_nwg376_2205041000mlc4_tom4,15,60/00	1651758810	nwg376	220505	3	11.130497382727272	-1.0
13	/Imaging/mlc4/220505_nwg376_2205041000mlc4_tom4,15,60/00	1651758810	nwg376	220505	4	11.755208545454545	-0.5
13	/Imaging/mlc4/220505_nwg376_2205041000mlc4_tom4,15,60/00	1651758810	nwg376	220505	5	12.436564031818182	0.0
13	/Imaging/mlc4/220505_nwg376_2205041000mlc4_tom4,15,60/00	1651758810	nwg376	220505	6	13.81567525909091	0.5
13	/Imaging/mlc4/220505_nwg376_2205041000mlc4_tom4,15,60/00	1651758810	nwg376	220505	7	14.525381527272728	1.0
13	/Imaging/mlc4/220505_nwg376_2205041000mlc4_tom4,15,60/00	1651758810	nwg376	220505	8	15.246505099999998	1.5
13	/Imaging/mlc4/220505_nwg376_2205041000mlc4_tom4,15,60/00	1651758810	nwg376	220505	9	16.371750186363634	2.0
13	/Imaging/mlc4/220505_nwg376_2205041000mlc4_tom4,15,60/00	1651758810	nwg376	220505	10	17.14328031363636	2.5
13	/Imaging/mlc4/220505_nwg376_2205041000mlc4_tom4,15,60/00	1651758810	nwg376	220505	11	18.12926241818182	3.0
13	/Imaging/mlc4/220505_nwg376_2205041000mlc4_tom4,15,60/00	1651758810	nwg376	220505	12	18.500806665137613	3.5
14	/Imaging/mlc4/220505_nwg376_2205041000mlc4_tom4,15,60/01	1651759099	nwg376	220505	0	6.3411255479591855	-5.0
14	/Imaging/mlc4/220505_nwg376_2205041000mlc4_tom4,15,60/01	1651759099	nwg376	220505	1	7.093521632653061	-4.5
14	/Imaging/mlc4/220505_nwg376_2205041000mlc4_tom4,15,60/01	1651759099	nwg376	220505	2	6.593408722448981	-4.0
14	/Imaging/mlc4/220505_nwg376_2205041000mlc4_tom4,15,60/01	1651759099	nwg376	220505	3	6.699623584693877	-3.5
14	/Imaging/mlc4/220505_nwg376_2205041000mlc4_tom4,15,60/01	1651759099	nwg376	220505	4	6.493229870408164	-3.0
14	/Imaging/mlc4/220505_nwg376_2205041000mlc4_tom4,15,60/01	1651759099	nwg376	220505	5	7.436284453061224	-2.5
14	/Imaging/mlc4/220505_nwg376_2205041000mlc4_tom4,15,60/01	1651759099	nwg376	220505	6	6.910972125510203	-2.0
14	/Imaging/mlc4/220505_nwg376_2205041000mlc4_tom4,15,60/01	1651759099	nwg376	220505	7	7.5876914285714285	-1.5
14	/Imaging/mlc4/220505_nwg376_2205041000mlc4_tom4,15,60/01	1651759099	nwg376	220505	8	7.546166019387754	-1.0
14	/Imaging/mlc4/220505_nwg376_2205041000mlc4_tom4,15,60/01	1651759099	nwg376	220505	9	7.586457458163266	-0.5
14	/Imaging/mlc4/220505_nwg376_2205041000mlc4_tom4,15,60/01	1651759099	nwg376	220505	10	7.720190955102041	0.0
14	/Imaging/mlc4/220505_nwg376_2205041000mlc4_tom4,15,60/01	1651759099	nwg376	220505	11	8.14809346122449	0.5
14	/Imaging/mlc4/220505_nwg376_2205041000mlc4_tom4,15,60/01	1651759099	nwg376	220505	12	8.303516534693877	1.0
14	/Imaging/mlc4/220505_nwg376_2205041000mlc4_tom4,15,60/01	1651759099	nwg376	220505	13	8.799698909183675	1.5
14	/Imaging/mlc4/220505_nwg376_2205041000mlc4_tom4,15,60/01	1651759099	nwg376	220505	14	9.05806867244898	2.0
14	/Imaging/mlc4/220505_nwg376_2205041000mlc4_tom4,15,60/01	1651759099	nwg376	220505	15	8.950194278571429	2.5
15	/Imaging/mlc4/220505_nwg376_2205041000mlc4_tom4,15,60/02	1651761419	nwg376	220505	0	5.849056385576924	-2.5
15	/Imaging/mlc4/220505_nwg376_2205041000mlc4_tom4,15,60/02	1651761419	nwg376	220505	1	5.815544247115385	-2.0
15	/Imaging/mlc4/220505_nwg376_2205041000mlc4_tom4,15,60/02	1651761419	nwg376	220505	2	5.725457766346154	-1.5
15	/Imaging/mlc4/220505_nwg376_2205041000mlc4_tom4,15,60/02	1651761419	nwg376	220505	3	6.096469465384615	-1.0
15	/Imaging/mlc4/220505_nwg376_2205041000mlc4_tom4,15,60/02	1651761419	nwg376	220505	4	6.679961165384614	-0.5
15	/Imaging/mlc4/220505_nwg376_2205041000mlc4_tom4,15,60/02	1651761419	nwg376	220505	5	7.2060677368932025	0.0
15	/Imaging/mlc4/220505_nwg376_2205041000mlc4_tom4,15,60/02	1651761419	nwg376	220505	6	7.326157141747573	0.5
15	/Imaging/mlc4/220505_nwg376_2205041000mlc4_tom4,15,60/02	1651761419	nwg376	220505	7	8.20477125436893	1.0
15	/Imaging/mlc4/220505_nwg376_2205041000mlc4_tom4,15,60/02	1651761419	nwg376	220505	8	8.557265779611651	1.5
15	/Imaging/mlc4/220505_nwg376_2205041000mlc4_tom4,15,60/02	1651761419	nwg376	220505	9	9.221066201941747	2.0
15	/Imaging/mlc4/220505_nwg376_2205041000mlc4_tom4,15,60/02	1651761419	nwg376	220505	10	9.832234700970872	2.5
15	/Imaging/mlc4/220505_nwg376_2205041000mlc4_tom4,15,60/02	1651761419	nwg376	220505	11	9.535138153398059	3.0
15	/Imaging/mlc4/220505_nwg376_2205041000mlc4_tom4,15,60/02	1651761419	nwg376	220505	12	9.255088291262135	3.5
15	/Imaging/mlc4/220505_nwg376_2205041000mlc4_tom4,15,60/02	1651761419	nwg376	220505	13	8.130890104854368	4.0
16	/Imaging/mlc4/220505_nwg376_2205041000mlc4_tom4,15,60/03	1651761965	nwg376	220505	0	4.850874008163265	-2.5
16	/Imaging/mlc4/220505_nwg376_2205041000mlc4_tom4,15,60/03	1651761965	nwg376	220505	1	4.817309698989899	-2.0
16	/Imaging/mlc4/220505_nwg376_2205041000mlc4_tom4,15,60/03	1651761965	nwg376	220505	2	5.321037921212122	-1.5
16	/Imaging/mlc4/220505_nwg376_2205041000mlc4_tom4,15,60/03	1651761965	nwg376	220505	3	5.065919946464647	-1.0
16	/Imaging/mlc4/220505_nwg376_2205041000mlc4_tom4,15,60/03	1651761965	nwg376	220505	4	5.927377370707071	-0.5
16	/Imaging/mlc4/220505_nwg376_2205041000mlc4_tom4,15,60/03	1651761965	nwg376	220505	5	6.5968137989898965	0.0
16	/Imaging/mlc4/220505_nwg376_2205041000mlc4_tom4,15,60/03	1651761965	nwg376	220505	6	7.187563886868687	0.5
16	/Imaging/mlc4/220505_nwg376_2205041000mlc4_tom4,15,60/03	1651761965	nwg376	220505	7	7.615799365656564	1.0
16	/Imaging/mlc4/220505_nwg376_2205041000mlc4_tom4,15,60/03	1651761965	nwg376	220505	8	8.105647829292929	1.5
16	/Imaging/mlc4/220505_nwg376_2205041000mlc4_tom4,15,60/03	1651761965	nwg376	220505	9	8.492022138383838	2.0
16	/Imaging/mlc4/220505_nwg376_2205041000mlc4_tom4,15,60/03	1651761965	nwg376	220505	10	9.474837408080807	2.5
16	/Imaging/mlc4/220505_nwg376_2205041000mlc4_tom4,15,60/03	1651761965	nwg376	220505	11	9.89203007979798	3.0
