# Supplementary material for: Optimized PAR-2 RING dimerization mediates cooperative and selective membrane binding for robust cell polarity
Source: EMBO J. 2024 Jun 21;43(15):3214–39. doi: 10.1038/s44318-024-00123-3 (PMC11294563; doi:10.1038/s44318-024-00123-3)
Supplement: Supplementary file 9 — Source data Fig. 4 [file 44318_2024_123_MOESM9_ESM.zip › Figure 4/4B.csv]

Position	Membrane signal	Cytoplasmic signal	Path	Line	Date	RNAi
0	50890.31	1905.8176	/Imaging/par2_nebd/200129_lp637_wt_tom4,15,60/15,30_	lp637	200129	wt
1	50469.63	1905.8176	/Imaging/par2_nebd/200129_lp637_wt_tom4,15,60/15,30_	lp637	200129	wt
2	52870.91	1905.8176	/Imaging/par2_nebd/200129_lp637_wt_tom4,15,60/15,30_	lp637	200129	wt
3	53361.074	1905.8176	/Imaging/par2_nebd/200129_lp637_wt_tom4,15,60/15,30_	lp637	200129	wt
4	52576.973	1905.8176	/Imaging/par2_nebd/200129_lp637_wt_tom4,15,60/15,30_	lp637	200129	wt
5	52355.492	1905.8176	/Imaging/par2_nebd/200129_lp637_wt_tom4,15,60/15,30_	lp637	200129	wt
6	53551.09	1905.8176	/Imaging/par2_nebd/200129_lp637_wt_tom4,15,60/15,30_	lp637	200129	wt
7	52102.656	1905.8176	/Imaging/par2_nebd/200129_lp637_wt_tom4,15,60/15,30_	lp637	200129	wt
8	50370.11	1905.8176	/Imaging/par2_nebd/200129_lp637_wt_tom4,15,60/15,30_	lp637	200129	wt
9	49295.65	1905.8176	/Imaging/par2_nebd/200129_lp637_wt_tom4,15,60/15,30_	lp637	200129	wt
10	50991.023	1905.8176	/Imaging/par2_nebd/200129_lp637_wt_tom4,15,60/15,30_	lp637	200129	wt
11	50830.08	1905.8176	/Imaging/par2_nebd/200129_lp637_wt_tom4,15,60/15,30_	lp637	200129	wt
12	49281.125	1905.8176	/Imaging/par2_nebd/200129_lp637_wt_tom4,15,60/15,30_	lp637	200129	wt
13	48233.414	1905.8176	/Imaging/par2_nebd/200129_lp637_wt_tom4,15,60/15,30_	lp637	200129	wt
14	50562.38	1905.8176	/Imaging/par2_nebd/200129_lp637_wt_tom4,15,60/15,30_	lp637	200129	wt
15	52781.64	1905.8176	/Imaging/par2_nebd/200129_lp637_wt_tom4,15,60/15,30_	lp637	200129	wt
16	54111.34	1905.8176	/Imaging/par2_nebd/200129_lp637_wt_tom4,15,60/15,30_	lp637	200129	wt
17	52428.273	1905.8176	/Imaging/par2_nebd/200129_lp637_wt_tom4,15,60/15,30_	lp637	200129	wt
18	54193.383	1905.8176	/Imaging/par2_nebd/200129_lp637_wt_tom4,15,60/15,30_	lp637	200129	wt
19	53990.902	1905.8176	/Imaging/par2_nebd/200129_lp637_wt_tom4,15,60/15,30_	lp637	200129	wt
20	52521.195	1905.8176	/Imaging/par2_nebd/200129_lp637_wt_tom4,15,60/15,30_	lp637	200129	wt
21	52963.824	1905.8176	/Imaging/par2_nebd/200129_lp637_wt_tom4,15,60/15,30_	lp637	200129	wt
22	52956.164	1905.8176	/Imaging/par2_nebd/200129_lp637_wt_tom4,15,60/15,30_	lp637	200129	wt
23	53131.844	1905.8176	/Imaging/par2_nebd/200129_lp637_wt_tom4,15,60/15,30_	lp637	200129	wt
24	52304.7	1905.8176	/Imaging/par2_nebd/200129_lp637_wt_tom4,15,60/15,30_	lp637	200129	wt
25	52048.477	1905.8176	/Imaging/par2_nebd/200129_lp637_wt_tom4,15,60/15,30_	lp637	200129	wt
26	54016.844	1905.8176	/Imaging/par2_nebd/200129_lp637_wt_tom4,15,60/15,30_	lp637	200129	wt
27	53444.652	1905.8176	/Imaging/par2_nebd/200129_lp637_wt_tom4,15,60/15,30_	lp637	200129	wt
28	51337.52	1905.8176	/Imaging/par2_nebd/200129_lp637_wt_tom4,15,60/15,30_	lp637	200129	wt
29	49679.24	1905.8176	/Imaging/par2_nebd/200129_lp637_wt_tom4,15,60/15,30_	lp637	200129	wt
30	48615.664	1905.8176	/Imaging/par2_nebd/200129_lp637_wt_tom4,15,60/15,30_	lp637	200129	wt
31	48116.75	1905.8176	/Imaging/par2_nebd/200129_lp637_wt_tom4,15,60/15,30_	lp637	200129	wt
32	48568.98	1905.8176	/Imaging/par2_nebd/200129_lp637_wt_tom4,15,60/15,30_	lp637	200129	wt
33	49667.895	1905.8176	/Imaging/par2_nebd/200129_lp637_wt_tom4,15,60/15,30_	lp637	200129	wt
34	51816.613	1905.8176	/Imaging/par2_nebd/200129_lp637_wt_tom4,15,60/15,30_	lp637	200129	wt
35	50746.69	1905.8176	/Imaging/par2_nebd/200129_lp637_wt_tom4,15,60/15,30_	lp637	200129	wt
36	49954.56	1905.8176	/Imaging/par2_nebd/200129_lp637_wt_tom4,15,60/15,30_	lp637	200129	wt
37	51056.61	1905.8176	/Imaging/par2_nebd/200129_lp637_wt_tom4,15,60/15,30_	lp637	200129	wt
38	50223.74	1905.8176	/Imaging/par2_nebd/200129_lp637_wt_tom4,15,60/15,30_	lp637	200129	wt
39	51990.684	1905.8176	/Imaging/par2_nebd/200129_lp637_wt_tom4,15,60/15,30_	lp637	200129	wt
40	51705.383	1905.8176	/Imaging/par2_nebd/200129_lp637_wt_tom4,15,60/15,30_	lp637	200129	wt
41	49479.992	1905.8176	/Imaging/par2_nebd/200129_lp637_wt_tom4,15,60/15,30_	lp637	200129	wt
42	50345.605	1905.8176	/Imaging/par2_nebd/200129_lp637_wt_tom4,15,60/15,30_	lp637	200129	wt
43	50535.363	1905.8176	/Imaging/par2_nebd/200129_lp637_wt_tom4,15,60/15,30_	lp637	200129	wt
44	51395.02	1905.8176	/Imaging/par2_nebd/200129_lp637_wt_tom4,15,60/15,30_	lp637	200129	wt
45	50749.418	1905.8176	/Imaging/par2_nebd/200129_lp637_wt_tom4,15,60/15,30_	lp637	200129	wt
46	50396.58	1905.8176	/Imaging/par2_nebd/200129_lp637_wt_tom4,15,60/15,30_	lp637	200129	wt
47	48290.902	1905.8176	/Imaging/par2_nebd/200129_lp637_wt_tom4,15,60/15,30_	lp637	200129	wt
48	49316.887	1905.8176	/Imaging/par2_nebd/200129_lp637_wt_tom4,15,60/15,30_	lp637	200129	wt
49	47679.395	1905.8176	/Imaging/par2_nebd/200129_lp637_wt_tom4,15,60/15,30_	lp637	200129	wt
50	49371.004	1905.8176	/Imaging/par2_nebd/200129_lp637_wt_tom4,15,60/15,30_	lp637	200129	wt
51	50513.777	1905.8176	/Imaging/par2_nebd/200129_lp637_wt_tom4,15,60/15,30_	lp637	200129	wt
52	50170.324	1905.8176	/Imaging/par2_nebd/200129_lp637_wt_tom4,15,60/15,30_	lp637	200129	wt
53	47305.062	1905.8176	/Imaging/par2_nebd/200129_lp637_wt_tom4,15,60/15,30_	lp637	200129	wt
54	46505.07	1905.8176	/Imaging/par2_nebd/200129_lp637_wt_tom4,15,60/15,30_	lp637	200129	wt
55	47334.574	1905.8176	/Imaging/par2_nebd/200129_lp637_wt_tom4,15,60/15,30_	lp637	200129	wt
56	45907.754	1905.8176	/Imaging/par2_nebd/200129_lp637_wt_tom4,15,60/15,30_	lp637	200129	wt
57	47099.42	1905.8176	/Imaging/par2_nebd/200129_lp637_wt_tom4,15,60/15,30_	lp637	200129	wt
58	44563.55	1905.8176	/Imaging/par2_nebd/200129_lp637_wt_tom4,15,60/15,30_	lp637	200129	wt
59	45782.617	1905.8176	/Imaging/par2_nebd/200129_lp637_wt_tom4,15,60/15,30_	lp637	200129	wt
60	44044.242	1905.8176	/Imaging/par2_nebd/200129_lp637_wt_tom4,15,60/15,30_	lp637	200129	wt
61	45902.79	1905.8176	/Imaging/par2_nebd/200129_lp637_wt_tom4,15,60/15,30_	lp637	200129	wt
62	45902.62	1905.8176	/Imaging/par2_nebd/200129_lp637_wt_tom4,15,60/15,30_	lp637	200129	wt
63	46143.773	1905.8176	/Imaging/par2_nebd/200129_lp637_wt_tom4,15,60/15,30_	lp637	200129	wt
64	47316.164	1905.8176	/Imaging/par2_nebd/200129_lp637_wt_tom4,15,60/15,30_	lp637	200129	wt
65	46290.03	1905.8176	/Imaging/par2_nebd/200129_lp637_wt_tom4,15,60/15,30_	lp637	200129	wt
66	46698.094	1905.8176	/Imaging/par2_nebd/200129_lp637_wt_tom4,15,60/15,30_	lp637	200129	wt
67	46861.703	1905.8176	/Imaging/par2_nebd/200129_lp637_wt_tom4,15,60/15,30_	lp637	200129	wt
68	48787.434	1905.8176	/Imaging/par2_nebd/200129_lp637_wt_tom4,15,60/15,30_	lp637	200129	wt
69	47340.656	1905.8176	/Imaging/par2_nebd/200129_lp637_wt_tom4,15,60/15,30_	lp637	200129	wt
70	46824.715	1905.8176	/Imaging/par2_nebd/200129_lp637_wt_tom4,15,60/15,30_	lp637	200129	wt
71	47296.72	1905.8176	/Imaging/par2_nebd/200129_lp637_wt_tom4,15,60/15,30_	lp637	200129	wt
72	44748.34	1905.8176	/Imaging/par2_nebd/200129_lp637_wt_tom4,15,60/15,30_	lp637	200129	wt
73	46249.004	1905.8176	/Imaging/par2_nebd/200129_lp637_wt_tom4,15,60/15,30_	lp637	200129	wt
74	45846.52	1905.8176	/Imaging/par2_nebd/200129_lp637_wt_tom4,15,60/15,30_	lp637	200129	wt
75	46062.88	1905.8176	/Imaging/par2_nebd/200129_lp637_wt_tom4,15,60/15,30_	lp637	200129	wt
76	46099.65	1905.8176	/Imaging/par2_nebd/200129_lp637_wt_tom4,15,60/15,30_	lp637	200129	wt
77	45429.0	1905.8176	/Imaging/par2_nebd/200129_lp637_wt_tom4,15,60/15,30_	lp637	200129	wt
78	45960.926	1905.8176	/Imaging/par2_nebd/200129_lp637_wt_tom4,15,60/15,30_	lp637	200129	wt
79	45187.02	1905.8176	/Imaging/par2_nebd/200129_lp637_wt_tom4,15,60/15,30_	lp637	200129	wt
80	47091.45	1905.8176	/Imaging/par2_nebd/200129_lp637_wt_tom4,15,60/15,30_	lp637	200129	wt
81	48677.754	1905.8176	/Imaging/par2_nebd/200129_lp637_wt_tom4,15,60/15,30_	lp637	200129	wt
82	46884.832	1905.8176	/Imaging/par2_nebd/200129_lp637_wt_tom4,15,60/15,30_	lp637	200129	wt
83	46891.78	1905.8176	/Imaging/par2_nebd/200129_lp637_wt_tom4,15,60/15,30_	lp637	200129	wt
84	45108.016	1905.8176	/Imaging/par2_nebd/200129_lp637_wt_tom4,15,60/15,30_	lp637	200129	wt
85	43775.746	1905.8176	/Imaging/par2_nebd/200129_lp637_wt_tom4,15,60/15,30_	lp637	200129	wt
86	41901.133	1905.8176	/Imaging/par2_nebd/200129_lp637_wt_tom4,15,60/15,30_	lp637	200129	wt
87	42401.402	1905.8176	/Imaging/par2_nebd/200129_lp637_wt_tom4,15,60/15,30_	lp637	200129	wt
88	46435.67	1905.8176	/Imaging/par2_nebd/200129_lp637_wt_tom4,15,60/15,30_	lp637	200129	wt
89	47209.93	1905.8176	/Imaging/par2_nebd/200129_lp637_wt_tom4,15,60/15,30_	lp637	200129	wt
90	45031.53	1905.8176	/Imaging/par2_nebd/200129_lp637_wt_tom4,15,60/15,30_	lp637	200129	wt
91	42125.516	1905.8176	/Imaging/par2_nebd/200129_lp637_wt_tom4,15,60/15,30_	lp637	200129	wt
92	40772.74	1905.8176	/Imaging/par2_nebd/200129_lp637_wt_tom4,15,60/15,30_	lp637	200129	wt
93	37820.332	1905.8176	/Imaging/par2_nebd/200129_lp637_wt_tom4,15,60/15,30_	lp637	200129	wt
94	38577.062	1905.8176	/Imaging/par2_nebd/200129_lp637_wt_tom4,15,60/15,30_	lp637	200129	wt
95	40831.527	1905.8176	/Imaging/par2_nebd/200129_lp637_wt_tom4,15,60/15,30_	lp637	200129	wt
96	40125.215	1905.8176	/Imaging/par2_nebd/200129_lp637_wt_tom4,15,60/15,30_	lp637	200129	wt
97	37789.67	1905.8176	/Imaging/par2_nebd/200129_lp637_wt_tom4,15,60/15,30_	lp637	200129	wt
98	37225.547	1905.8176	/Imaging/par2_nebd/200129_lp637_wt_tom4,15,60/15,30_	lp637	200129	wt
99	38569.453	1905.8176	/Imaging/par2_nebd/200129_lp637_wt_tom4,15,60/15,30_	lp637	200129	wt
100	40320.906	1905.8176	/Imaging/par2_nebd/200129_lp637_wt_tom4,15,60/15,30_	lp637	200129	wt
101	38024.316	1905.8176	/Imaging/par2_nebd/200129_lp637_wt_tom4,15,60/15,30_	lp637	200129	wt
102	34937.348	1905.8176	/Imaging/par2_nebd/200129_lp637_wt_tom4,15,60/15,30_	lp637	200129	wt
103	36162.254	1905.8176	/Imaging/par2_nebd/200129_lp637_wt_tom4,15,60/15,30_	lp637	200129	wt
104	36935.88	1905.8176	/Imaging/par2_nebd/200129_lp637_wt_tom4,15,60/15,30_	lp637	200129	wt
105	37273.3	1905.8176	/Imaging/par2_nebd/200129_lp637_wt_tom4,15,60/15,30_	lp637	200129	wt
106	37337.477	1905.8176	/Imaging/par2_nebd/200129_lp637_wt_tom4,15,60/15,30_	lp637	200129	wt
107	37075.383	1905.8176	/Imaging/par2_nebd/200129_lp637_wt_tom4,15,60/15,30_	lp637	200129	wt
108	37536.47	1905.8176	/Imaging/par2_nebd/200129_lp637_wt_tom4,15,60/15,30_	lp637	200129	wt
109	37459.477	1905.8176	/Imaging/par2_nebd/200129_lp637_wt_tom4,15,60/15,30_	lp637	200129	wt
110	36891.34	1905.8176	/Imaging/par2_nebd/200129_lp637_wt_tom4,15,60/15,30_	lp637	200129	wt
111	36331.445	1905.8176	/Imaging/par2_nebd/200129_lp637_wt_tom4,15,60/15,30_	lp637	200129	wt
112	33717.01	1905.8176	/Imaging/par2_nebd/200129_lp637_wt_tom4,15,60/15,30_	lp637	200129	wt
113	29571.219	1905.8176	/Imaging/par2_nebd/200129_lp637_wt_tom4,15,60/15,30_	lp637	200129	wt
114	31440.273	1905.8176	/Imaging/par2_nebd/200129_lp637_wt_tom4,15,60/15,30_	lp637	200129	wt
115	32330.256	1905.8176	/Imaging/par2_nebd/200129_lp637_wt_tom4,15,60/15,30_	lp637	200129	wt
116	32348.05	1905.8176	/Imaging/par2_nebd/200129_lp637_wt_tom4,15,60/15,30_	lp637	200129	wt
117	31662.164	1905.8176	/Imaging/par2_nebd/200129_lp637_wt_tom4,15,60/15,30_	lp637	200129	wt
118	29885.371	1905.8176	/Imaging/par2_nebd/200129_lp637_wt_tom4,15,60/15,30_	lp637	200129	wt
119	31412.742	1905.8176	/Imaging/par2_nebd/200129_lp637_wt_tom4,15,60/15,30_	lp637	200129	wt
120	30494.16	1905.8176	/Imaging/par2_nebd/200129_lp637_wt_tom4,15,60/15,30_	lp637	200129	wt
121	29310.178	1905.8176	/Imaging/par2_nebd/200129_lp637_wt_tom4,15,60/15,30_	lp637	200129	wt
122	27473.496	1905.8176	/Imaging/par2_nebd/200129_lp637_wt_tom4,15,60/15,30_	lp637	200129	wt
123	26293.67	1905.8176	/Imaging/par2_nebd/200129_lp637_wt_tom4,15,60/15,30_	lp637	200129	wt
124	27261.53	1905.8176	/Imaging/par2_nebd/200129_lp637_wt_tom4,15,60/15,30_	lp637	200129	wt
125	25405.186	1905.8176	/Imaging/par2_nebd/200129_lp637_wt_tom4,15,60/15,30_	lp637	200129	wt
126	25261.63	1905.8176	/Imaging/par2_nebd/200129_lp637_wt_tom4,15,60/15,30_	lp637	200129	wt
127	24082.19	1905.8176	/Imaging/par2_nebd/200129_lp637_wt_tom4,15,60/15,30_	lp637	200129	wt
128	24206.697	1905.8176	/Imaging/par2_nebd/200129_lp637_wt_tom4,15,60/15,30_	lp637	200129	wt
129	20918.47	1905.8176	/Imaging/par2_nebd/200129_lp637_wt_tom4,15,60/15,30_	lp637	200129	wt
130	18290.525	1905.8176	/Imaging/par2_nebd/200129_lp637_wt_tom4,15,60/15,30_	lp637	200129	wt
131	19223.66	1905.8176	/Imaging/par2_nebd/200129_lp637_wt_tom4,15,60/15,30_	lp637	200129	wt
132	19590.082	1905.8176	/Imaging/par2_nebd/200129_lp637_wt_tom4,15,60/15,30_	lp637	200129	wt
133	17887.04	1905.8176	/Imaging/par2_nebd/200129_lp637_wt_tom4,15,60/15,30_	lp637	200129	wt
134	16706.586	1905.8176	/Imaging/par2_nebd/200129_lp637_wt_tom4,15,60/15,30_	lp637	200129	wt
135	15592.734	1905.8176	/Imaging/par2_nebd/200129_lp637_wt_tom4,15,60/15,30_	lp637	200129	wt
136	13444.063	1905.8176	/Imaging/par2_nebd/200129_lp637_wt_tom4,15,60/15,30_	lp637	200129	wt
137	14254.68	1905.8176	/Imaging/par2_nebd/200129_lp637_wt_tom4,15,60/15,30_	lp637	200129	wt
138	12807.661	1905.8176	/Imaging/par2_nebd/200129_lp637_wt_tom4,15,60/15,30_	lp637	200129	wt
139	11994.794	1905.8176	/Imaging/par2_nebd/200129_lp637_wt_tom4,15,60/15,30_	lp637	200129	wt
140	12061.435	1905.8176	/Imaging/par2_nebd/200129_lp637_wt_tom4,15,60/15,30_	lp637	200129	wt
141	12563.884	1905.8176	/Imaging/par2_nebd/200129_lp637_wt_tom4,15,60/15,30_	lp637	200129	wt
142	11478.288	1905.8176	/Imaging/par2_nebd/200129_lp637_wt_tom4,15,60/15,30_	lp637	200129	wt
143	9031.936	1905.8176	/Imaging/par2_nebd/200129_lp637_wt_tom4,15,60/15,30_	lp637	200129	wt
144	8290.799	1905.8176	/Imaging/par2_nebd/200129_lp637_wt_tom4,15,60/15,30_	lp637	200129	wt
145	9126.604	1905.8176	/Imaging/par2_nebd/200129_lp637_wt_tom4,15,60/15,30_	lp637	200129	wt
146	7833.915	1905.8176	/Imaging/par2_nebd/200129_lp637_wt_tom4,15,60/15,30_	lp637	200129	wt
147	7230.514	1905.8176	/Imaging/par2_nebd/200129_lp637_wt_tom4,15,60/15,30_	lp637	200129	wt
148	7324.64	1905.8176	/Imaging/par2_nebd/200129_lp637_wt_tom4,15,60/15,30_	lp637	200129	wt
149	6912.567	1905.8176	/Imaging/par2_nebd/200129_lp637_wt_tom4,15,60/15,30_	lp637	200129	wt
150	6853.9194	1905.8176	/Imaging/par2_nebd/200129_lp637_wt_tom4,15,60/15,30_	lp637	200129	wt
151	6075.6646	1905.8176	/Imaging/par2_nebd/200129_lp637_wt_tom4,15,60/15,30_	lp637	200129	wt
152	-28.175604	1905.8176	/Imaging/par2_nebd/200129_lp637_wt_tom4,15,60/15,30_	lp637	200129	wt
153	-28.464312	1905.8176	/Imaging/par2_nebd/200129_lp637_wt_tom4,15,60/15,30_	lp637	200129	wt
154	-33.891872	1905.8176	/Imaging/par2_nebd/200129_lp637_wt_tom4,15,60/15,30_	lp637	200129	wt
155	-35.723167	1905.8176	/Imaging/par2_nebd/200129_lp637_wt_tom4,15,60/15,30_	lp637	200129	wt
156	-60.049232	1905.8176	/Imaging/par2_nebd/200129_lp637_wt_tom4,15,60/15,30_	lp637	200129	wt
157	-36.040165	1905.8176	/Imaging/par2_nebd/200129_lp637_wt_tom4,15,60/15,30_	lp637	200129	wt
158	-39.87048	1905.8176	/Imaging/par2_nebd/200129_lp637_wt_tom4,15,60/15,30_	lp637	200129	wt
159	-71.9557	1905.8176	/Imaging/par2_nebd/200129_lp637_wt_tom4,15,60/15,30_	lp637	200129	wt
160	-30.513363	1905.8176	/Imaging/par2_nebd/200129_lp637_wt_tom4,15,60/15,30_	lp637	200129	wt
161	-64.97501	1905.8176	/Imaging/par2_nebd/200129_lp637_wt_tom4,15,60/15,30_	lp637	200129	wt
162	-50.70988	1905.8176	/Imaging/par2_nebd/200129_lp637_wt_tom4,15,60/15,30_	lp637	200129	wt
163	-36.172523	1905.8176	/Imaging/par2_nebd/200129_lp637_wt_tom4,15,60/15,30_	lp637	200129	wt
164	-44.18325	1905.8176	/Imaging/par2_nebd/200129_lp637_wt_tom4,15,60/15,30_	lp637	200129	wt
165	-38.41384	1905.8176	/Imaging/par2_nebd/200129_lp637_wt_tom4,15,60/15,30_	lp637	200129	wt
166	-36.190376	1905.8176	/Imaging/par2_nebd/200129_lp637_wt_tom4,15,60/15,30_	lp637	200129	wt
167	-52.0638	1905.8176	/Imaging/par2_nebd/200129_lp637_wt_tom4,15,60/15,30_	lp637	200129	wt
168	-68.50831	1905.8176	/Imaging/par2_nebd/200129_lp637_wt_tom4,15,60/15,30_	lp637	200129	wt
169	-84.01038	1905.8176	/Imaging/par2_nebd/200129_lp637_wt_tom4,15,60/15,30_	lp637	200129	wt
170	-40.654533	1905.8176	/Imaging/par2_nebd/200129_lp637_wt_tom4,15,60/15,30_	lp637	200129	wt
171	-35.177086	1905.8176	/Imaging/par2_nebd/200129_lp637_wt_tom4,15,60/15,30_	lp637	200129	wt
172	-49.73186	1905.8176	/Imaging/par2_nebd/200129_lp637_wt_tom4,15,60/15,30_	lp637	200129	wt
173	-47.12975	1905.8176	/Imaging/par2_nebd/200129_lp637_wt_tom4,15,60/15,30_	lp637	200129	wt
174	-38.600834	1905.8176	/Imaging/par2_nebd/200129_lp637_wt_tom4,15,60/15,30_	lp637	200129	wt
175	-40.922684	1905.8176	/Imaging/par2_nebd/200129_lp637_wt_tom4,15,60/15,30_	lp637	200129	wt
176	-41.750443	1905.8176	/Imaging/par2_nebd/200129_lp637_wt_tom4,15,60/15,30_	lp637	200129	wt
177	-31.681267	1905.8176	/Imaging/par2_nebd/200129_lp637_wt_tom4,15,60/15,30_	lp637	200129	wt
178	-33.10918	1905.8176	/Imaging/par2_nebd/200129_lp637_wt_tom4,15,60/15,30_	lp637	200129	wt
179	-73.459175	1905.8176	/Imaging/par2_nebd/200129_lp637_wt_tom4,15,60/15,30_	lp637	200129	wt
180	-177.56516	1905.8176	/Imaging/par2_nebd/200129_lp637_wt_tom4,15,60/15,30_	lp637	200129	wt
181	-39.160946	1905.8176	/Imaging/par2_nebd/200129_lp637_wt_tom4,15,60/15,30_	lp637	200129	wt
182	-61.79867	1905.8176	/Imaging/par2_nebd/200129_lp637_wt_tom4,15,60/15,30_	lp637	200129	wt
183	-50.7205	1905.8176	/Imaging/par2_nebd/200129_lp637_wt_tom4,15,60/15,30_	lp637	200129	wt
184	-58.34947	1905.8176	/Imaging/par2_nebd/200129_lp637_wt_tom4,15,60/15,30_	lp637	200129	wt
185	-39.771626	1905.8176	/Imaging/par2_nebd/200129_lp637_wt_tom4,15,60/15,30_	lp637	200129	wt
186	-55.175785	1905.8176	/Imaging/par2_nebd/200129_lp637_wt_tom4,15,60/15,30_	lp637	200129	wt
187	-274.74188	1905.8176	/Imaging/par2_nebd/200129_lp637_wt_tom4,15,60/15,30_	lp637	200129	wt
188	-66.73586	1905.8176	/Imaging/par2_nebd/200129_lp637_wt_tom4,15,60/15,30_	lp637	200129	wt
189	-99.194016	1905.8176	/Imaging/par2_nebd/200129_lp637_wt_tom4,15,60/15,30_	lp637	200129	wt
190	-88.38708	1905.8176	/Imaging/par2_nebd/200129_lp637_wt_tom4,15,60/15,30_	lp637	200129	wt
191	-58.5549	1905.8176	/Imaging/par2_nebd/200129_lp637_wt_tom4,15,60/15,30_	lp637	200129	wt
192	-91.18531	1905.8176	/Imaging/par2_nebd/200129_lp637_wt_tom4,15,60/15,30_	lp637	200129	wt
193	-61.11747	1905.8176	/Imaging/par2_nebd/200129_lp637_wt_tom4,15,60/15,30_	lp637	200129	wt
194	-105.97512	1905.8176	/Imaging/par2_nebd/200129_lp637_wt_tom4,15,60/15,30_	lp637	200129	wt
195	-50.011883	1905.8176	/Imaging/par2_nebd/200129_lp637_wt_tom4,15,60/15,30_	lp637	200129	wt
196	-52.326427	1905.8176	/Imaging/par2_nebd/200129_lp637_wt_tom4,15,60/15,30_	lp637	200129	wt
197	-78.613304	1905.8176	/Imaging/par2_nebd/200129_lp637_wt_tom4,15,60/15,30_	lp637	200129	wt
198	-80.19222	1905.8176	/Imaging/par2_nebd/200129_lp637_wt_tom4,15,60/15,30_	lp637	200129	wt
199	-52.346943	1905.8176	/Imaging/par2_nebd/200129_lp637_wt_tom4,15,60/15,30_	lp637	200129	wt
200	-44.575138	1905.8176	/Imaging/par2_nebd/200129_lp637_wt_tom4,15,60/15,30_	lp637	200129	wt
201	-62.856525	1905.8176	/Imaging/par2_nebd/200129_lp637_wt_tom4,15,60/15,30_	lp637	200129	wt
202	-42.451378	1905.8176	/Imaging/par2_nebd/200129_lp637_wt_tom4,15,60/15,30_	lp637	200129	wt
203	-52.840694	1905.8176	/Imaging/par2_nebd/200129_lp637_wt_tom4,15,60/15,30_	lp637	200129	wt
204	-62.26158	1905.8176	/Imaging/par2_nebd/200129_lp637_wt_tom4,15,60/15,30_	lp637	200129	wt
205	-57.54478	1905.8176	/Imaging/par2_nebd/200129_lp637_wt_tom4,15,60/15,30_	lp637	200129	wt
206	-751.4259	1905.8176	/Imaging/par2_nebd/200129_lp637_wt_tom4,15,60/15,30_	lp637	200129	wt
207	-42.979992	1905.8176	/Imaging/par2_nebd/200129_lp637_wt_tom4,15,60/15,30_	lp637	200129	wt
208	-85.33445	1905.8176	/Imaging/par2_nebd/200129_lp637_wt_tom4,15,60/15,30_	lp637	200129	wt
209	-76.30454	1905.8176	/Imaging/par2_nebd/200129_lp637_wt_tom4,15,60/15,30_	lp637	200129	wt
210	-79.79145	1905.8176	/Imaging/par2_nebd/200129_lp637_wt_tom4,15,60/15,30_	lp637	200129	wt
211	-68.8138	1905.8176	/Imaging/par2_nebd/200129_lp637_wt_tom4,15,60/15,30_	lp637	200129	wt
212	-81.52111	1905.8176	/Imaging/par2_nebd/200129_lp637_wt_tom4,15,60/15,30_	lp637	200129	wt
213	-64.42878	1905.8176	/Imaging/par2_nebd/200129_lp637_wt_tom4,15,60/15,30_	lp637	200129	wt
214	-81.3064	1905.8176	/Imaging/par2_nebd/200129_lp637_wt_tom4,15,60/15,30_	lp637	200129	wt
215	-75.78132	1905.8176	/Imaging/par2_nebd/200129_lp637_wt_tom4,15,60/15,30_	lp637	200129	wt
216	-110.83467	1905.8176	/Imaging/par2_nebd/200129_lp637_wt_tom4,15,60/15,30_	lp637	200129	wt
217	-81.61472	1905.8176	/Imaging/par2_nebd/200129_lp637_wt_tom4,15,60/15,30_	lp637	200129	wt
218	-72.20144	1905.8176	/Imaging/par2_nebd/200129_lp637_wt_tom4,15,60/15,30_	lp637	200129	wt
219	-54.996284	1905.8176	/Imaging/par2_nebd/200129_lp637_wt_tom4,15,60/15,30_	lp637	200129	wt
220	-156.60555	1905.8176	/Imaging/par2_nebd/200129_lp637_wt_tom4,15,60/15,30_	lp637	200129	wt
221	-55.27063	1905.8176	/Imaging/par2_nebd/200129_lp637_wt_tom4,15,60/15,30_	lp637	200129	wt
222	-146.44783	1905.8176	/Imaging/par2_nebd/200129_lp637_wt_tom4,15,60/15,30_	lp637	200129	wt
223	-102.02671	1905.8176	/Imaging/par2_nebd/200129_lp637_wt_tom4,15,60/15,30_	lp637	200129	wt
224	-121.58801	1905.8176	/Imaging/par2_nebd/200129_lp637_wt_tom4,15,60/15,30_	lp637	200129	wt
225	-73.74043	1905.8176	/Imaging/par2_nebd/200129_lp637_wt_tom4,15,60/15,30_	lp637	200129	wt
226	-94.386154	1905.8176	/Imaging/par2_nebd/200129_lp637_wt_tom4,15,60/15,30_	lp637	200129	wt
227	-86.104385	1905.8176	/Imaging/par2_nebd/200129_lp637_wt_tom4,15,60/15,30_	lp637	200129	wt
228	-120.42663	1905.8176	/Imaging/par2_nebd/200129_lp637_wt_tom4,15,60/15,30_	lp637	200129	wt
229	-132.49327	1905.8176	/Imaging/par2_nebd/200129_lp637_wt_tom4,15,60/15,30_	lp637	200129	wt
230	-95.724815	1905.8176	/Imaging/par2_nebd/200129_lp637_wt_tom4,15,60/15,30_	lp637	200129	wt
231	-206.96532	1905.8176	/Imaging/par2_nebd/200129_lp637_wt_tom4,15,60/15,30_	lp637	200129	wt
232	-117.16645	1905.8176	/Imaging/par2_nebd/200129_lp637_wt_tom4,15,60/15,30_	lp637	200129	wt
233	-96.73663	1905.8176	/Imaging/par2_nebd/200129_lp637_wt_tom4,15,60/15,30_	lp637	200129	wt
234	-143.13597	1905.8176	/Imaging/par2_nebd/200129_lp637_wt_tom4,15,60/15,30_	lp637	200129	wt
235	-763.7553	1905.8176	/Imaging/par2_nebd/200129_lp637_wt_tom4,15,60/15,30_	lp637	200129	wt
236	-744.5534	1905.8176	/Imaging/par2_nebd/200129_lp637_wt_tom4,15,60/15,30_	lp637	200129	wt
237	-689.01495	1905.8176	/Imaging/par2_nebd/200129_lp637_wt_tom4,15,60/15,30_	lp637	200129	wt
238	-578.63	1905.8176	/Imaging/par2_nebd/200129_lp637_wt_tom4,15,60/15,30_	lp637	200129	wt
239	-85.41495	1905.8176	/Imaging/par2_nebd/200129_lp637_wt_tom4,15,60/15,30_	lp637	200129	wt
240	-483.27252	1905.8176	/Imaging/par2_nebd/200129_lp637_wt_tom4,15,60/15,30_	lp637	200129	wt
241	-641.286	1905.8176	/Imaging/par2_nebd/200129_lp637_wt_tom4,15,60/15,30_	lp637	200129	wt
242	-763.75543	1905.8176	/Imaging/par2_nebd/200129_lp637_wt_tom4,15,60/15,30_	lp637	200129	wt
243	-104.46868	1905.8176	/Imaging/par2_nebd/200129_lp637_wt_tom4,15,60/15,30_	lp637	200129	wt
244	-416.75876	1905.8176	/Imaging/par2_nebd/200129_lp637_wt_tom4,15,60/15,30_	lp637	200129	wt
245	-371.1856	1905.8176	/Imaging/par2_nebd/200129_lp637_wt_tom4,15,60/15,30_	lp637	200129	wt
246	-739.413	1905.8176	/Imaging/par2_nebd/200129_lp637_wt_tom4,15,60/15,30_	lp637	200129	wt
247	-98.93392	1905.8176	/Imaging/par2_nebd/200129_lp637_wt_tom4,15,60/15,30_	lp637	200129	wt
248	-742.8699	1905.8176	/Imaging/par2_nebd/200129_lp637_wt_tom4,15,60/15,30_	lp637	200129	wt
249	-137.51906	1905.8176	/Imaging/par2_nebd/200129_lp637_wt_tom4,15,60/15,30_	lp637	200129	wt
250	-119.815605	1905.8176	/Imaging/par2_nebd/200129_lp637_wt_tom4,15,60/15,30_	lp637	200129	wt
251	-403.6574	1905.8176	/Imaging/par2_nebd/200129_lp637_wt_tom4,15,60/15,30_	lp637	200129	wt
252	-138.0214	1905.8176	/Imaging/par2_nebd/200129_lp637_wt_tom4,15,60/15,30_	lp637	200129	wt
253	-67.17607	1905.8176	/Imaging/par2_nebd/200129_lp637_wt_tom4,15,60/15,30_	lp637	200129	wt
254	-122.761314	1905.8176	/Imaging/par2_nebd/200129_lp637_wt_tom4,15,60/15,30_	lp637	200129	wt
255	-120.65331	1905.8176	/Imaging/par2_nebd/200129_lp637_wt_tom4,15,60/15,30_	lp637	200129	wt
256	-155.4669	1905.8176	/Imaging/par2_nebd/200129_lp637_wt_tom4,15,60/15,30_	lp637	200129	wt
257	-49.666862	1905.8176	/Imaging/par2_nebd/200129_lp637_wt_tom4,15,60/15,30_	lp637	200129	wt
258	-58.169495	1905.8176	/Imaging/par2_nebd/200129_lp637_wt_tom4,15,60/15,30_	lp637	200129	wt
259	-48.91594	1905.8176	/Imaging/par2_nebd/200129_lp637_wt_tom4,15,60/15,30_	lp637	200129	wt
260	-53.122993	1905.8176	/Imaging/par2_nebd/200129_lp637_wt_tom4,15,60/15,30_	lp637	200129	wt
261	-69.87152	1905.8176	/Imaging/par2_nebd/200129_lp637_wt_tom4,15,60/15,30_	lp637	200129	wt
262	-89.93789	1905.8176	/Imaging/par2_nebd/200129_lp637_wt_tom4,15,60/15,30_	lp637	200129	wt
263	-79.29146	1905.8176	/Imaging/par2_nebd/200129_lp637_wt_tom4,15,60/15,30_	lp637	200129	wt
264	-545.63275	1905.8176	/Imaging/par2_nebd/200129_lp637_wt_tom4,15,60/15,30_	lp637	200129	wt
265	-155.95311	1905.8176	/Imaging/par2_nebd/200129_lp637_wt_tom4,15,60/15,30_	lp637	200129	wt
266	-635.26074	1905.8176	/Imaging/par2_nebd/200129_lp637_wt_tom4,15,60/15,30_	lp637	200129	wt
267	-753.5417	1905.8176	/Imaging/par2_nebd/200129_lp637_wt_tom4,15,60/15,30_	lp637	200129	wt
268	-761.18335	1905.8176	/Imaging/par2_nebd/200129_lp637_wt_tom4,15,60/15,30_	lp637	200129	wt
269	-401.69897	1905.8176	/Imaging/par2_nebd/200129_lp637_wt_tom4,15,60/15,30_	lp637	200129	wt
270	-763.4221	1905.8176	/Imaging/par2_nebd/200129_lp637_wt_tom4,15,60/15,30_	lp637	200129	wt
271	-751.8036	1905.8176	/Imaging/par2_nebd/200129_lp637_wt_tom4,15,60/15,30_	lp637	200129	wt
272	-749.9635	1905.8176	/Imaging/par2_nebd/200129_lp637_wt_tom4,15,60/15,30_	lp637	200129	wt
273	-762.8665	1905.8176	/Imaging/par2_nebd/200129_lp637_wt_tom4,15,60/15,30_	lp637	200129	wt
274	-738.2303	1905.8176	/Imaging/par2_nebd/200129_lp637_wt_tom4,15,60/15,30_	lp637	200129	wt
275	-763.6652	1905.8176	/Imaging/par2_nebd/200129_lp637_wt_tom4,15,60/15,30_	lp637	200129	wt
276	-763.75134	1905.8176	/Imaging/par2_nebd/200129_lp637_wt_tom4,15,60/15,30_	lp637	200129	wt
277	-763.75543	1905.8176	/Imaging/par2_nebd/200129_lp637_wt_tom4,15,60/15,30_	lp637	200129	wt
278	-740.6371	1905.8176	/Imaging/par2_nebd/200129_lp637_wt_tom4,15,60/15,30_	lp637	200129	wt
279	-763.33276	1905.8176	/Imaging/par2_nebd/200129_lp637_wt_tom4,15,60/15,30_	lp637	200129	wt
280	-758.0823	1905.8176	/Imaging/par2_nebd/200129_lp637_wt_tom4,15,60/15,30_	lp637	200129	wt
281	-627.9124	1905.8176	/Imaging/par2_nebd/200129_lp637_wt_tom4,15,60/15,30_	lp637	200129	wt
282	-748.9177	1905.8176	/Imaging/par2_nebd/200129_lp637_wt_tom4,15,60/15,30_	lp637	200129	wt
283	-151.65504	1905.8176	/Imaging/par2_nebd/200129_lp637_wt_tom4,15,60/15,30_	lp637	200129	wt
284	-763.75543	1905.8176	/Imaging/par2_nebd/200129_lp637_wt_tom4,15,60/15,30_	lp637	200129	wt
285	-763.74524	1905.8176	/Imaging/par2_nebd/200129_lp637_wt_tom4,15,60/15,30_	lp637	200129	wt
286	-668.14197	1905.8176	/Imaging/par2_nebd/200129_lp637_wt_tom4,15,60/15,30_	lp637	200129	wt
287	-759.71875	1905.8176	/Imaging/par2_nebd/200129_lp637_wt_tom4,15,60/15,30_	lp637	200129	wt
288	-173.85106	1905.8176	/Imaging/par2_nebd/200129_lp637_wt_tom4,15,60/15,30_	lp637	200129	wt
289	-481.3201	1905.8176	/Imaging/par2_nebd/200129_lp637_wt_tom4,15,60/15,30_	lp637	200129	wt
290	-763.7257	1905.8176	/Imaging/par2_nebd/200129_lp637_wt_tom4,15,60/15,30_	lp637	200129	wt
291	-763.69196	1905.8176	/Imaging/par2_nebd/200129_lp637_wt_tom4,15,60/15,30_	lp637	200129	wt
292	-117.753654	1905.8176	/Imaging/par2_nebd/200129_lp637_wt_tom4,15,60/15,30_	lp637	200129	wt
293	-247.1633	1905.8176	/Imaging/par2_nebd/200129_lp637_wt_tom4,15,60/15,30_	lp637	200129	wt
294	-97.874435	1905.8176	/Imaging/par2_nebd/200129_lp637_wt_tom4,15,60/15,30_	lp637	200129	wt
295	-176.38397	1905.8176	/Imaging/par2_nebd/200129_lp637_wt_tom4,15,60/15,30_	lp637	200129	wt
296	-763.1678	1905.8176	/Imaging/par2_nebd/200129_lp637_wt_tom4,15,60/15,30_	lp637	200129	wt
297	-750.44495	1905.8176	/Imaging/par2_nebd/200129_lp637_wt_tom4,15,60/15,30_	lp637	200129	wt
298	-760.67114	1905.8176	/Imaging/par2_nebd/200129_lp637_wt_tom4,15,60/15,30_	lp637	200129	wt
299	-340.1875	1905.8176	/Imaging/par2_nebd/200129_lp637_wt_tom4,15,60/15,30_	lp637	200129	wt
300	-763.755	1905.8176	/Imaging/par2_nebd/200129_lp637_wt_tom4,15,60/15,30_	lp637	200129	wt
301	-297.31946	1905.8176	/Imaging/par2_nebd/200129_lp637_wt_tom4,15,60/15,30_	lp637	200129	wt
302	-763.73926	1905.8176	/Imaging/par2_nebd/200129_lp637_wt_tom4,15,60/15,30_	lp637	200129	wt
303	-763.74414	1905.8176	/Imaging/par2_nebd/200129_lp637_wt_tom4,15,60/15,30_	lp637	200129	wt
304	-763.66187	1905.8176	/Imaging/par2_nebd/200129_lp637_wt_tom4,15,60/15,30_	lp637	200129	wt
305	-745.1944	1905.8176	/Imaging/par2_nebd/200129_lp637_wt_tom4,15,60/15,30_	lp637	200129	wt
306	-762.36224	1905.8176	/Imaging/par2_nebd/200129_lp637_wt_tom4,15,60/15,30_	lp637	200129	wt
307	-761.3238	1905.8176	/Imaging/par2_nebd/200129_lp637_wt_tom4,15,60/15,30_	lp637	200129	wt
308	-162.6153	1905.8176	/Imaging/par2_nebd/200129_lp637_wt_tom4,15,60/15,30_	lp637	200129	wt
309	-109.70714	1905.8176	/Imaging/par2_nebd/200129_lp637_wt_tom4,15,60/15,30_	lp637	200129	wt
310	-763.20447	1905.8176	/Imaging/par2_nebd/200129_lp637_wt_tom4,15,60/15,30_	lp637	200129	wt
311	-762.048	1905.8176	/Imaging/par2_nebd/200129_lp637_wt_tom4,15,60/15,30_	lp637	200129	wt
312	-85.11961	1905.8176	/Imaging/par2_nebd/200129_lp637_wt_tom4,15,60/15,30_	lp637	200129	wt
313	-144.01495	1905.8176	/Imaging/par2_nebd/200129_lp637_wt_tom4,15,60/15,30_	lp637	200129	wt
314	-173.27441	1905.8176	/Imaging/par2_nebd/200129_lp637_wt_tom4,15,60/15,30_	lp637	200129	wt
315	-211.08975	1905.8176	/Imaging/par2_nebd/200129_lp637_wt_tom4,15,60/15,30_	lp637	200129	wt
316	-414.82684	1905.8176	/Imaging/par2_nebd/200129_lp637_wt_tom4,15,60/15,30_	lp637	200129	wt
317	-763.7448	1905.8176	/Imaging/par2_nebd/200129_lp637_wt_tom4,15,60/15,30_	lp637	200129	wt
318	-387.78452	1905.8176	/Imaging/par2_nebd/200129_lp637_wt_tom4,15,60/15,30_	lp637	200129	wt
319	-739.7973	1905.8176	/Imaging/par2_nebd/200129_lp637_wt_tom4,15,60/15,30_	lp637	200129	wt
320	-754.9786	1905.8176	/Imaging/par2_nebd/200129_lp637_wt_tom4,15,60/15,30_	lp637	200129	wt
321	-481.06308	1905.8176	/Imaging/par2_nebd/200129_lp637_wt_tom4,15,60/15,30_	lp637	200129	wt
322	-166.12451	1905.8176	/Imaging/par2_nebd/200129_lp637_wt_tom4,15,60/15,30_	lp637	200129	wt
323	-759.99225	1905.8176	/Imaging/par2_nebd/200129_lp637_wt_tom4,15,60/15,30_	lp637	200129	wt
324	-198.43373	1905.8176	/Imaging/par2_nebd/200129_lp637_wt_tom4,15,60/15,30_	lp637	200129	wt
325	-96.19913	1905.8176	/Imaging/par2_nebd/200129_lp637_wt_tom4,15,60/15,30_	lp637	200129	wt
326	-107.53498	1905.8176	/Imaging/par2_nebd/200129_lp637_wt_tom4,15,60/15,30_	lp637	200129	wt
327	-256.66232	1905.8176	/Imaging/par2_nebd/200129_lp637_wt_tom4,15,60/15,30_	lp637	200129	wt
328	-108.547485	1905.8176	/Imaging/par2_nebd/200129_lp637_wt_tom4,15,60/15,30_	lp637	200129	wt
329	-346.8537	1905.8176	/Imaging/par2_nebd/200129_lp637_wt_tom4,15,60/15,30_	lp637	200129	wt
330	-243.20795	1905.8176	/Imaging/par2_nebd/200129_lp637_wt_tom4,15,60/15,30_	lp637	200129	wt
331	-542.5815	1905.8176	/Imaging/par2_nebd/200129_lp637_wt_tom4,15,60/15,30_	lp637	200129	wt
332	-760.8289	1905.8176	/Imaging/par2_nebd/200129_lp637_wt_tom4,15,60/15,30_	lp637	200129	wt
333	-61.359375	1905.8176	/Imaging/par2_nebd/200129_lp637_wt_tom4,15,60/15,30_	lp637	200129	wt
334	-116.8642	1905.8176	/Imaging/par2_nebd/200129_lp637_wt_tom4,15,60/15,30_	lp637	200129	wt
335	-446.54248	1905.8176	/Imaging/par2_nebd/200129_lp637_wt_tom4,15,60/15,30_	lp637	200129	wt
336	-137.9311	1905.8176	/Imaging/par2_nebd/200129_lp637_wt_tom4,15,60/15,30_	lp637	200129	wt
337	-88.43174	1905.8176	/Imaging/par2_nebd/200129_lp637_wt_tom4,15,60/15,30_	lp637	200129	wt
338	-213.95499	1905.8176	/Imaging/par2_nebd/200129_lp637_wt_tom4,15,60/15,30_	lp637	200129	wt
339	-146.09285	1905.8176	/Imaging/par2_nebd/200129_lp637_wt_tom4,15,60/15,30_	lp637	200129	wt
340	-763.75555	1905.8176	/Imaging/par2_nebd/200129_lp637_wt_tom4,15,60/15,30_	lp637	200129	wt
341	-761.55554	1905.8176	/Imaging/par2_nebd/200129_lp637_wt_tom4,15,60/15,30_	lp637	200129	wt
342	-133.4737	1905.8176	/Imaging/par2_nebd/200129_lp637_wt_tom4,15,60/15,30_	lp637	200129	wt
343	-742.01526	1905.8176	/Imaging/par2_nebd/200129_lp637_wt_tom4,15,60/15,30_	lp637	200129	wt
344	-296.4304	1905.8176	/Imaging/par2_nebd/200129_lp637_wt_tom4,15,60/15,30_	lp637	200129	wt
345	-246.34032	1905.8176	/Imaging/par2_nebd/200129_lp637_wt_tom4,15,60/15,30_	lp637	200129	wt
346	-182.88176	1905.8176	/Imaging/par2_nebd/200129_lp637_wt_tom4,15,60/15,30_	lp637	200129	wt
347	-200.79356	1905.8176	/Imaging/par2_nebd/200129_lp637_wt_tom4,15,60/15,30_	lp637	200129	wt
348	-102.4267	1905.8176	/Imaging/par2_nebd/200129_lp637_wt_tom4,15,60/15,30_	lp637	200129	wt
349	-167.4558	1905.8176	/Imaging/par2_nebd/200129_lp637_wt_tom4,15,60/15,30_	lp637	200129	wt
350	-82.760765	1905.8176	/Imaging/par2_nebd/200129_lp637_wt_tom4,15,60/15,30_	lp637	200129	wt
351	-76.48577	1905.8176	/Imaging/par2_nebd/200129_lp637_wt_tom4,15,60/15,30_	lp637	200129	wt
352	-117.96296	1905.8176	/Imaging/par2_nebd/200129_lp637_wt_tom4,15,60/15,30_	lp637	200129	wt
353	-166.15503	1905.8176	/Imaging/par2_nebd/200129_lp637_wt_tom4,15,60/15,30_	lp637	200129	wt
354	-51.20083	1905.8176	/Imaging/par2_nebd/200129_lp637_wt_tom4,15,60/15,30_	lp637	200129	wt
355	-54.429386	1905.8176	/Imaging/par2_nebd/200129_lp637_wt_tom4,15,60/15,30_	lp637	200129	wt
356	-47.713005	1905.8176	/Imaging/par2_nebd/200129_lp637_wt_tom4,15,60/15,30_	lp637	200129	wt
357	-74.36747	1905.8176	/Imaging/par2_nebd/200129_lp637_wt_tom4,15,60/15,30_	lp637	200129	wt
358	-63.48881	1905.8176	/Imaging/par2_nebd/200129_lp637_wt_tom4,15,60/15,30_	lp637	200129	wt
359	-61.066334	1905.8176	/Imaging/par2_nebd/200129_lp637_wt_tom4,15,60/15,30_	lp637	200129	wt
360	-65.343834	1905.8176	/Imaging/par2_nebd/200129_lp637_wt_tom4,15,60/15,30_	lp637	200129	wt
361	-36.4279	1905.8176	/Imaging/par2_nebd/200129_lp637_wt_tom4,15,60/15,30_	lp637	200129	wt
362	-38.65871	1905.8176	/Imaging/par2_nebd/200129_lp637_wt_tom4,15,60/15,30_	lp637	200129	wt
363	-57.333534	1905.8176	/Imaging/par2_nebd/200129_lp637_wt_tom4,15,60/15,30_	lp637	200129	wt
364	-42.988674	1905.8176	/Imaging/par2_nebd/200129_lp637_wt_tom4,15,60/15,30_	lp637	200129	wt
365	-46.67281	1905.8176	/Imaging/par2_nebd/200129_lp637_wt_tom4,15,60/15,30_	lp637	200129	wt
366	-28.250381	1905.8176	/Imaging/par2_nebd/200129_lp637_wt_tom4,15,60/15,30_	lp637	200129	wt
367	-30.63717	1905.8176	/Imaging/par2_nebd/200129_lp637_wt_tom4,15,60/15,30_	lp637	200129	wt
368	-45.08419	1905.8176	/Imaging/par2_nebd/200129_lp637_wt_tom4,15,60/15,30_	lp637	200129	wt
369	-31.370436	1905.8176	/Imaging/par2_nebd/200129_lp637_wt_tom4,15,60/15,30_	lp637	200129	wt
370	-30.241983	1905.8176	/Imaging/par2_nebd/200129_lp637_wt_tom4,15,60/15,30_	lp637	200129	wt
371	-28.486618	1905.8176	/Imaging/par2_nebd/200129_lp637_wt_tom4,15,60/15,30_	lp637	200129	wt
372	-26.78071	1905.8176	/Imaging/par2_nebd/200129_lp637_wt_tom4,15,60/15,30_	lp637	200129	wt
373	6340.6445	1905.8176	/Imaging/par2_nebd/200129_lp637_wt_tom4,15,60/15,30_	lp637	200129	wt
374	-26.400736	1905.8176	/Imaging/par2_nebd/200129_lp637_wt_tom4,15,60/15,30_	lp637	200129	wt
375	6499.7827	1905.8176	/Imaging/par2_nebd/200129_lp637_wt_tom4,15,60/15,30_	lp637	200129	wt
376	6264.9897	1905.8176	/Imaging/par2_nebd/200129_lp637_wt_tom4,15,60/15,30_	lp637	200129	wt
377	7115.0083	1905.8176	/Imaging/par2_nebd/200129_lp637_wt_tom4,15,60/15,30_	lp637	200129	wt
378	7880.3213	1905.8176	/Imaging/par2_nebd/200129_lp637_wt_tom4,15,60/15,30_	lp637	200129	wt
379	9304.033	1905.8176	/Imaging/par2_nebd/200129_lp637_wt_tom4,15,60/15,30_	lp637	200129	wt
380	9575.375	1905.8176	/Imaging/par2_nebd/200129_lp637_wt_tom4,15,60/15,30_	lp637	200129	wt
381	9881.535	1905.8176	/Imaging/par2_nebd/200129_lp637_wt_tom4,15,60/15,30_	lp637	200129	wt
382	10359.753	1905.8176	/Imaging/par2_nebd/200129_lp637_wt_tom4,15,60/15,30_	lp637	200129	wt
383	10667.321	1905.8176	/Imaging/par2_nebd/200129_lp637_wt_tom4,15,60/15,30_	lp637	200129	wt
384	11533.368	1905.8176	/Imaging/par2_nebd/200129_lp637_wt_tom4,15,60/15,30_	lp637	200129	wt
385	13162.241	1905.8176	/Imaging/par2_nebd/200129_lp637_wt_tom4,15,60/15,30_	lp637	200129	wt
386	15101.429	1905.8176	/Imaging/par2_nebd/200129_lp637_wt_tom4,15,60/15,30_	lp637	200129	wt
387	15031.428	1905.8176	/Imaging/par2_nebd/200129_lp637_wt_tom4,15,60/15,30_	lp637	200129	wt
388	15814.28	1905.8176	/Imaging/par2_nebd/200129_lp637_wt_tom4,15,60/15,30_	lp637	200129	wt
389	17829.09	1905.8176	/Imaging/par2_nebd/200129_lp637_wt_tom4,15,60/15,30_	lp637	200129	wt
390	15517.923	1905.8176	/Imaging/par2_nebd/200129_lp637_wt_tom4,15,60/15,30_	lp637	200129	wt
391	17313.693	1905.8176	/Imaging/par2_nebd/200129_lp637_wt_tom4,15,60/15,30_	lp637	200129	wt
392	17569.355	1905.8176	/Imaging/par2_nebd/200129_lp637_wt_tom4,15,60/15,30_	lp637	200129	wt
393	17052.23	1905.8176	/Imaging/par2_nebd/200129_lp637_wt_tom4,15,60/15,30_	lp637	200129	wt
394	18338.986	1905.8176	/Imaging/par2_nebd/200129_lp637_wt_tom4,15,60/15,30_	lp637	200129	wt
395	17283.38	1905.8176	/Imaging/par2_nebd/200129_lp637_wt_tom4,15,60/15,30_	lp637	200129	wt
396	18919.592	1905.8176	/Imaging/par2_nebd/200129_lp637_wt_tom4,15,60/15,30_	lp637	200129	wt
397	21659.98	1905.8176	/Imaging/par2_nebd/200129_lp637_wt_tom4,15,60/15,30_	lp637	200129	wt
398	22847.041	1905.8176	/Imaging/par2_nebd/200129_lp637_wt_tom4,15,60/15,30_	lp637	200129	wt
399	22559.146	1905.8176	/Imaging/par2_nebd/200129_lp637_wt_tom4,15,60/15,30_	lp637	200129	wt
400	20708.545	1905.8176	/Imaging/par2_nebd/200129_lp637_wt_tom4,15,60/15,30_	lp637	200129	wt
401	21402.984	1905.8176	/Imaging/par2_nebd/200129_lp637_wt_tom4,15,60/15,30_	lp637	200129	wt
402	21109.322	1905.8176	/Imaging/par2_nebd/200129_lp637_wt_tom4,15,60/15,30_	lp637	200129	wt
403	21348.459	1905.8176	/Imaging/par2_nebd/200129_lp637_wt_tom4,15,60/15,30_	lp637	200129	wt
404	21621.162	1905.8176	/Imaging/par2_nebd/200129_lp637_wt_tom4,15,60/15,30_	lp637	200129	wt
405	22832.574	1905.8176	/Imaging/par2_nebd/200129_lp637_wt_tom4,15,60/15,30_	lp637	200129	wt
406	24072.531	1905.8176	/Imaging/par2_nebd/200129_lp637_wt_tom4,15,60/15,30_	lp637	200129	wt
407	25221.787	1905.8176	/Imaging/par2_nebd/200129_lp637_wt_tom4,15,60/15,30_	lp637	200129	wt
408	25892.658	1905.8176	/Imaging/par2_nebd/200129_lp637_wt_tom4,15,60/15,30_	lp637	200129	wt
409	25917.957	1905.8176	/Imaging/par2_nebd/200129_lp637_wt_tom4,15,60/15,30_	lp637	200129	wt
410	26016.148	1905.8176	/Imaging/par2_nebd/200129_lp637_wt_tom4,15,60/15,30_	lp637	200129	wt
411	27749.178	1905.8176	/Imaging/par2_nebd/200129_lp637_wt_tom4,15,60/15,30_	lp637	200129	wt
412	29157.264	1905.8176	/Imaging/par2_nebd/200129_lp637_wt_tom4,15,60/15,30_	lp637	200129	wt
413	28989.861	1905.8176	/Imaging/par2_nebd/200129_lp637_wt_tom4,15,60/15,30_	lp637	200129	wt
414	28911.18	1905.8176	/Imaging/par2_nebd/200129_lp637_wt_tom4,15,60/15,30_	lp637	200129	wt
415	30395.938	1905.8176	/Imaging/par2_nebd/200129_lp637_wt_tom4,15,60/15,30_	lp637	200129	wt
416	29566.002	1905.8176	/Imaging/par2_nebd/200129_lp637_wt_tom4,15,60/15,30_	lp637	200129	wt
417	27812.04	1905.8176	/Imaging/par2_nebd/200129_lp637_wt_tom4,15,60/15,30_	lp637	200129	wt
418	28480.729	1905.8176	/Imaging/par2_nebd/200129_lp637_wt_tom4,15,60/15,30_	lp637	200129	wt
419	28070.84	1905.8176	/Imaging/par2_nebd/200129_lp637_wt_tom4,15,60/15,30_	lp637	200129	wt
420	31492.432	1905.8176	/Imaging/par2_nebd/200129_lp637_wt_tom4,15,60/15,30_	lp637	200129	wt
421	33135.625	1905.8176	/Imaging/par2_nebd/200129_lp637_wt_tom4,15,60/15,30_	lp637	200129	wt
422	33844.863	1905.8176	/Imaging/par2_nebd/200129_lp637_wt_tom4,15,60/15,30_	lp637	200129	wt
423	34761.516	1905.8176	/Imaging/par2_nebd/200129_lp637_wt_tom4,15,60/15,30_	lp637	200129	wt
424	32559.947	1905.8176	/Imaging/par2_nebd/200129_lp637_wt_tom4,15,60/15,30_	lp637	200129	wt
425	31564.225	1905.8176	/Imaging/par2_nebd/200129_lp637_wt_tom4,15,60/15,30_	lp637	200129	wt
426	30464.357	1905.8176	/Imaging/par2_nebd/200129_lp637_wt_tom4,15,60/15,30_	lp637	200129	wt
427	33251.875	1905.8176	/Imaging/par2_nebd/200129_lp637_wt_tom4,15,60/15,30_	lp637	200129	wt
428	31859.33	1905.8176	/Imaging/par2_nebd/200129_lp637_wt_tom4,15,60/15,30_	lp637	200129	wt
429	33700.14	1905.8176	/Imaging/par2_nebd/200129_lp637_wt_tom4,15,60/15,30_	lp637	200129	wt
430	34746.223	1905.8176	/Imaging/par2_nebd/200129_lp637_wt_tom4,15,60/15,30_	lp637	200129	wt
431	33926.152	1905.8176	/Imaging/par2_nebd/200129_lp637_wt_tom4,15,60/15,30_	lp637	200129	wt
432	35740.324	1905.8176	/Imaging/par2_nebd/200129_lp637_wt_tom4,15,60/15,30_	lp637	200129	wt
433	34958.906	1905.8176	/Imaging/par2_nebd/200129_lp637_wt_tom4,15,60/15,30_	lp637	200129	wt
434	32387.734	1905.8176	/Imaging/par2_nebd/200129_lp637_wt_tom4,15,60/15,30_	lp637	200129	wt
435	30091.465	1905.8176	/Imaging/par2_nebd/200129_lp637_wt_tom4,15,60/15,30_	lp637	200129	wt
436	32222.629	1905.8176	/Imaging/par2_nebd/200129_lp637_wt_tom4,15,60/15,30_	lp637	200129	wt
437	31119.604	1905.8176	/Imaging/par2_nebd/200129_lp637_wt_tom4,15,60/15,30_	lp637	200129	wt
438	34463.156	1905.8176	/Imaging/par2_nebd/200129_lp637_wt_tom4,15,60/15,30_	lp637	200129	wt
439	34947.188	1905.8176	/Imaging/par2_nebd/200129_lp637_wt_tom4,15,60/15,30_	lp637	200129	wt
440	36074.77	1905.8176	/Imaging/par2_nebd/200129_lp637_wt_tom4,15,60/15,30_	lp637	200129	wt
441	35837.465	1905.8176	/Imaging/par2_nebd/200129_lp637_wt_tom4,15,60/15,30_	lp637	200129	wt
442	37440.84	1905.8176	/Imaging/par2_nebd/200129_lp637_wt_tom4,15,60/15,30_	lp637	200129	wt
443	38141.574	1905.8176	/Imaging/par2_nebd/200129_lp637_wt_tom4,15,60/15,30_	lp637	200129	wt
444	36706.496	1905.8176	/Imaging/par2_nebd/200129_lp637_wt_tom4,15,60/15,30_	lp637	200129	wt
445	37875.637	1905.8176	/Imaging/par2_nebd/200129_lp637_wt_tom4,15,60/15,30_	lp637	200129	wt
446	38244.156	1905.8176	/Imaging/par2_nebd/200129_lp637_wt_tom4,15,60/15,30_	lp637	200129	wt
447	37558.457	1905.8176	/Imaging/par2_nebd/200129_lp637_wt_tom4,15,60/15,30_	lp637	200129	wt
448	36495.2	1905.8176	/Imaging/par2_nebd/200129_lp637_wt_tom4,15,60/15,30_	lp637	200129	wt
449	38126.387	1905.8176	/Imaging/par2_nebd/200129_lp637_wt_tom4,15,60/15,30_	lp637	200129	wt
450	37583.402	1905.8176	/Imaging/par2_nebd/200129_lp637_wt_tom4,15,60/15,30_	lp637	200129	wt
451	36898.395	1905.8176	/Imaging/par2_nebd/200129_lp637_wt_tom4,15,60/15,30_	lp637	200129	wt
452	37190.504	1905.8176	/Imaging/par2_nebd/200129_lp637_wt_tom4,15,60/15,30_	lp637	200129	wt
453	36668.95	1905.8176	/Imaging/par2_nebd/200129_lp637_wt_tom4,15,60/15,30_	lp637	200129	wt
454	36785.062	1905.8176	/Imaging/par2_nebd/200129_lp637_wt_tom4,15,60/15,30_	lp637	200129	wt
455	35489.258	1905.8176	/Imaging/par2_nebd/200129_lp637_wt_tom4,15,60/15,30_	lp637	200129	wt
456	36367.67	1905.8176	/Imaging/par2_nebd/200129_lp637_wt_tom4,15,60/15,30_	lp637	200129	wt
457	36076.477	1905.8176	/Imaging/par2_nebd/200129_lp637_wt_tom4,15,60/15,30_	lp637	200129	wt
458	38303.4	1905.8176	/Imaging/par2_nebd/200129_lp637_wt_tom4,15,60/15,30_	lp637	200129	wt
459	37753.656	1905.8176	/Imaging/par2_nebd/200129_lp637_wt_tom4,15,60/15,30_	lp637	200129	wt
460	39823.01	1905.8176	/Imaging/par2_nebd/200129_lp637_wt_tom4,15,60/15,30_	lp637	200129	wt
461	38963.06	1905.8176	/Imaging/par2_nebd/200129_lp637_wt_tom4,15,60/15,30_	lp637	200129	wt
462	37737.074	1905.8176	/Imaging/par2_nebd/200129_lp637_wt_tom4,15,60/15,30_	lp637	200129	wt
463	40134.652	1905.8176	/Imaging/par2_nebd/200129_lp637_wt_tom4,15,60/15,30_	lp637	200129	wt
464	39896.297	1905.8176	/Imaging/par2_nebd/200129_lp637_wt_tom4,15,60/15,30_	lp637	200129	wt
465	40951.0	1905.8176	/Imaging/par2_nebd/200129_lp637_wt_tom4,15,60/15,30_	lp637	200129	wt
466	39755.68	1905.8176	/Imaging/par2_nebd/200129_lp637_wt_tom4,15,60/15,30_	lp637	200129	wt
467	38547.906	1905.8176	/Imaging/par2_nebd/200129_lp637_wt_tom4,15,60/15,30_	lp637	200129	wt
468	38776.57	1905.8176	/Imaging/par2_nebd/200129_lp637_wt_tom4,15,60/15,30_	lp637	200129	wt
469	41457.684	1905.8176	/Imaging/par2_nebd/200129_lp637_wt_tom4,15,60/15,30_	lp637	200129	wt
470	41584.61	1905.8176	/Imaging/par2_nebd/200129_lp637_wt_tom4,15,60/15,30_	lp637	200129	wt
471	40072.2	1905.8176	/Imaging/par2_nebd/200129_lp637_wt_tom4,15,60/15,30_	lp637	200129	wt
472	38956.3	1905.8176	/Imaging/par2_nebd/200129_lp637_wt_tom4,15,60/15,30_	lp637	200129	wt
473	40230.125	1905.8176	/Imaging/par2_nebd/200129_lp637_wt_tom4,15,60/15,30_	lp637	200129	wt
474	40032.74	1905.8176	/Imaging/par2_nebd/200129_lp637_wt_tom4,15,60/15,30_	lp637	200129	wt
475	41100.11	1905.8176	/Imaging/par2_nebd/200129_lp637_wt_tom4,15,60/15,30_	lp637	200129	wt
476	41353.97	1905.8176	/Imaging/par2_nebd/200129_lp637_wt_tom4,15,60/15,30_	lp637	200129	wt
477	40412.742	1905.8176	/Imaging/par2_nebd/200129_lp637_wt_tom4,15,60/15,30_	lp637	200129	wt
478	41482.234	1905.8176	/Imaging/par2_nebd/200129_lp637_wt_tom4,15,60/15,30_	lp637	200129	wt
479	42707.234	1905.8176	/Imaging/par2_nebd/200129_lp637_wt_tom4,15,60/15,30_	lp637	200129	wt
480	42018.156	1905.8176	/Imaging/par2_nebd/200129_lp637_wt_tom4,15,60/15,30_	lp637	200129	wt
481	44310.977	1905.8176	/Imaging/par2_nebd/200129_lp637_wt_tom4,15,60/15,30_	lp637	200129	wt
482	44484.316	1905.8176	/Imaging/par2_nebd/200129_lp637_wt_tom4,15,60/15,30_	lp637	200129	wt
483	45616.2	1905.8176	/Imaging/par2_nebd/200129_lp637_wt_tom4,15,60/15,30_	lp637	200129	wt
484	48650.195	1905.8176	/Imaging/par2_nebd/200129_lp637_wt_tom4,15,60/15,30_	lp637	200129	wt
485	48347.383	1905.8176	/Imaging/par2_nebd/200129_lp637_wt_tom4,15,60/15,30_	lp637	200129	wt
486	49034.824	1905.8176	/Imaging/par2_nebd/200129_lp637_wt_tom4,15,60/15,30_	lp637	200129	wt
487	50437.242	1905.8176	/Imaging/par2_nebd/200129_lp637_wt_tom4,15,60/15,30_	lp637	200129	wt
488	49830.855	1905.8176	/Imaging/par2_nebd/200129_lp637_wt_tom4,15,60/15,30_	lp637	200129	wt
489	48654.016	1905.8176	/Imaging/par2_nebd/200129_lp637_wt_tom4,15,60/15,30_	lp637	200129	wt
490	47151.17	1905.8176	/Imaging/par2_nebd/200129_lp637_wt_tom4,15,60/15,30_	lp637	200129	wt
491	48048.027	1905.8176	/Imaging/par2_nebd/200129_lp637_wt_tom4,15,60/15,30_	lp637	200129	wt
492	50477.137	1905.8176	/Imaging/par2_nebd/200129_lp637_wt_tom4,15,60/15,30_	lp637	200129	wt
493	53837.824	1905.8176	/Imaging/par2_nebd/200129_lp637_wt_tom4,15,60/15,30_	lp637	200129	wt
494	53002.215	1905.8176	/Imaging/par2_nebd/200129_lp637_wt_tom4,15,60/15,30_	lp637	200129	wt
495	51193.52	1905.8176	/Imaging/par2_nebd/200129_lp637_wt_tom4,15,60/15,30_	lp637	200129	wt
496	51996.344	1905.8176	/Imaging/par2_nebd/200129_lp637_wt_tom4,15,60/15,30_	lp637	200129	wt
497	52067.81	1905.8176	/Imaging/par2_nebd/200129_lp637_wt_tom4,15,60/15,30_	lp637	200129	wt
498	54049.484	1905.8176	/Imaging/par2_nebd/200129_lp637_wt_tom4,15,60/15,30_	lp637	200129	wt
499	51847.64	1905.8176	/Imaging/par2_nebd/200129_lp637_wt_tom4,15,60/15,30_	lp637	200129	wt
500	52031.98	1905.8176	/Imaging/par2_nebd/200129_lp637_wt_tom4,15,60/15,30_	lp637	200129	wt
501	51509.133	1905.8176	/Imaging/par2_nebd/200129_lp637_wt_tom4,15,60/15,30_	lp637	200129	wt
502	50909.95	1905.8176	/Imaging/par2_nebd/200129_lp637_wt_tom4,15,60/15,30_	lp637	200129	wt
503	51602.63	1905.8176	/Imaging/par2_nebd/200129_lp637_wt_tom4,15,60/15,30_	lp637	200129	wt
504	50898.74	1905.8176	/Imaging/par2_nebd/200129_lp637_wt_tom4,15,60/15,30_	lp637	200129	wt
505	50634.89	1905.8176	/Imaging/par2_nebd/200129_lp637_wt_tom4,15,60/15,30_	lp637	200129	wt
506	51596.344	1905.8176	/Imaging/par2_nebd/200129_lp637_wt_tom4,15,60/15,30_	lp637	200129	wt
507	52834.3	1905.8176	/Imaging/par2_nebd/200129_lp637_wt_tom4,15,60/15,30_	lp637	200129	wt
508	50745.984	1905.8176	/Imaging/par2_nebd/200129_lp637_wt_tom4,15,60/15,30_	lp637	200129	wt
509	48488.605	1905.8176	/Imaging/par2_nebd/200129_lp637_wt_tom4,15,60/15,30_	lp637	200129	wt
510	52347.734	1905.8176	/Imaging/par2_nebd/200129_lp637_wt_tom4,15,60/15,30_	lp637	200129	wt
511	50868.145	1905.8176	/Imaging/par2_nebd/200129_lp637_wt_tom4,15,60/15,30_	lp637	200129	wt
512	50687.66	1905.8176	/Imaging/par2_nebd/200129_lp637_wt_tom4,15,60/15,30_	lp637	200129	wt
513	49247.01	1905.8176	/Imaging/par2_nebd/200129_lp637_wt_tom4,15,60/15,30_	lp637	200129	wt
514	47534.85	1905.8176	/Imaging/par2_nebd/200129_lp637_wt_tom4,15,60/15,30_	lp637	200129	wt
515	49082.734	1905.8176	/Imaging/par2_nebd/200129_lp637_wt_tom4,15,60/15,30_	lp637	200129	wt
0	50080.79	1773.6985	/Imaging/par2_nebd/200129_lp637_wt_tom4,15,60/15,30_1	lp637	200129	wt
1	49663.78	1773.6985	/Imaging/par2_nebd/200129_lp637_wt_tom4,15,60/15,30_1	lp637	200129	wt
2	50852.363	1773.6985	/Imaging/par2_nebd/200129_lp637_wt_tom4,15,60/15,30_1	lp637	200129	wt
3	51007.62	1773.6985	/Imaging/par2_nebd/200129_lp637_wt_tom4,15,60/15,30_1	lp637	200129	wt
4	51884.03	1773.6985	/Imaging/par2_nebd/200129_lp637_wt_tom4,15,60/15,30_1	lp637	200129	wt
5	53663.176	1773.6985	/Imaging/par2_nebd/200129_lp637_wt_tom4,15,60/15,30_1	lp637	200129	wt
6	55607.08	1773.6985	/Imaging/par2_nebd/200129_lp637_wt_tom4,15,60/15,30_1	lp637	200129	wt
7	57401.69	1773.6985	/Imaging/par2_nebd/200129_lp637_wt_tom4,15,60/15,30_1	lp637	200129	wt
8	59172.375	1773.6985	/Imaging/par2_nebd/200129_lp637_wt_tom4,15,60/15,30_1	lp637	200129	wt
9	59296.816	1773.6985	/Imaging/par2_nebd/200129_lp637_wt_tom4,15,60/15,30_1	lp637	200129	wt
10	58780.38	1773.6985	/Imaging/par2_nebd/200129_lp637_wt_tom4,15,60/15,30_1	lp637	200129	wt
11	57977.355	1773.6985	/Imaging/par2_nebd/200129_lp637_wt_tom4,15,60/15,30_1	lp637	200129	wt
12	57997.902	1773.6985	/Imaging/par2_nebd/200129_lp637_wt_tom4,15,60/15,30_1	lp637	200129	wt
13	57080.695	1773.6985	/Imaging/par2_nebd/200129_lp637_wt_tom4,15,60/15,30_1	lp637	200129	wt
14	56037.906	1773.6985	/Imaging/par2_nebd/200129_lp637_wt_tom4,15,60/15,30_1	lp637	200129	wt
15	55111.336	1773.6985	/Imaging/par2_nebd/200129_lp637_wt_tom4,15,60/15,30_1	lp637	200129	wt
16	51351.07	1773.6985	/Imaging/par2_nebd/200129_lp637_wt_tom4,15,60/15,30_1	lp637	200129	wt
17	49959.56	1773.6985	/Imaging/par2_nebd/200129_lp637_wt_tom4,15,60/15,30_1	lp637	200129	wt
18	50171.773	1773.6985	/Imaging/par2_nebd/200129_lp637_wt_tom4,15,60/15,30_1	lp637	200129	wt
19	51646.87	1773.6985	/Imaging/par2_nebd/200129_lp637_wt_tom4,15,60/15,30_1	lp637	200129	wt
20	48623.28	1773.6985	/Imaging/par2_nebd/200129_lp637_wt_tom4,15,60/15,30_1	lp637	200129	wt
21	48978.42	1773.6985	/Imaging/par2_nebd/200129_lp637_wt_tom4,15,60/15,30_1	lp637	200129	wt
22	47718.41	1773.6985	/Imaging/par2_nebd/200129_lp637_wt_tom4,15,60/15,30_1	lp637	200129	wt
23	46633.227	1773.6985	/Imaging/par2_nebd/200129_lp637_wt_tom4,15,60/15,30_1	lp637	200129	wt
24	46923.883	1773.6985	/Imaging/par2_nebd/200129_lp637_wt_tom4,15,60/15,30_1	lp637	200129	wt
25	47961.35	1773.6985	/Imaging/par2_nebd/200129_lp637_wt_tom4,15,60/15,30_1	lp637	200129	wt
26	47257.844	1773.6985	/Imaging/par2_nebd/200129_lp637_wt_tom4,15,60/15,30_1	lp637	200129	wt
27	46464.62	1773.6985	/Imaging/par2_nebd/200129_lp637_wt_tom4,15,60/15,30_1	lp637	200129	wt
28	48887.26	1773.6985	/Imaging/par2_nebd/200129_lp637_wt_tom4,15,60/15,30_1	lp637	200129	wt
29	48733.78	1773.6985	/Imaging/par2_nebd/200129_lp637_wt_tom4,15,60/15,30_1	lp637	200129	wt
30	48029.67	1773.6985	/Imaging/par2_nebd/200129_lp637_wt_tom4,15,60/15,30_1	lp637	200129	wt
31	48775.773	1773.6985	/Imaging/par2_nebd/200129_lp637_wt_tom4,15,60/15,30_1	lp637	200129	wt
32	51672.37	1773.6985	/Imaging/par2_nebd/200129_lp637_wt_tom4,15,60/15,30_1	lp637	200129	wt
33	48593.652	1773.6985	/Imaging/par2_nebd/200129_lp637_wt_tom4,15,60/15,30_1	lp637	200129	wt
34	49295.504	1773.6985	/Imaging/par2_nebd/200129_lp637_wt_tom4,15,60/15,30_1	lp637	200129	wt
35	53468.26	1773.6985	/Imaging/par2_nebd/200129_lp637_wt_tom4,15,60/15,30_1	lp637	200129	wt
36	54822.81	1773.6985	/Imaging/par2_nebd/200129_lp637_wt_tom4,15,60/15,30_1	lp637	200129	wt
37	54339.47	1773.6985	/Imaging/par2_nebd/200129_lp637_wt_tom4,15,60/15,30_1	lp637	200129	wt
38	52783.824	1773.6985	/Imaging/par2_nebd/200129_lp637_wt_tom4,15,60/15,30_1	lp637	200129	wt
39	50864.85	1773.6985	/Imaging/par2_nebd/200129_lp637_wt_tom4,15,60/15,30_1	lp637	200129	wt
40	47948.438	1773.6985	/Imaging/par2_nebd/200129_lp637_wt_tom4,15,60/15,30_1	lp637	200129	wt
41	44868.08	1773.6985	/Imaging/par2_nebd/200129_lp637_wt_tom4,15,60/15,30_1	lp637	200129	wt
42	43794.043	1773.6985	/Imaging/par2_nebd/200129_lp637_wt_tom4,15,60/15,30_1	lp637	200129	wt
43	43341.816	1773.6985	/Imaging/par2_nebd/200129_lp637_wt_tom4,15,60/15,30_1	lp637	200129	wt
44	44861.465	1773.6985	/Imaging/par2_nebd/200129_lp637_wt_tom4,15,60/15,30_1	lp637	200129	wt
45	44431.543	1773.6985	/Imaging/par2_nebd/200129_lp637_wt_tom4,15,60/15,30_1	lp637	200129	wt
46	46753.844	1773.6985	/Imaging/par2_nebd/200129_lp637_wt_tom4,15,60/15,30_1	lp637	200129	wt
47	48066.7	1773.6985	/Imaging/par2_nebd/200129_lp637_wt_tom4,15,60/15,30_1	lp637	200129	wt
48	49763.105	1773.6985	/Imaging/par2_nebd/200129_lp637_wt_tom4,15,60/15,30_1	lp637	200129	wt
49	46342.086	1773.6985	/Imaging/par2_nebd/200129_lp637_wt_tom4,15,60/15,30_1	lp637	200129	wt
50	46079.14	1773.6985	/Imaging/par2_nebd/200129_lp637_wt_tom4,15,60/15,30_1	lp637	200129	wt
51	44646.766	1773.6985	/Imaging/par2_nebd/200129_lp637_wt_tom4,15,60/15,30_1	lp637	200129	wt
52	44770.797	1773.6985	/Imaging/par2_nebd/200129_lp637_wt_tom4,15,60/15,30_1	lp637	200129	wt
53	43933.51	1773.6985	/Imaging/par2_nebd/200129_lp637_wt_tom4,15,60/15,30_1	lp637	200129	wt
54	45337.887	1773.6985	/Imaging/par2_nebd/200129_lp637_wt_tom4,15,60/15,30_1	lp637	200129	wt
55	47197.25	1773.6985	/Imaging/par2_nebd/200129_lp637_wt_tom4,15,60/15,30_1	lp637	200129	wt
56	49269.96	1773.6985	/Imaging/par2_nebd/200129_lp637_wt_tom4,15,60/15,30_1	lp637	200129	wt
57	46780.207	1773.6985	/Imaging/par2_nebd/200129_lp637_wt_tom4,15,60/15,30_1	lp637	200129	wt
58	46941.77	1773.6985	/Imaging/par2_nebd/200129_lp637_wt_tom4,15,60/15,30_1	lp637	200129	wt
59	47417.734	1773.6985	/Imaging/par2_nebd/200129_lp637_wt_tom4,15,60/15,30_1	lp637	200129	wt
60	46015.73	1773.6985	/Imaging/par2_nebd/200129_lp637_wt_tom4,15,60/15,30_1	lp637	200129	wt
61	43587.98	1773.6985	/Imaging/par2_nebd/200129_lp637_wt_tom4,15,60/15,30_1	lp637	200129	wt
62	43583.914	1773.6985	/Imaging/par2_nebd/200129_lp637_wt_tom4,15,60/15,30_1	lp637	200129	wt
63	44287.793	1773.6985	/Imaging/par2_nebd/200129_lp637_wt_tom4,15,60/15,30_1	lp637	200129	wt
64	42486.637	1773.6985	/Imaging/par2_nebd/200129_lp637_wt_tom4,15,60/15,30_1	lp637	200129	wt
65	44397.594	1773.6985	/Imaging/par2_nebd/200129_lp637_wt_tom4,15,60/15,30_1	lp637	200129	wt
66	45329.99	1773.6985	/Imaging/par2_nebd/200129_lp637_wt_tom4,15,60/15,30_1	lp637	200129	wt
67	44311.125	1773.6985	/Imaging/par2_nebd/200129_lp637_wt_tom4,15,60/15,30_1	lp637	200129	wt
68	45148.39	1773.6985	/Imaging/par2_nebd/200129_lp637_wt_tom4,15,60/15,30_1	lp637	200129	wt
69	44354.426	1773.6985	/Imaging/par2_nebd/200129_lp637_wt_tom4,15,60/15,30_1	lp637	200129	wt
70	41955.742	1773.6985	/Imaging/par2_nebd/200129_lp637_wt_tom4,15,60/15,30_1	lp637	200129	wt
71	41004.82	1773.6985	/Imaging/par2_nebd/200129_lp637_wt_tom4,15,60/15,30_1	lp637	200129	wt
72	39343.402	1773.6985	/Imaging/par2_nebd/200129_lp637_wt_tom4,15,60/15,30_1	lp637	200129	wt
73	42203.742	1773.6985	/Imaging/par2_nebd/200129_lp637_wt_tom4,15,60/15,30_1	lp637	200129	wt
74	42040.69	1773.6985	/Imaging/par2_nebd/200129_lp637_wt_tom4,15,60/15,30_1	lp637	200129	wt
75	45214.742	1773.6985	/Imaging/par2_nebd/200129_lp637_wt_tom4,15,60/15,30_1	lp637	200129	wt
76	43969.184	1773.6985	/Imaging/par2_nebd/200129_lp637_wt_tom4,15,60/15,30_1	lp637	200129	wt
77	43124.492	1773.6985	/Imaging/par2_nebd/200129_lp637_wt_tom4,15,60/15,30_1	lp637	200129	wt
78	46089.797	1773.6985	/Imaging/par2_nebd/200129_lp637_wt_tom4,15,60/15,30_1	lp637	200129	wt
79	42136.312	1773.6985	/Imaging/par2_nebd/200129_lp637_wt_tom4,15,60/15,30_1	lp637	200129	wt
80	42347.195	1773.6985	/Imaging/par2_nebd/200129_lp637_wt_tom4,15,60/15,30_1	lp637	200129	wt
81	41179.703	1773.6985	/Imaging/par2_nebd/200129_lp637_wt_tom4,15,60/15,30_1	lp637	200129	wt
82	42537.562	1773.6985	/Imaging/par2_nebd/200129_lp637_wt_tom4,15,60/15,30_1	lp637	200129	wt
83	44284.2	1773.6985	/Imaging/par2_nebd/200129_lp637_wt_tom4,15,60/15,30_1	lp637	200129	wt
84	45160.145	1773.6985	/Imaging/par2_nebd/200129_lp637_wt_tom4,15,60/15,30_1	lp637	200129	wt
85	42950.707	1773.6985	/Imaging/par2_nebd/200129_lp637_wt_tom4,15,60/15,30_1	lp637	200129	wt
86	40868.91	1773.6985	/Imaging/par2_nebd/200129_lp637_wt_tom4,15,60/15,30_1	lp637	200129	wt
87	39854.434	1773.6985	/Imaging/par2_nebd/200129_lp637_wt_tom4,15,60/15,30_1	lp637	200129	wt
88	39796.848	1773.6985	/Imaging/par2_nebd/200129_lp637_wt_tom4,15,60/15,30_1	lp637	200129	wt
89	39126.715	1773.6985	/Imaging/par2_nebd/200129_lp637_wt_tom4,15,60/15,30_1	lp637	200129	wt
90	38822.64	1773.6985	/Imaging/par2_nebd/200129_lp637_wt_tom4,15,60/15,30_1	lp637	200129	wt
91	37494.336	1773.6985	/Imaging/par2_nebd/200129_lp637_wt_tom4,15,60/15,30_1	lp637	200129	wt
92	36993.496	1773.6985	/Imaging/par2_nebd/200129_lp637_wt_tom4,15,60/15,30_1	lp637	200129	wt
93	36056.41	1773.6985	/Imaging/par2_nebd/200129_lp637_wt_tom4,15,60/15,30_1	lp637	200129	wt
94	34327.15	1773.6985	/Imaging/par2_nebd/200129_lp637_wt_tom4,15,60/15,30_1	lp637	200129	wt
95	34571.695	1773.6985	/Imaging/par2_nebd/200129_lp637_wt_tom4,15,60/15,30_1	lp637	200129	wt
96	35035.246	1773.6985	/Imaging/par2_nebd/200129_lp637_wt_tom4,15,60/15,30_1	lp637	200129	wt
97	35367.523	1773.6985	/Imaging/par2_nebd/200129_lp637_wt_tom4,15,60/15,30_1	lp637	200129	wt
98	35906.582	1773.6985	/Imaging/par2_nebd/200129_lp637_wt_tom4,15,60/15,30_1	lp637	200129	wt
99	36080.234	1773.6985	/Imaging/par2_nebd/200129_lp637_wt_tom4,15,60/15,30_1	lp637	200129	wt
100	37012.703	1773.6985	/Imaging/par2_nebd/200129_lp637_wt_tom4,15,60/15,30_1	lp637	200129	wt
101	36834.504	1773.6985	/Imaging/par2_nebd/200129_lp637_wt_tom4,15,60/15,30_1	lp637	200129	wt
102	34568.215	1773.6985	/Imaging/par2_nebd/200129_lp637_wt_tom4,15,60/15,30_1	lp637	200129	wt
103	32414.805	1773.6985	/Imaging/par2_nebd/200129_lp637_wt_tom4,15,60/15,30_1	lp637	200129	wt
104	32617.66	1773.6985	/Imaging/par2_nebd/200129_lp637_wt_tom4,15,60/15,30_1	lp637	200129	wt
105	33523.89	1773.6985	/Imaging/par2_nebd/200129_lp637_wt_tom4,15,60/15,30_1	lp637	200129	wt
106	33181.86	1773.6985	/Imaging/par2_nebd/200129_lp637_wt_tom4,15,60/15,30_1	lp637	200129	wt
107	32654.049	1773.6985	/Imaging/par2_nebd/200129_lp637_wt_tom4,15,60/15,30_1	lp637	200129	wt
108	32980.75	1773.6985	/Imaging/par2_nebd/200129_lp637_wt_tom4,15,60/15,30_1	lp637	200129	wt
109	31344.516	1773.6985	/Imaging/par2_nebd/200129_lp637_wt_tom4,15,60/15,30_1	lp637	200129	wt
110	32055.158	1773.6985	/Imaging/par2_nebd/200129_lp637_wt_tom4,15,60/15,30_1	lp637	200129	wt
111	30986.535	1773.6985	/Imaging/par2_nebd/200129_lp637_wt_tom4,15,60/15,30_1	lp637	200129	wt
112	33663.617	1773.6985	/Imaging/par2_nebd/200129_lp637_wt_tom4,15,60/15,30_1	lp637	200129	wt
113	32786.28	1773.6985	/Imaging/par2_nebd/200129_lp637_wt_tom4,15,60/15,30_1	lp637	200129	wt
114	30324.252	1773.6985	/Imaging/par2_nebd/200129_lp637_wt_tom4,15,60/15,30_1	lp637	200129	wt
115	28550.045	1773.6985	/Imaging/par2_nebd/200129_lp637_wt_tom4,15,60/15,30_1	lp637	200129	wt
116	27758.848	1773.6985	/Imaging/par2_nebd/200129_lp637_wt_tom4,15,60/15,30_1	lp637	200129	wt
117	30635.309	1773.6985	/Imaging/par2_nebd/200129_lp637_wt_tom4,15,60/15,30_1	lp637	200129	wt
118	29544.152	1773.6985	/Imaging/par2_nebd/200129_lp637_wt_tom4,15,60/15,30_1	lp637	200129	wt
119	30246.285	1773.6985	/Imaging/par2_nebd/200129_lp637_wt_tom4,15,60/15,30_1	lp637	200129	wt
120	28826.717	1773.6985	/Imaging/par2_nebd/200129_lp637_wt_tom4,15,60/15,30_1	lp637	200129	wt
121	27474.477	1773.6985	/Imaging/par2_nebd/200129_lp637_wt_tom4,15,60/15,30_1	lp637	200129	wt
122	25948.572	1773.6985	/Imaging/par2_nebd/200129_lp637_wt_tom4,15,60/15,30_1	lp637	200129	wt
123	24362.71	1773.6985	/Imaging/par2_nebd/200129_lp637_wt_tom4,15,60/15,30_1	lp637	200129	wt
124	24062.57	1773.6985	/Imaging/par2_nebd/200129_lp637_wt_tom4,15,60/15,30_1	lp637	200129	wt
125	24236.844	1773.6985	/Imaging/par2_nebd/200129_lp637_wt_tom4,15,60/15,30_1	lp637	200129	wt
126	24241.523	1773.6985	/Imaging/par2_nebd/200129_lp637_wt_tom4,15,60/15,30_1	lp637	200129	wt
127	23005.736	1773.6985	/Imaging/par2_nebd/200129_lp637_wt_tom4,15,60/15,30_1	lp637	200129	wt
128	22486.457	1773.6985	/Imaging/par2_nebd/200129_lp637_wt_tom4,15,60/15,30_1	lp637	200129	wt
129	19308.043	1773.6985	/Imaging/par2_nebd/200129_lp637_wt_tom4,15,60/15,30_1	lp637	200129	wt
130	18258.877	1773.6985	/Imaging/par2_nebd/200129_lp637_wt_tom4,15,60/15,30_1	lp637	200129	wt
131	17483.426	1773.6985	/Imaging/par2_nebd/200129_lp637_wt_tom4,15,60/15,30_1	lp637	200129	wt
132	16605.72	1773.6985	/Imaging/par2_nebd/200129_lp637_wt_tom4,15,60/15,30_1	lp637	200129	wt
133	16766.527	1773.6985	/Imaging/par2_nebd/200129_lp637_wt_tom4,15,60/15,30_1	lp637	200129	wt
134	13617.791	1773.6985	/Imaging/par2_nebd/200129_lp637_wt_tom4,15,60/15,30_1	lp637	200129	wt
135	13735.668	1773.6985	/Imaging/par2_nebd/200129_lp637_wt_tom4,15,60/15,30_1	lp637	200129	wt
136	12525.924	1773.6985	/Imaging/par2_nebd/200129_lp637_wt_tom4,15,60/15,30_1	lp637	200129	wt
137	13345.666	1773.6985	/Imaging/par2_nebd/200129_lp637_wt_tom4,15,60/15,30_1	lp637	200129	wt
138	11922.686	1773.6985	/Imaging/par2_nebd/200129_lp637_wt_tom4,15,60/15,30_1	lp637	200129	wt
139	10320.814	1773.6985	/Imaging/par2_nebd/200129_lp637_wt_tom4,15,60/15,30_1	lp637	200129	wt
140	10458.766	1773.6985	/Imaging/par2_nebd/200129_lp637_wt_tom4,15,60/15,30_1	lp637	200129	wt
141	10370.135	1773.6985	/Imaging/par2_nebd/200129_lp637_wt_tom4,15,60/15,30_1	lp637	200129	wt
142	9931.583	1773.6985	/Imaging/par2_nebd/200129_lp637_wt_tom4,15,60/15,30_1	lp637	200129	wt
143	10177.788	1773.6985	/Imaging/par2_nebd/200129_lp637_wt_tom4,15,60/15,30_1	lp637	200129	wt
144	7606.5005	1773.6985	/Imaging/par2_nebd/200129_lp637_wt_tom4,15,60/15,30_1	lp637	200129	wt
145	7490.3945	1773.6985	/Imaging/par2_nebd/200129_lp637_wt_tom4,15,60/15,30_1	lp637	200129	wt
146	7773.5386	1773.6985	/Imaging/par2_nebd/200129_lp637_wt_tom4,15,60/15,30_1	lp637	200129	wt
147	6479.089	1773.6985	/Imaging/par2_nebd/200129_lp637_wt_tom4,15,60/15,30_1	lp637	200129	wt
148	6634.1963	1773.6985	/Imaging/par2_nebd/200129_lp637_wt_tom4,15,60/15,30_1	lp637	200129	wt
149	6223.592	1773.6985	/Imaging/par2_nebd/200129_lp637_wt_tom4,15,60/15,30_1	lp637	200129	wt
150	5881.122	1773.6985	/Imaging/par2_nebd/200129_lp637_wt_tom4,15,60/15,30_1	lp637	200129	wt
151	-24.837711	1773.6985	/Imaging/par2_nebd/200129_lp637_wt_tom4,15,60/15,30_1	lp637	200129	wt
152	-27.854338	1773.6985	/Imaging/par2_nebd/200129_lp637_wt_tom4,15,60/15,30_1	lp637	200129	wt
153	-29.89203	1773.6985	/Imaging/par2_nebd/200129_lp637_wt_tom4,15,60/15,30_1	lp637	200129	wt
154	-28.456482	1773.6985	/Imaging/par2_nebd/200129_lp637_wt_tom4,15,60/15,30_1	lp637	200129	wt
155	-34.921783	1773.6985	/Imaging/par2_nebd/200129_lp637_wt_tom4,15,60/15,30_1	lp637	200129	wt
156	-31.900732	1773.6985	/Imaging/par2_nebd/200129_lp637_wt_tom4,15,60/15,30_1	lp637	200129	wt
157	-47.607494	1773.6985	/Imaging/par2_nebd/200129_lp637_wt_tom4,15,60/15,30_1	lp637	200129	wt
158	-44.531162	1773.6985	/Imaging/par2_nebd/200129_lp637_wt_tom4,15,60/15,30_1	lp637	200129	wt
159	-52.33661	1773.6985	/Imaging/par2_nebd/200129_lp637_wt_tom4,15,60/15,30_1	lp637	200129	wt
160	-35.9537	1773.6985	/Imaging/par2_nebd/200129_lp637_wt_tom4,15,60/15,30_1	lp637	200129	wt
161	-48.987663	1773.6985	/Imaging/par2_nebd/200129_lp637_wt_tom4,15,60/15,30_1	lp637	200129	wt
162	-44.35026	1773.6985	/Imaging/par2_nebd/200129_lp637_wt_tom4,15,60/15,30_1	lp637	200129	wt
163	-34.510704	1773.6985	/Imaging/par2_nebd/200129_lp637_wt_tom4,15,60/15,30_1	lp637	200129	wt
164	-63.57872	1773.6985	/Imaging/par2_nebd/200129_lp637_wt_tom4,15,60/15,30_1	lp637	200129	wt
165	-51.52232	1773.6985	/Imaging/par2_nebd/200129_lp637_wt_tom4,15,60/15,30_1	lp637	200129	wt
166	-46.578728	1773.6985	/Imaging/par2_nebd/200129_lp637_wt_tom4,15,60/15,30_1	lp637	200129	wt
167	-49.2288	1773.6985	/Imaging/par2_nebd/200129_lp637_wt_tom4,15,60/15,30_1	lp637	200129	wt
168	-60.60875	1773.6985	/Imaging/par2_nebd/200129_lp637_wt_tom4,15,60/15,30_1	lp637	200129	wt
169	-76.88906	1773.6985	/Imaging/par2_nebd/200129_lp637_wt_tom4,15,60/15,30_1	lp637	200129	wt
170	-40.14794	1773.6985	/Imaging/par2_nebd/200129_lp637_wt_tom4,15,60/15,30_1	lp637	200129	wt
171	-61.880085	1773.6985	/Imaging/par2_nebd/200129_lp637_wt_tom4,15,60/15,30_1	lp637	200129	wt
172	-46.364452	1773.6985	/Imaging/par2_nebd/200129_lp637_wt_tom4,15,60/15,30_1	lp637	200129	wt
173	-58.516743	1773.6985	/Imaging/par2_nebd/200129_lp637_wt_tom4,15,60/15,30_1	lp637	200129	wt
174	-37.93033	1773.6985	/Imaging/par2_nebd/200129_lp637_wt_tom4,15,60/15,30_1	lp637	200129	wt
175	-137.40056	1773.6985	/Imaging/par2_nebd/200129_lp637_wt_tom4,15,60/15,30_1	lp637	200129	wt
176	-91.14793	1773.6985	/Imaging/par2_nebd/200129_lp637_wt_tom4,15,60/15,30_1	lp637	200129	wt
177	-72.499855	1773.6985	/Imaging/par2_nebd/200129_lp637_wt_tom4,15,60/15,30_1	lp637	200129	wt
178	-70.6626	1773.6985	/Imaging/par2_nebd/200129_lp637_wt_tom4,15,60/15,30_1	lp637	200129	wt
179	-68.26407	1773.6985	/Imaging/par2_nebd/200129_lp637_wt_tom4,15,60/15,30_1	lp637	200129	wt
180	-82.06661	1773.6985	/Imaging/par2_nebd/200129_lp637_wt_tom4,15,60/15,30_1	lp637	200129	wt
181	-96.809685	1773.6985	/Imaging/par2_nebd/200129_lp637_wt_tom4,15,60/15,30_1	lp637	200129	wt
182	-58.230988	1773.6985	/Imaging/par2_nebd/200129_lp637_wt_tom4,15,60/15,30_1	lp637	200129	wt
183	-104.85786	1773.6985	/Imaging/par2_nebd/200129_lp637_wt_tom4,15,60/15,30_1	lp637	200129	wt
184	-89.78731	1773.6985	/Imaging/par2_nebd/200129_lp637_wt_tom4,15,60/15,30_1	lp637	200129	wt
185	-114.977425	1773.6985	/Imaging/par2_nebd/200129_lp637_wt_tom4,15,60/15,30_1	lp637	200129	wt
186	-74.687454	1773.6985	/Imaging/par2_nebd/200129_lp637_wt_tom4,15,60/15,30_1	lp637	200129	wt
187	-54.69632	1773.6985	/Imaging/par2_nebd/200129_lp637_wt_tom4,15,60/15,30_1	lp637	200129	wt
188	-192.86224	1773.6985	/Imaging/par2_nebd/200129_lp637_wt_tom4,15,60/15,30_1	lp637	200129	wt
189	-63.261654	1773.6985	/Imaging/par2_nebd/200129_lp637_wt_tom4,15,60/15,30_1	lp637	200129	wt
190	-72.54684	1773.6985	/Imaging/par2_nebd/200129_lp637_wt_tom4,15,60/15,30_1	lp637	200129	wt
191	-91.227585	1773.6985	/Imaging/par2_nebd/200129_lp637_wt_tom4,15,60/15,30_1	lp637	200129	wt
192	-65.76658	1773.6985	/Imaging/par2_nebd/200129_lp637_wt_tom4,15,60/15,30_1	lp637	200129	wt
193	-80.226944	1773.6985	/Imaging/par2_nebd/200129_lp637_wt_tom4,15,60/15,30_1	lp637	200129	wt
194	-119.09915	1773.6985	/Imaging/par2_nebd/200129_lp637_wt_tom4,15,60/15,30_1	lp637	200129	wt
195	-96.90359	1773.6985	/Imaging/par2_nebd/200129_lp637_wt_tom4,15,60/15,30_1	lp637	200129	wt
196	-88.01886	1773.6985	/Imaging/par2_nebd/200129_lp637_wt_tom4,15,60/15,30_1	lp637	200129	wt
197	-58.812813	1773.6985	/Imaging/par2_nebd/200129_lp637_wt_tom4,15,60/15,30_1	lp637	200129	wt
198	-134.8478	1773.6985	/Imaging/par2_nebd/200129_lp637_wt_tom4,15,60/15,30_1	lp637	200129	wt
199	-57.593197	1773.6985	/Imaging/par2_nebd/200129_lp637_wt_tom4,15,60/15,30_1	lp637	200129	wt
200	-139.4398	1773.6985	/Imaging/par2_nebd/200129_lp637_wt_tom4,15,60/15,30_1	lp637	200129	wt
201	-70.37949	1773.6985	/Imaging/par2_nebd/200129_lp637_wt_tom4,15,60/15,30_1	lp637	200129	wt
202	-124.23752	1773.6985	/Imaging/par2_nebd/200129_lp637_wt_tom4,15,60/15,30_1	lp637	200129	wt
203	-103.89019	1773.6985	/Imaging/par2_nebd/200129_lp637_wt_tom4,15,60/15,30_1	lp637	200129	wt
204	-79.63579	1773.6985	/Imaging/par2_nebd/200129_lp637_wt_tom4,15,60/15,30_1	lp637	200129	wt
205	-85.78179	1773.6985	/Imaging/par2_nebd/200129_lp637_wt_tom4,15,60/15,30_1	lp637	200129	wt
206	-316.5306	1773.6985	/Imaging/par2_nebd/200129_lp637_wt_tom4,15,60/15,30_1	lp637	200129	wt
207	-739.59357	1773.6985	/Imaging/par2_nebd/200129_lp637_wt_tom4,15,60/15,30_1	lp637	200129	wt
208	-734.15765	1773.6985	/Imaging/par2_nebd/200129_lp637_wt_tom4,15,60/15,30_1	lp637	200129	wt
209	-710.4075	1773.6985	/Imaging/par2_nebd/200129_lp637_wt_tom4,15,60/15,30_1	lp637	200129	wt
210	-100.96729	1773.6985	/Imaging/par2_nebd/200129_lp637_wt_tom4,15,60/15,30_1	lp637	200129	wt
211	-105.28429	1773.6985	/Imaging/par2_nebd/200129_lp637_wt_tom4,15,60/15,30_1	lp637	200129	wt
212	-746.06604	1773.6985	/Imaging/par2_nebd/200129_lp637_wt_tom4,15,60/15,30_1	lp637	200129	wt
213	-112.66027	1773.6985	/Imaging/par2_nebd/200129_lp637_wt_tom4,15,60/15,30_1	lp637	200129	wt
214	-354.84677	1773.6985	/Imaging/par2_nebd/200129_lp637_wt_tom4,15,60/15,30_1	lp637	200129	wt
215	-746.06616	1773.6985	/Imaging/par2_nebd/200129_lp637_wt_tom4,15,60/15,30_1	lp637	200129	wt
216	-744.6859	1773.6985	/Imaging/par2_nebd/200129_lp637_wt_tom4,15,60/15,30_1	lp637	200129	wt
217	-175.28395	1773.6985	/Imaging/par2_nebd/200129_lp637_wt_tom4,15,60/15,30_1	lp637	200129	wt
218	-287.2792	1773.6985	/Imaging/par2_nebd/200129_lp637_wt_tom4,15,60/15,30_1	lp637	200129	wt
219	-498.38684	1773.6985	/Imaging/par2_nebd/200129_lp637_wt_tom4,15,60/15,30_1	lp637	200129	wt
220	-178.81204	1773.6985	/Imaging/par2_nebd/200129_lp637_wt_tom4,15,60/15,30_1	lp637	200129	wt
221	-745.9715	1773.6985	/Imaging/par2_nebd/200129_lp637_wt_tom4,15,60/15,30_1	lp637	200129	wt
222	-745.93677	1773.6985	/Imaging/par2_nebd/200129_lp637_wt_tom4,15,60/15,30_1	lp637	200129	wt
223	-676.6354	1773.6985	/Imaging/par2_nebd/200129_lp637_wt_tom4,15,60/15,30_1	lp637	200129	wt
224	-675.97235	1773.6985	/Imaging/par2_nebd/200129_lp637_wt_tom4,15,60/15,30_1	lp637	200129	wt
225	-337.74573	1773.6985	/Imaging/par2_nebd/200129_lp637_wt_tom4,15,60/15,30_1	lp637	200129	wt
226	-71.67744	1773.6985	/Imaging/par2_nebd/200129_lp637_wt_tom4,15,60/15,30_1	lp637	200129	wt
227	-334.98056	1773.6985	/Imaging/par2_nebd/200129_lp637_wt_tom4,15,60/15,30_1	lp637	200129	wt
228	-584.82227	1773.6985	/Imaging/par2_nebd/200129_lp637_wt_tom4,15,60/15,30_1	lp637	200129	wt
229	-143.63971	1773.6985	/Imaging/par2_nebd/200129_lp637_wt_tom4,15,60/15,30_1	lp637	200129	wt
230	-269.10556	1773.6985	/Imaging/par2_nebd/200129_lp637_wt_tom4,15,60/15,30_1	lp637	200129	wt
231	-159.66444	1773.6985	/Imaging/par2_nebd/200129_lp637_wt_tom4,15,60/15,30_1	lp637	200129	wt
232	-684.9296	1773.6985	/Imaging/par2_nebd/200129_lp637_wt_tom4,15,60/15,30_1	lp637	200129	wt
233	-745.3538	1773.6985	/Imaging/par2_nebd/200129_lp637_wt_tom4,15,60/15,30_1	lp637	200129	wt
234	-425.3201	1773.6985	/Imaging/par2_nebd/200129_lp637_wt_tom4,15,60/15,30_1	lp637	200129	wt
235	-737.6685	1773.6985	/Imaging/par2_nebd/200129_lp637_wt_tom4,15,60/15,30_1	lp637	200129	wt
236	-708.23334	1773.6985	/Imaging/par2_nebd/200129_lp637_wt_tom4,15,60/15,30_1	lp637	200129	wt
237	-301.04684	1773.6985	/Imaging/par2_nebd/200129_lp637_wt_tom4,15,60/15,30_1	lp637	200129	wt
238	-718.9259	1773.6985	/Imaging/par2_nebd/200129_lp637_wt_tom4,15,60/15,30_1	lp637	200129	wt
239	-546.9339	1773.6985	/Imaging/par2_nebd/200129_lp637_wt_tom4,15,60/15,30_1	lp637	200129	wt
240	-746.06616	1773.6985	/Imaging/par2_nebd/200129_lp637_wt_tom4,15,60/15,30_1	lp637	200129	wt
241	-633.79834	1773.6985	/Imaging/par2_nebd/200129_lp637_wt_tom4,15,60/15,30_1	lp637	200129	wt
242	-745.7762	1773.6985	/Imaging/par2_nebd/200129_lp637_wt_tom4,15,60/15,30_1	lp637	200129	wt
243	-736.15875	1773.6985	/Imaging/par2_nebd/200129_lp637_wt_tom4,15,60/15,30_1	lp637	200129	wt
244	-232.38019	1773.6985	/Imaging/par2_nebd/200129_lp637_wt_tom4,15,60/15,30_1	lp637	200129	wt
245	-730.3345	1773.6985	/Imaging/par2_nebd/200129_lp637_wt_tom4,15,60/15,30_1	lp637	200129	wt
246	-746.06616	1773.6985	/Imaging/par2_nebd/200129_lp637_wt_tom4,15,60/15,30_1	lp637	200129	wt
247	-746.0659	1773.6985	/Imaging/par2_nebd/200129_lp637_wt_tom4,15,60/15,30_1	lp637	200129	wt
248	-741.6785	1773.6985	/Imaging/par2_nebd/200129_lp637_wt_tom4,15,60/15,30_1	lp637	200129	wt
249	-745.94073	1773.6985	/Imaging/par2_nebd/200129_lp637_wt_tom4,15,60/15,30_1	lp637	200129	wt
250	-746.06604	1773.6985	/Imaging/par2_nebd/200129_lp637_wt_tom4,15,60/15,30_1	lp637	200129	wt
251	-746.06604	1773.6985	/Imaging/par2_nebd/200129_lp637_wt_tom4,15,60/15,30_1	lp637	200129	wt
252	-721.578	1773.6985	/Imaging/par2_nebd/200129_lp637_wt_tom4,15,60/15,30_1	lp637	200129	wt
253	-746.0593	1773.6985	/Imaging/par2_nebd/200129_lp637_wt_tom4,15,60/15,30_1	lp637	200129	wt
254	-741.56757	1773.6985	/Imaging/par2_nebd/200129_lp637_wt_tom4,15,60/15,30_1	lp637	200129	wt
255	-236.90218	1773.6985	/Imaging/par2_nebd/200129_lp637_wt_tom4,15,60/15,30_1	lp637	200129	wt
256	-244.123	1773.6985	/Imaging/par2_nebd/200129_lp637_wt_tom4,15,60/15,30_1	lp637	200129	wt
257	-322.63516	1773.6985	/Imaging/par2_nebd/200129_lp637_wt_tom4,15,60/15,30_1	lp637	200129	wt
258	-745.9387	1773.6985	/Imaging/par2_nebd/200129_lp637_wt_tom4,15,60/15,30_1	lp637	200129	wt
259	-210.37393	1773.6985	/Imaging/par2_nebd/200129_lp637_wt_tom4,15,60/15,30_1	lp637	200129	wt
260	-338.57254	1773.6985	/Imaging/par2_nebd/200129_lp637_wt_tom4,15,60/15,30_1	lp637	200129	wt
261	-144.4369	1773.6985	/Imaging/par2_nebd/200129_lp637_wt_tom4,15,60/15,30_1	lp637	200129	wt
262	-96.47429	1773.6985	/Imaging/par2_nebd/200129_lp637_wt_tom4,15,60/15,30_1	lp637	200129	wt
263	-261.42868	1773.6985	/Imaging/par2_nebd/200129_lp637_wt_tom4,15,60/15,30_1	lp637	200129	wt
264	-250.59454	1773.6985	/Imaging/par2_nebd/200129_lp637_wt_tom4,15,60/15,30_1	lp637	200129	wt
265	-135.60638	1773.6985	/Imaging/par2_nebd/200129_lp637_wt_tom4,15,60/15,30_1	lp637	200129	wt
266	-81.319786	1773.6985	/Imaging/par2_nebd/200129_lp637_wt_tom4,15,60/15,30_1	lp637	200129	wt
267	-104.03501	1773.6985	/Imaging/par2_nebd/200129_lp637_wt_tom4,15,60/15,30_1	lp637	200129	wt
268	-92.287575	1773.6985	/Imaging/par2_nebd/200129_lp637_wt_tom4,15,60/15,30_1	lp637	200129	wt
269	-104.60093	1773.6985	/Imaging/par2_nebd/200129_lp637_wt_tom4,15,60/15,30_1	lp637	200129	wt
270	-133.40495	1773.6985	/Imaging/par2_nebd/200129_lp637_wt_tom4,15,60/15,30_1	lp637	200129	wt
271	-123.88181	1773.6985	/Imaging/par2_nebd/200129_lp637_wt_tom4,15,60/15,30_1	lp637	200129	wt
272	-163.99329	1773.6985	/Imaging/par2_nebd/200129_lp637_wt_tom4,15,60/15,30_1	lp637	200129	wt
273	-153.72539	1773.6985	/Imaging/par2_nebd/200129_lp637_wt_tom4,15,60/15,30_1	lp637	200129	wt
274	-324.39453	1773.6985	/Imaging/par2_nebd/200129_lp637_wt_tom4,15,60/15,30_1	lp637	200129	wt
275	-688.9562	1773.6985	/Imaging/par2_nebd/200129_lp637_wt_tom4,15,60/15,30_1	lp637	200129	wt
276	-746.06616	1773.6985	/Imaging/par2_nebd/200129_lp637_wt_tom4,15,60/15,30_1	lp637	200129	wt
277	-746.06616	1773.6985	/Imaging/par2_nebd/200129_lp637_wt_tom4,15,60/15,30_1	lp637	200129	wt
278	-744.429	1773.6985	/Imaging/par2_nebd/200129_lp637_wt_tom4,15,60/15,30_1	lp637	200129	wt
279	-144.74922	1773.6985	/Imaging/par2_nebd/200129_lp637_wt_tom4,15,60/15,30_1	lp637	200129	wt
280	-211.35953	1773.6985	/Imaging/par2_nebd/200129_lp637_wt_tom4,15,60/15,30_1	lp637	200129	wt
281	-295.85263	1773.6985	/Imaging/par2_nebd/200129_lp637_wt_tom4,15,60/15,30_1	lp637	200129	wt
282	-745.83435	1773.6985	/Imaging/par2_nebd/200129_lp637_wt_tom4,15,60/15,30_1	lp637	200129	wt
283	-746.059	1773.6985	/Imaging/par2_nebd/200129_lp637_wt_tom4,15,60/15,30_1	lp637	200129	wt
284	-746.05634	1773.6985	/Imaging/par2_nebd/200129_lp637_wt_tom4,15,60/15,30_1	lp637	200129	wt
285	-736.8568	1773.6985	/Imaging/par2_nebd/200129_lp637_wt_tom4,15,60/15,30_1	lp637	200129	wt
286	-746.0041	1773.6985	/Imaging/par2_nebd/200129_lp637_wt_tom4,15,60/15,30_1	lp637	200129	wt
287	-458.6659	1773.6985	/Imaging/par2_nebd/200129_lp637_wt_tom4,15,60/15,30_1	lp637	200129	wt
288	-712.7885	1773.6985	/Imaging/par2_nebd/200129_lp637_wt_tom4,15,60/15,30_1	lp637	200129	wt
289	-746.06604	1773.6985	/Imaging/par2_nebd/200129_lp637_wt_tom4,15,60/15,30_1	lp637	200129	wt
290	-682.3994	1773.6985	/Imaging/par2_nebd/200129_lp637_wt_tom4,15,60/15,30_1	lp637	200129	wt
291	-281.09753	1773.6985	/Imaging/par2_nebd/200129_lp637_wt_tom4,15,60/15,30_1	lp637	200129	wt
292	-746.0583	1773.6985	/Imaging/par2_nebd/200129_lp637_wt_tom4,15,60/15,30_1	lp637	200129	wt
293	-137.3366	1773.6985	/Imaging/par2_nebd/200129_lp637_wt_tom4,15,60/15,30_1	lp637	200129	wt
294	-397.32114	1773.6985	/Imaging/par2_nebd/200129_lp637_wt_tom4,15,60/15,30_1	lp637	200129	wt
295	-739.2741	1773.6985	/Imaging/par2_nebd/200129_lp637_wt_tom4,15,60/15,30_1	lp637	200129	wt
296	-726.08026	1773.6985	/Imaging/par2_nebd/200129_lp637_wt_tom4,15,60/15,30_1	lp637	200129	wt
297	-109.98428	1773.6985	/Imaging/par2_nebd/200129_lp637_wt_tom4,15,60/15,30_1	lp637	200129	wt
298	-731.70703	1773.6985	/Imaging/par2_nebd/200129_lp637_wt_tom4,15,60/15,30_1	lp637	200129	wt
299	-676.22156	1773.6985	/Imaging/par2_nebd/200129_lp637_wt_tom4,15,60/15,30_1	lp637	200129	wt
300	-95.205475	1773.6985	/Imaging/par2_nebd/200129_lp637_wt_tom4,15,60/15,30_1	lp637	200129	wt
301	-712.9782	1773.6985	/Imaging/par2_nebd/200129_lp637_wt_tom4,15,60/15,30_1	lp637	200129	wt
302	-186.43713	1773.6985	/Imaging/par2_nebd/200129_lp637_wt_tom4,15,60/15,30_1	lp637	200129	wt
303	-176.72604	1773.6985	/Imaging/par2_nebd/200129_lp637_wt_tom4,15,60/15,30_1	lp637	200129	wt
304	-226.9453	1773.6985	/Imaging/par2_nebd/200129_lp637_wt_tom4,15,60/15,30_1	lp637	200129	wt
305	-77.59311	1773.6985	/Imaging/par2_nebd/200129_lp637_wt_tom4,15,60/15,30_1	lp637	200129	wt
306	-397.1941	1773.6985	/Imaging/par2_nebd/200129_lp637_wt_tom4,15,60/15,30_1	lp637	200129	wt
307	-253.7622	1773.6985	/Imaging/par2_nebd/200129_lp637_wt_tom4,15,60/15,30_1	lp637	200129	wt
308	-745.3228	1773.6985	/Imaging/par2_nebd/200129_lp637_wt_tom4,15,60/15,30_1	lp637	200129	wt
309	-73.41831	1773.6985	/Imaging/par2_nebd/200129_lp637_wt_tom4,15,60/15,30_1	lp637	200129	wt
310	-74.6289	1773.6985	/Imaging/par2_nebd/200129_lp637_wt_tom4,15,60/15,30_1	lp637	200129	wt
311	-101.280205	1773.6985	/Imaging/par2_nebd/200129_lp637_wt_tom4,15,60/15,30_1	lp637	200129	wt
312	-746.06555	1773.6985	/Imaging/par2_nebd/200129_lp637_wt_tom4,15,60/15,30_1	lp637	200129	wt
313	-288.88928	1773.6985	/Imaging/par2_nebd/200129_lp637_wt_tom4,15,60/15,30_1	lp637	200129	wt
314	-718.3528	1773.6985	/Imaging/par2_nebd/200129_lp637_wt_tom4,15,60/15,30_1	lp637	200129	wt
315	-377.99994	1773.6985	/Imaging/par2_nebd/200129_lp637_wt_tom4,15,60/15,30_1	lp637	200129	wt
316	-686.0236	1773.6985	/Imaging/par2_nebd/200129_lp637_wt_tom4,15,60/15,30_1	lp637	200129	wt
317	-96.13787	1773.6985	/Imaging/par2_nebd/200129_lp637_wt_tom4,15,60/15,30_1	lp637	200129	wt
318	-472.6915	1773.6985	/Imaging/par2_nebd/200129_lp637_wt_tom4,15,60/15,30_1	lp637	200129	wt
319	-164.01506	1773.6985	/Imaging/par2_nebd/200129_lp637_wt_tom4,15,60/15,30_1	lp637	200129	wt
320	-88.57015	1773.6985	/Imaging/par2_nebd/200129_lp637_wt_tom4,15,60/15,30_1	lp637	200129	wt
321	-427.1074	1773.6985	/Imaging/par2_nebd/200129_lp637_wt_tom4,15,60/15,30_1	lp637	200129	wt
322	-731.1431	1773.6985	/Imaging/par2_nebd/200129_lp637_wt_tom4,15,60/15,30_1	lp637	200129	wt
323	-702.7315	1773.6985	/Imaging/par2_nebd/200129_lp637_wt_tom4,15,60/15,30_1	lp637	200129	wt
324	-675.617	1773.6985	/Imaging/par2_nebd/200129_lp637_wt_tom4,15,60/15,30_1	lp637	200129	wt
325	-711.35095	1773.6985	/Imaging/par2_nebd/200129_lp637_wt_tom4,15,60/15,30_1	lp637	200129	wt
326	-745.6898	1773.6985	/Imaging/par2_nebd/200129_lp637_wt_tom4,15,60/15,30_1	lp637	200129	wt
327	-739.6365	1773.6985	/Imaging/par2_nebd/200129_lp637_wt_tom4,15,60/15,30_1	lp637	200129	wt
328	-677.31647	1773.6985	/Imaging/par2_nebd/200129_lp637_wt_tom4,15,60/15,30_1	lp637	200129	wt
329	-411.00336	1773.6985	/Imaging/par2_nebd/200129_lp637_wt_tom4,15,60/15,30_1	lp637	200129	wt
330	-187.31587	1773.6985	/Imaging/par2_nebd/200129_lp637_wt_tom4,15,60/15,30_1	lp637	200129	wt
331	-709.07404	1773.6985	/Imaging/par2_nebd/200129_lp637_wt_tom4,15,60/15,30_1	lp637	200129	wt
332	-386.09363	1773.6985	/Imaging/par2_nebd/200129_lp637_wt_tom4,15,60/15,30_1	lp637	200129	wt
333	-377.49335	1773.6985	/Imaging/par2_nebd/200129_lp637_wt_tom4,15,60/15,30_1	lp637	200129	wt
334	-139.15182	1773.6985	/Imaging/par2_nebd/200129_lp637_wt_tom4,15,60/15,30_1	lp637	200129	wt
335	-683.76636	1773.6985	/Imaging/par2_nebd/200129_lp637_wt_tom4,15,60/15,30_1	lp637	200129	wt
336	-294.32553	1773.6985	/Imaging/par2_nebd/200129_lp637_wt_tom4,15,60/15,30_1	lp637	200129	wt
337	-176.53065	1773.6985	/Imaging/par2_nebd/200129_lp637_wt_tom4,15,60/15,30_1	lp637	200129	wt
338	-448.02423	1773.6985	/Imaging/par2_nebd/200129_lp637_wt_tom4,15,60/15,30_1	lp637	200129	wt
339	-723.5872	1773.6985	/Imaging/par2_nebd/200129_lp637_wt_tom4,15,60/15,30_1	lp637	200129	wt
340	-743.37256	1773.6985	/Imaging/par2_nebd/200129_lp637_wt_tom4,15,60/15,30_1	lp637	200129	wt
341	-219.94774	1773.6985	/Imaging/par2_nebd/200129_lp637_wt_tom4,15,60/15,30_1	lp637	200129	wt
342	-110.21172	1773.6985	/Imaging/par2_nebd/200129_lp637_wt_tom4,15,60/15,30_1	lp637	200129	wt
343	-463.54697	1773.6985	/Imaging/par2_nebd/200129_lp637_wt_tom4,15,60/15,30_1	lp637	200129	wt
344	-324.26846	1773.6985	/Imaging/par2_nebd/200129_lp637_wt_tom4,15,60/15,30_1	lp637	200129	wt
345	-64.96153	1773.6985	/Imaging/par2_nebd/200129_lp637_wt_tom4,15,60/15,30_1	lp637	200129	wt
346	-301.74457	1773.6985	/Imaging/par2_nebd/200129_lp637_wt_tom4,15,60/15,30_1	lp637	200129	wt
347	-95.189674	1773.6985	/Imaging/par2_nebd/200129_lp637_wt_tom4,15,60/15,30_1	lp637	200129	wt
348	-252.91101	1773.6985	/Imaging/par2_nebd/200129_lp637_wt_tom4,15,60/15,30_1	lp637	200129	wt
349	-309.03836	1773.6985	/Imaging/par2_nebd/200129_lp637_wt_tom4,15,60/15,30_1	lp637	200129	wt
350	-119.81152	1773.6985	/Imaging/par2_nebd/200129_lp637_wt_tom4,15,60/15,30_1	lp637	200129	wt
351	-595.27386	1773.6985	/Imaging/par2_nebd/200129_lp637_wt_tom4,15,60/15,30_1	lp637	200129	wt
352	-745.8596	1773.6985	/Imaging/par2_nebd/200129_lp637_wt_tom4,15,60/15,30_1	lp637	200129	wt
353	-678.2843	1773.6985	/Imaging/par2_nebd/200129_lp637_wt_tom4,15,60/15,30_1	lp637	200129	wt
354	-148.85304	1773.6985	/Imaging/par2_nebd/200129_lp637_wt_tom4,15,60/15,30_1	lp637	200129	wt
355	-128.84343	1773.6985	/Imaging/par2_nebd/200129_lp637_wt_tom4,15,60/15,30_1	lp637	200129	wt
356	-746.0364	1773.6985	/Imaging/par2_nebd/200129_lp637_wt_tom4,15,60/15,30_1	lp637	200129	wt
357	-104.06372	1773.6985	/Imaging/par2_nebd/200129_lp637_wt_tom4,15,60/15,30_1	lp637	200129	wt
358	-389.4839	1773.6985	/Imaging/par2_nebd/200129_lp637_wt_tom4,15,60/15,30_1	lp637	200129	wt
359	-245.37553	1773.6985	/Imaging/par2_nebd/200129_lp637_wt_tom4,15,60/15,30_1	lp637	200129	wt
360	-90.969406	1773.6985	/Imaging/par2_nebd/200129_lp637_wt_tom4,15,60/15,30_1	lp637	200129	wt
361	-191.01878	1773.6985	/Imaging/par2_nebd/200129_lp637_wt_tom4,15,60/15,30_1	lp637	200129	wt
362	-66.787735	1773.6985	/Imaging/par2_nebd/200129_lp637_wt_tom4,15,60/15,30_1	lp637	200129	wt
363	-73.46496	1773.6985	/Imaging/par2_nebd/200129_lp637_wt_tom4,15,60/15,30_1	lp637	200129	wt
364	-92.46246	1773.6985	/Imaging/par2_nebd/200129_lp637_wt_tom4,15,60/15,30_1	lp637	200129	wt
365	-170.70245	1773.6985	/Imaging/par2_nebd/200129_lp637_wt_tom4,15,60/15,30_1	lp637	200129	wt
366	-88.22376	1773.6985	/Imaging/par2_nebd/200129_lp637_wt_tom4,15,60/15,30_1	lp637	200129	wt
367	-87.364296	1773.6985	/Imaging/par2_nebd/200129_lp637_wt_tom4,15,60/15,30_1	lp637	200129	wt
368	-106.59702	1773.6985	/Imaging/par2_nebd/200129_lp637_wt_tom4,15,60/15,30_1	lp637	200129	wt
369	-115.32827	1773.6985	/Imaging/par2_nebd/200129_lp637_wt_tom4,15,60/15,30_1	lp637	200129	wt
370	-82.66898	1773.6985	/Imaging/par2_nebd/200129_lp637_wt_tom4,15,60/15,30_1	lp637	200129	wt
371	-53.813828	1773.6985	/Imaging/par2_nebd/200129_lp637_wt_tom4,15,60/15,30_1	lp637	200129	wt
372	-61.857845	1773.6985	/Imaging/par2_nebd/200129_lp637_wt_tom4,15,60/15,30_1	lp637	200129	wt
373	-50.94039	1773.6985	/Imaging/par2_nebd/200129_lp637_wt_tom4,15,60/15,30_1	lp637	200129	wt
374	-38.933914	1773.6985	/Imaging/par2_nebd/200129_lp637_wt_tom4,15,60/15,30_1	lp637	200129	wt
375	-39.259926	1773.6985	/Imaging/par2_nebd/200129_lp637_wt_tom4,15,60/15,30_1	lp637	200129	wt
376	-32.02583	1773.6985	/Imaging/par2_nebd/200129_lp637_wt_tom4,15,60/15,30_1	lp637	200129	wt
377	-32.81835	1773.6985	/Imaging/par2_nebd/200129_lp637_wt_tom4,15,60/15,30_1	lp637	200129	wt
378	-27.396967	1773.6985	/Imaging/par2_nebd/200129_lp637_wt_tom4,15,60/15,30_1	lp637	200129	wt
379	-26.407433	1773.6985	/Imaging/par2_nebd/200129_lp637_wt_tom4,15,60/15,30_1	lp637	200129	wt
380	-31.898605	1773.6985	/Imaging/par2_nebd/200129_lp637_wt_tom4,15,60/15,30_1	lp637	200129	wt
381	-29.82879	1773.6985	/Imaging/par2_nebd/200129_lp637_wt_tom4,15,60/15,30_1	lp637	200129	wt
382	5957.937	1773.6985	/Imaging/par2_nebd/200129_lp637_wt_tom4,15,60/15,30_1	lp637	200129	wt
383	7025.008	1773.6985	/Imaging/par2_nebd/200129_lp637_wt_tom4,15,60/15,30_1	lp637	200129	wt
384	6805.842	1773.6985	/Imaging/par2_nebd/200129_lp637_wt_tom4,15,60/15,30_1	lp637	200129	wt
385	7687.331	1773.6985	/Imaging/par2_nebd/200129_lp637_wt_tom4,15,60/15,30_1	lp637	200129	wt
386	7058.2266	1773.6985	/Imaging/par2_nebd/200129_lp637_wt_tom4,15,60/15,30_1	lp637	200129	wt
387	7295.2744	1773.6985	/Imaging/par2_nebd/200129_lp637_wt_tom4,15,60/15,30_1	lp637	200129	wt
388	8722.141	1773.6985	/Imaging/par2_nebd/200129_lp637_wt_tom4,15,60/15,30_1	lp637	200129	wt
389	9373.982	1773.6985	/Imaging/par2_nebd/200129_lp637_wt_tom4,15,60/15,30_1	lp637	200129	wt
390	9532.266	1773.6985	/Imaging/par2_nebd/200129_lp637_wt_tom4,15,60/15,30_1	lp637	200129	wt
391	10486.171	1773.6985	/Imaging/par2_nebd/200129_lp637_wt_tom4,15,60/15,30_1	lp637	200129	wt
392	11225.05	1773.6985	/Imaging/par2_nebd/200129_lp637_wt_tom4,15,60/15,30_1	lp637	200129	wt
393	12565.4	1773.6985	/Imaging/par2_nebd/200129_lp637_wt_tom4,15,60/15,30_1	lp637	200129	wt
394	12701.027	1773.6985	/Imaging/par2_nebd/200129_lp637_wt_tom4,15,60/15,30_1	lp637	200129	wt
395	13255.904	1773.6985	/Imaging/par2_nebd/200129_lp637_wt_tom4,15,60/15,30_1	lp637	200129	wt
396	14949.173	1773.6985	/Imaging/par2_nebd/200129_lp637_wt_tom4,15,60/15,30_1	lp637	200129	wt
397	15019.606	1773.6985	/Imaging/par2_nebd/200129_lp637_wt_tom4,15,60/15,30_1	lp637	200129	wt
398	13968.023	1773.6985	/Imaging/par2_nebd/200129_lp637_wt_tom4,15,60/15,30_1	lp637	200129	wt
399	15165.941	1773.6985	/Imaging/par2_nebd/200129_lp637_wt_tom4,15,60/15,30_1	lp637	200129	wt
400	15097.493	1773.6985	/Imaging/par2_nebd/200129_lp637_wt_tom4,15,60/15,30_1	lp637	200129	wt
401	17582.002	1773.6985	/Imaging/par2_nebd/200129_lp637_wt_tom4,15,60/15,30_1	lp637	200129	wt
402	17894.734	1773.6985	/Imaging/par2_nebd/200129_lp637_wt_tom4,15,60/15,30_1	lp637	200129	wt
403	18379.783	1773.6985	/Imaging/par2_nebd/200129_lp637_wt_tom4,15,60/15,30_1	lp637	200129	wt
404	18760.244	1773.6985	/Imaging/par2_nebd/200129_lp637_wt_tom4,15,60/15,30_1	lp637	200129	wt
405	20629.969	1773.6985	/Imaging/par2_nebd/200129_lp637_wt_tom4,15,60/15,30_1	lp637	200129	wt
406	19404.389	1773.6985	/Imaging/par2_nebd/200129_lp637_wt_tom4,15,60/15,30_1	lp637	200129	wt
407	21032.555	1773.6985	/Imaging/par2_nebd/200129_lp637_wt_tom4,15,60/15,30_1	lp637	200129	wt
408	21384.01	1773.6985	/Imaging/par2_nebd/200129_lp637_wt_tom4,15,60/15,30_1	lp637	200129	wt
409	21806.049	1773.6985	/Imaging/par2_nebd/200129_lp637_wt_tom4,15,60/15,30_1	lp637	200129	wt
410	24136.033	1773.6985	/Imaging/par2_nebd/200129_lp637_wt_tom4,15,60/15,30_1	lp637	200129	wt
411	23551.752	1773.6985	/Imaging/par2_nebd/200129_lp637_wt_tom4,15,60/15,30_1	lp637	200129	wt
412	24845.732	1773.6985	/Imaging/par2_nebd/200129_lp637_wt_tom4,15,60/15,30_1	lp637	200129	wt
413	24188.53	1773.6985	/Imaging/par2_nebd/200129_lp637_wt_tom4,15,60/15,30_1	lp637	200129	wt
414	22107.193	1773.6985	/Imaging/par2_nebd/200129_lp637_wt_tom4,15,60/15,30_1	lp637	200129	wt
415	23573.66	1773.6985	/Imaging/par2_nebd/200129_lp637_wt_tom4,15,60/15,30_1	lp637	200129	wt
416	23476.436	1773.6985	/Imaging/par2_nebd/200129_lp637_wt_tom4,15,60/15,30_1	lp637	200129	wt
417	23336.102	1773.6985	/Imaging/par2_nebd/200129_lp637_wt_tom4,15,60/15,30_1	lp637	200129	wt
418	24346.71	1773.6985	/Imaging/par2_nebd/200129_lp637_wt_tom4,15,60/15,30_1	lp637	200129	wt
419	24427.889	1773.6985	/Imaging/par2_nebd/200129_lp637_wt_tom4,15,60/15,30_1	lp637	200129	wt
420	26843.771	1773.6985	/Imaging/par2_nebd/200129_lp637_wt_tom4,15,60/15,30_1	lp637	200129	wt
421	28520.373	1773.6985	/Imaging/par2_nebd/200129_lp637_wt_tom4,15,60/15,30_1	lp637	200129	wt
422	30685.42	1773.6985	/Imaging/par2_nebd/200129_lp637_wt_tom4,15,60/15,30_1	lp637	200129	wt
423	30504.502	1773.6985	/Imaging/par2_nebd/200129_lp637_wt_tom4,15,60/15,30_1	lp637	200129	wt
424	28355.473	1773.6985	/Imaging/par2_nebd/200129_lp637_wt_tom4,15,60/15,30_1	lp637	200129	wt
425	29389.926	1773.6985	/Imaging/par2_nebd/200129_lp637_wt_tom4,15,60/15,30_1	lp637	200129	wt
426	30824.701	1773.6985	/Imaging/par2_nebd/200129_lp637_wt_tom4,15,60/15,30_1	lp637	200129	wt
427	30369.31	1773.6985	/Imaging/par2_nebd/200129_lp637_wt_tom4,15,60/15,30_1	lp637	200129	wt
428	31366.143	1773.6985	/Imaging/par2_nebd/200129_lp637_wt_tom4,15,60/15,30_1	lp637	200129	wt
429	30995.098	1773.6985	/Imaging/par2_nebd/200129_lp637_wt_tom4,15,60/15,30_1	lp637	200129	wt
430	31013.053	1773.6985	/Imaging/par2_nebd/200129_lp637_wt_tom4,15,60/15,30_1	lp637	200129	wt
431	28832.402	1773.6985	/Imaging/par2_nebd/200129_lp637_wt_tom4,15,60/15,30_1	lp637	200129	wt
432	28289.324	1773.6985	/Imaging/par2_nebd/200129_lp637_wt_tom4,15,60/15,30_1	lp637	200129	wt
433	28588.543	1773.6985	/Imaging/par2_nebd/200129_lp637_wt_tom4,15,60/15,30_1	lp637	200129	wt
434	31590.227	1773.6985	/Imaging/par2_nebd/200129_lp637_wt_tom4,15,60/15,30_1	lp637	200129	wt
435	32193.092	1773.6985	/Imaging/par2_nebd/200129_lp637_wt_tom4,15,60/15,30_1	lp637	200129	wt
436	31825.611	1773.6985	/Imaging/par2_nebd/200129_lp637_wt_tom4,15,60/15,30_1	lp637	200129	wt
437	31120.45	1773.6985	/Imaging/par2_nebd/200129_lp637_wt_tom4,15,60/15,30_1	lp637	200129	wt
438	31030.168	1773.6985	/Imaging/par2_nebd/200129_lp637_wt_tom4,15,60/15,30_1	lp637	200129	wt
439	33147.793	1773.6985	/Imaging/par2_nebd/200129_lp637_wt_tom4,15,60/15,30_1	lp637	200129	wt
440	34150.4	1773.6985	/Imaging/par2_nebd/200129_lp637_wt_tom4,15,60/15,30_1	lp637	200129	wt
441	32763.566	1773.6985	/Imaging/par2_nebd/200129_lp637_wt_tom4,15,60/15,30_1	lp637	200129	wt
442	32867.23	1773.6985	/Imaging/par2_nebd/200129_lp637_wt_tom4,15,60/15,30_1	lp637	200129	wt
443	34826.727	1773.6985	/Imaging/par2_nebd/200129_lp637_wt_tom4,15,60/15,30_1	lp637	200129	wt
444	35972.6	1773.6985	/Imaging/par2_nebd/200129_lp637_wt_tom4,15,60/15,30_1	lp637	200129	wt
445	36512.586	1773.6985	/Imaging/par2_nebd/200129_lp637_wt_tom4,15,60/15,30_1	lp637	200129	wt
446	36421.94	1773.6985	/Imaging/par2_nebd/200129_lp637_wt_tom4,15,60/15,30_1	lp637	200129	wt
447	36748.13	1773.6985	/Imaging/par2_nebd/200129_lp637_wt_tom4,15,60/15,30_1	lp637	200129	wt
448	34912.87	1773.6985	/Imaging/par2_nebd/200129_lp637_wt_tom4,15,60/15,30_1	lp637	200129	wt
449	34210.945	1773.6985	/Imaging/par2_nebd/200129_lp637_wt_tom4,15,60/15,30_1	lp637	200129	wt
450	33395.312	1773.6985	/Imaging/par2_nebd/200129_lp637_wt_tom4,15,60/15,30_1	lp637	200129	wt
451	32419.357	1773.6985	/Imaging/par2_nebd/200129_lp637_wt_tom4,15,60/15,30_1	lp637	200129	wt
452	32328.23	1773.6985	/Imaging/par2_nebd/200129_lp637_wt_tom4,15,60/15,30_1	lp637	200129	wt
453	32772.547	1773.6985	/Imaging/par2_nebd/200129_lp637_wt_tom4,15,60/15,30_1	lp637	200129	wt
454	34066.227	1773.6985	/Imaging/par2_nebd/200129_lp637_wt_tom4,15,60/15,30_1	lp637	200129	wt
455	34227.45	1773.6985	/Imaging/par2_nebd/200129_lp637_wt_tom4,15,60/15,30_1	lp637	200129	wt
456	35682.734	1773.6985	/Imaging/par2_nebd/200129_lp637_wt_tom4,15,60/15,30_1	lp637	200129	wt
457	36293.664	1773.6985	/Imaging/par2_nebd/200129_lp637_wt_tom4,15,60/15,30_1	lp637	200129	wt
458	40024.25	1773.6985	/Imaging/par2_nebd/200129_lp637_wt_tom4,15,60/15,30_1	lp637	200129	wt
459	38681.36	1773.6985	/Imaging/par2_nebd/200129_lp637_wt_tom4,15,60/15,30_1	lp637	200129	wt
460	37519.13	1773.6985	/Imaging/par2_nebd/200129_lp637_wt_tom4,15,60/15,30_1	lp637	200129	wt
461	39400.47	1773.6985	/Imaging/par2_nebd/200129_lp637_wt_tom4,15,60/15,30_1	lp637	200129	wt
462	38732.82	1773.6985	/Imaging/par2_nebd/200129_lp637_wt_tom4,15,60/15,30_1	lp637	200129	wt
463	37860.535	1773.6985	/Imaging/par2_nebd/200129_lp637_wt_tom4,15,60/15,30_1	lp637	200129	wt
464	38026.88	1773.6985	/Imaging/par2_nebd/200129_lp637_wt_tom4,15,60/15,30_1	lp637	200129	wt
465	36616.96	1773.6985	/Imaging/par2_nebd/200129_lp637_wt_tom4,15,60/15,30_1	lp637	200129	wt
466	37516.79	1773.6985	/Imaging/par2_nebd/200129_lp637_wt_tom4,15,60/15,30_1	lp637	200129	wt
467	38891.36	1773.6985	/Imaging/par2_nebd/200129_lp637_wt_tom4,15,60/15,30_1	lp637	200129	wt
468	39863.004	1773.6985	/Imaging/par2_nebd/200129_lp637_wt_tom4,15,60/15,30_1	lp637	200129	wt
469	39643.098	1773.6985	/Imaging/par2_nebd/200129_lp637_wt_tom4,15,60/15,30_1	lp637	200129	wt
470	38191.242	1773.6985	/Imaging/par2_nebd/200129_lp637_wt_tom4,15,60/15,30_1	lp637	200129	wt
471	38238.324	1773.6985	/Imaging/par2_nebd/200129_lp637_wt_tom4,15,60/15,30_1	lp637	200129	wt
472	39173.184	1773.6985	/Imaging/par2_nebd/200129_lp637_wt_tom4,15,60/15,30_1	lp637	200129	wt
473	40610.66	1773.6985	/Imaging/par2_nebd/200129_lp637_wt_tom4,15,60/15,30_1	lp637	200129	wt
474	40898.71	1773.6985	/Imaging/par2_nebd/200129_lp637_wt_tom4,15,60/15,30_1	lp637	200129	wt
475	41218.535	1773.6985	/Imaging/par2_nebd/200129_lp637_wt_tom4,15,60/15,30_1	lp637	200129	wt
476	40974.027	1773.6985	/Imaging/par2_nebd/200129_lp637_wt_tom4,15,60/15,30_1	lp637	200129	wt
477	41022.95	1773.6985	/Imaging/par2_nebd/200129_lp637_wt_tom4,15,60/15,30_1	lp637	200129	wt
478	41339.496	1773.6985	/Imaging/par2_nebd/200129_lp637_wt_tom4,15,60/15,30_1	lp637	200129	wt
479	41700.383	1773.6985	/Imaging/par2_nebd/200129_lp637_wt_tom4,15,60/15,30_1	lp637	200129	wt
480	43387.637	1773.6985	/Imaging/par2_nebd/200129_lp637_wt_tom4,15,60/15,30_1	lp637	200129	wt
481	42682.94	1773.6985	/Imaging/par2_nebd/200129_lp637_wt_tom4,15,60/15,30_1	lp637	200129	wt
482	42372.938	1773.6985	/Imaging/par2_nebd/200129_lp637_wt_tom4,15,60/15,30_1	lp637	200129	wt
483	42452.92	1773.6985	/Imaging/par2_nebd/200129_lp637_wt_tom4,15,60/15,30_1	lp637	200129	wt
484	43388.39	1773.6985	/Imaging/par2_nebd/200129_lp637_wt_tom4,15,60/15,30_1	lp637	200129	wt
485	43998.75	1773.6985	/Imaging/par2_nebd/200129_lp637_wt_tom4,15,60/15,30_1	lp637	200129	wt
486	47178.65	1773.6985	/Imaging/par2_nebd/200129_lp637_wt_tom4,15,60/15,30_1	lp637	200129	wt
487	43692.727	1773.6985	/Imaging/par2_nebd/200129_lp637_wt_tom4,15,60/15,30_1	lp637	200129	wt
488	44445.742	1773.6985	/Imaging/par2_nebd/200129_lp637_wt_tom4,15,60/15,30_1	lp637	200129	wt
489	43765.28	1773.6985	/Imaging/par2_nebd/200129_lp637_wt_tom4,15,60/15,30_1	lp637	200129	wt
490	42147.94	1773.6985	/Imaging/par2_nebd/200129_lp637_wt_tom4,15,60/15,30_1	lp637	200129	wt
491	41862.777	1773.6985	/Imaging/par2_nebd/200129_lp637_wt_tom4,15,60/15,30_1	lp637	200129	wt
492	43318.6	1773.6985	/Imaging/par2_nebd/200129_lp637_wt_tom4,15,60/15,30_1	lp637	200129	wt
493	45142.48	1773.6985	/Imaging/par2_nebd/200129_lp637_wt_tom4,15,60/15,30_1	lp637	200129	wt
494	46605.812	1773.6985	/Imaging/par2_nebd/200129_lp637_wt_tom4,15,60/15,30_1	lp637	200129	wt
495	45716.918	1773.6985	/Imaging/par2_nebd/200129_lp637_wt_tom4,15,60/15,30_1	lp637	200129	wt
496	48411.133	1773.6985	/Imaging/par2_nebd/200129_lp637_wt_tom4,15,60/15,30_1	lp637	200129	wt
497	49674.61	1773.6985	/Imaging/par2_nebd/200129_lp637_wt_tom4,15,60/15,30_1	lp637	200129	wt
498	50357.516	1773.6985	/Imaging/par2_nebd/200129_lp637_wt_tom4,15,60/15,30_1	lp637	200129	wt
499	51545.15	1773.6985	/Imaging/par2_nebd/200129_lp637_wt_tom4,15,60/15,30_1	lp637	200129	wt
500	49480.098	1773.6985	/Imaging/par2_nebd/200129_lp637_wt_tom4,15,60/15,30_1	lp637	200129	wt
501	49526.836	1773.6985	/Imaging/par2_nebd/200129_lp637_wt_tom4,15,60/15,30_1	lp637	200129	wt
502	49575.78	1773.6985	/Imaging/par2_nebd/200129_lp637_wt_tom4,15,60/15,30_1	lp637	200129	wt
503	48874.758	1773.6985	/Imaging/par2_nebd/200129_lp637_wt_tom4,15,60/15,30_1	lp637	200129	wt
504	50675.973	1773.6985	/Imaging/par2_nebd/200129_lp637_wt_tom4,15,60/15,30_1	lp637	200129	wt
505	51846.297	1773.6985	/Imaging/par2_nebd/200129_lp637_wt_tom4,15,60/15,30_1	lp637	200129	wt
506	50528.83	1773.6985	/Imaging/par2_nebd/200129_lp637_wt_tom4,15,60/15,30_1	lp637	200129	wt
507	50912.645	1773.6985	/Imaging/par2_nebd/200129_lp637_wt_tom4,15,60/15,30_1	lp637	200129	wt
508	48430.816	1773.6985	/Imaging/par2_nebd/200129_lp637_wt_tom4,15,60/15,30_1	lp637	200129	wt
509	50095.902	1773.6985	/Imaging/par2_nebd/200129_lp637_wt_tom4,15,60/15,30_1	lp637	200129	wt
510	49601.793	1773.6985	/Imaging/par2_nebd/200129_lp637_wt_tom4,15,60/15,30_1	lp637	200129	wt
511	49441.99	1773.6985	/Imaging/par2_nebd/200129_lp637_wt_tom4,15,60/15,30_1	lp637	200129	wt
512	48682.49	1773.6985	/Imaging/par2_nebd/200129_lp637_wt_tom4,15,60/15,30_1	lp637	200129	wt
513	48528.97	1773.6985	/Imaging/par2_nebd/200129_lp637_wt_tom4,15,60/15,30_1	lp637	200129	wt
514	50515.133	1773.6985	/Imaging/par2_nebd/200129_lp637_wt_tom4,15,60/15,30_1	lp637	200129	wt
515	52148.11	1773.6985	/Imaging/par2_nebd/200129_lp637_wt_tom4,15,60/15,30_1	lp637	200129	wt
516	52502.03	1773.6985	/Imaging/par2_nebd/200129_lp637_wt_tom4,15,60/15,30_1	lp637	200129	wt
517	52344.42	1773.6985	/Imaging/par2_nebd/200129_lp637_wt_tom4,15,60/15,30_1	lp637	200129	wt
518	52256.61	1773.6985	/Imaging/par2_nebd/200129_lp637_wt_tom4,15,60/15,30_1	lp637	200129	wt
519	52148.965	1773.6985	/Imaging/par2_nebd/200129_lp637_wt_tom4,15,60/15,30_1	lp637	200129	wt
520	53591.973	1773.6985	/Imaging/par2_nebd/200129_lp637_wt_tom4,15,60/15,30_1	lp637	200129	wt
521	52607.54	1773.6985	/Imaging/par2_nebd/200129_lp637_wt_tom4,15,60/15,30_1	lp637	200129	wt
522	51550.703	1773.6985	/Imaging/par2_nebd/200129_lp637_wt_tom4,15,60/15,30_1	lp637	200129	wt
523	51206.67	1773.6985	/Imaging/par2_nebd/200129_lp637_wt_tom4,15,60/15,30_1	lp637	200129	wt
0	47995.65	1747.8225	/Imaging/par2_nebd/200129_lp637_wt_tom4,15,60/15,30_2	lp637	200129	wt
1	49502.062	1747.8225	/Imaging/par2_nebd/200129_lp637_wt_tom4,15,60/15,30_2	lp637	200129	wt
2	49306.01	1747.8225	/Imaging/par2_nebd/200129_lp637_wt_tom4,15,60/15,30_2	lp637	200129	wt
3	50657.996	1747.8225	/Imaging/par2_nebd/200129_lp637_wt_tom4,15,60/15,30_2	lp637	200129	wt
4	51751.91	1747.8225	/Imaging/par2_nebd/200129_lp637_wt_tom4,15,60/15,30_2	lp637	200129	wt
5	50452.48	1747.8225	/Imaging/par2_nebd/200129_lp637_wt_tom4,15,60/15,30_2	lp637	200129	wt
6	51237.312	1747.8225	/Imaging/par2_nebd/200129_lp637_wt_tom4,15,60/15,30_2	lp637	200129	wt
7	50889.543	1747.8225	/Imaging/par2_nebd/200129_lp637_wt_tom4,15,60/15,30_2	lp637	200129	wt
8	49872.57	1747.8225	/Imaging/par2_nebd/200129_lp637_wt_tom4,15,60/15,30_2	lp637	200129	wt
9	50312.7	1747.8225	/Imaging/par2_nebd/200129_lp637_wt_tom4,15,60/15,30_2	lp637	200129	wt
10	48378.723	1747.8225	/Imaging/par2_nebd/200129_lp637_wt_tom4,15,60/15,30_2	lp637	200129	wt
11	48727.64	1747.8225	/Imaging/par2_nebd/200129_lp637_wt_tom4,15,60/15,30_2	lp637	200129	wt
12	47405.55	1747.8225	/Imaging/par2_nebd/200129_lp637_wt_tom4,15,60/15,30_2	lp637	200129	wt
13	50001.508	1747.8225	/Imaging/par2_nebd/200129_lp637_wt_tom4,15,60/15,30_2	lp637	200129	wt
14	50648.312	1747.8225	/Imaging/par2_nebd/200129_lp637_wt_tom4,15,60/15,30_2	lp637	200129	wt
15	50022.26	1747.8225	/Imaging/par2_nebd/200129_lp637_wt_tom4,15,60/15,30_2	lp637	200129	wt
16	49092.855	1747.8225	/Imaging/par2_nebd/200129_lp637_wt_tom4,15,60/15,30_2	lp637	200129	wt
17	50325.492	1747.8225	/Imaging/par2_nebd/200129_lp637_wt_tom4,15,60/15,30_2	lp637	200129	wt
18	51216.19	1747.8225	/Imaging/par2_nebd/200129_lp637_wt_tom4,15,60/15,30_2	lp637	200129	wt
19	51682.168	1747.8225	/Imaging/par2_nebd/200129_lp637_wt_tom4,15,60/15,30_2	lp637	200129	wt
20	50667.215	1747.8225	/Imaging/par2_nebd/200129_lp637_wt_tom4,15,60/15,30_2	lp637	200129	wt
21	51760.477	1747.8225	/Imaging/par2_nebd/200129_lp637_wt_tom4,15,60/15,30_2	lp637	200129	wt
22	54326.17	1747.8225	/Imaging/par2_nebd/200129_lp637_wt_tom4,15,60/15,30_2	lp637	200129	wt
23	53619.684	1747.8225	/Imaging/par2_nebd/200129_lp637_wt_tom4,15,60/15,30_2	lp637	200129	wt
24	53806.66	1747.8225	/Imaging/par2_nebd/200129_lp637_wt_tom4,15,60/15,30_2	lp637	200129	wt
25	53407.023	1747.8225	/Imaging/par2_nebd/200129_lp637_wt_tom4,15,60/15,30_2	lp637	200129	wt
26	54221.1	1747.8225	/Imaging/par2_nebd/200129_lp637_wt_tom4,15,60/15,30_2	lp637	200129	wt
27	55318.504	1747.8225	/Imaging/par2_nebd/200129_lp637_wt_tom4,15,60/15,30_2	lp637	200129	wt
28	56803.66	1747.8225	/Imaging/par2_nebd/200129_lp637_wt_tom4,15,60/15,30_2	lp637	200129	wt
29	56779.703	1747.8225	/Imaging/par2_nebd/200129_lp637_wt_tom4,15,60/15,30_2	lp637	200129	wt
30	52960.875	1747.8225	/Imaging/par2_nebd/200129_lp637_wt_tom4,15,60/15,30_2	lp637	200129	wt
31	51119.56	1747.8225	/Imaging/par2_nebd/200129_lp637_wt_tom4,15,60/15,30_2	lp637	200129	wt
32	53246.516	1747.8225	/Imaging/par2_nebd/200129_lp637_wt_tom4,15,60/15,30_2	lp637	200129	wt
33	51486.594	1747.8225	/Imaging/par2_nebd/200129_lp637_wt_tom4,15,60/15,30_2	lp637	200129	wt
34	49482.055	1747.8225	/Imaging/par2_nebd/200129_lp637_wt_tom4,15,60/15,30_2	lp637	200129	wt
35	50943.89	1747.8225	/Imaging/par2_nebd/200129_lp637_wt_tom4,15,60/15,30_2	lp637	200129	wt
36	47605.273	1747.8225	/Imaging/par2_nebd/200129_lp637_wt_tom4,15,60/15,30_2	lp637	200129	wt
37	49438.84	1747.8225	/Imaging/par2_nebd/200129_lp637_wt_tom4,15,60/15,30_2	lp637	200129	wt
38	50848.234	1747.8225	/Imaging/par2_nebd/200129_lp637_wt_tom4,15,60/15,30_2	lp637	200129	wt
39	52345.387	1747.8225	/Imaging/par2_nebd/200129_lp637_wt_tom4,15,60/15,30_2	lp637	200129	wt
40	51713.832	1747.8225	/Imaging/par2_nebd/200129_lp637_wt_tom4,15,60/15,30_2	lp637	200129	wt
41	50266.863	1747.8225	/Imaging/par2_nebd/200129_lp637_wt_tom4,15,60/15,30_2	lp637	200129	wt
42	49893.305	1747.8225	/Imaging/par2_nebd/200129_lp637_wt_tom4,15,60/15,30_2	lp637	200129	wt
43	51638.516	1747.8225	/Imaging/par2_nebd/200129_lp637_wt_tom4,15,60/15,30_2	lp637	200129	wt
44	52322.855	1747.8225	/Imaging/par2_nebd/200129_lp637_wt_tom4,15,60/15,30_2	lp637	200129	wt
45	49979.895	1747.8225	/Imaging/par2_nebd/200129_lp637_wt_tom4,15,60/15,30_2	lp637	200129	wt
46	49391.43	1747.8225	/Imaging/par2_nebd/200129_lp637_wt_tom4,15,60/15,30_2	lp637	200129	wt
47	49865.996	1747.8225	/Imaging/par2_nebd/200129_lp637_wt_tom4,15,60/15,30_2	lp637	200129	wt
48	49063.152	1747.8225	/Imaging/par2_nebd/200129_lp637_wt_tom4,15,60/15,30_2	lp637	200129	wt
49	49108.766	1747.8225	/Imaging/par2_nebd/200129_lp637_wt_tom4,15,60/15,30_2	lp637	200129	wt
50	45719.727	1747.8225	/Imaging/par2_nebd/200129_lp637_wt_tom4,15,60/15,30_2	lp637	200129	wt
51	45946.395	1747.8225	/Imaging/par2_nebd/200129_lp637_wt_tom4,15,60/15,30_2	lp637	200129	wt
52	46770.79	1747.8225	/Imaging/par2_nebd/200129_lp637_wt_tom4,15,60/15,30_2	lp637	200129	wt
53	48634.027	1747.8225	/Imaging/par2_nebd/200129_lp637_wt_tom4,15,60/15,30_2	lp637	200129	wt
54	50003.52	1747.8225	/Imaging/par2_nebd/200129_lp637_wt_tom4,15,60/15,30_2	lp637	200129	wt
55	48305.58	1747.8225	/Imaging/par2_nebd/200129_lp637_wt_tom4,15,60/15,30_2	lp637	200129	wt
56	47636.832	1747.8225	/Imaging/par2_nebd/200129_lp637_wt_tom4,15,60/15,30_2	lp637	200129	wt
57	46862.676	1747.8225	/Imaging/par2_nebd/200129_lp637_wt_tom4,15,60/15,30_2	lp637	200129	wt
58	46515.938	1747.8225	/Imaging/par2_nebd/200129_lp637_wt_tom4,15,60/15,30_2	lp637	200129	wt
59	45285.832	1747.8225	/Imaging/par2_nebd/200129_lp637_wt_tom4,15,60/15,30_2	lp637	200129	wt
60	48001.336	1747.8225	/Imaging/par2_nebd/200129_lp637_wt_tom4,15,60/15,30_2	lp637	200129	wt
61	46728.035	1747.8225	/Imaging/par2_nebd/200129_lp637_wt_tom4,15,60/15,30_2	lp637	200129	wt
62	45534.695	1747.8225	/Imaging/par2_nebd/200129_lp637_wt_tom4,15,60/15,30_2	lp637	200129	wt
63	44372.18	1747.8225	/Imaging/par2_nebd/200129_lp637_wt_tom4,15,60/15,30_2	lp637	200129	wt
64	42295.3	1747.8225	/Imaging/par2_nebd/200129_lp637_wt_tom4,15,60/15,30_2	lp637	200129	wt
65	41449.05	1747.8225	/Imaging/par2_nebd/200129_lp637_wt_tom4,15,60/15,30_2	lp637	200129	wt
66	42775.69	1747.8225	/Imaging/par2_nebd/200129_lp637_wt_tom4,15,60/15,30_2	lp637	200129	wt
67	45014.535	1747.8225	/Imaging/par2_nebd/200129_lp637_wt_tom4,15,60/15,30_2	lp637	200129	wt
68	46377.43	1747.8225	/Imaging/par2_nebd/200129_lp637_wt_tom4,15,60/15,30_2	lp637	200129	wt
69	47268.688	1747.8225	/Imaging/par2_nebd/200129_lp637_wt_tom4,15,60/15,30_2	lp637	200129	wt
70	46416.438	1747.8225	/Imaging/par2_nebd/200129_lp637_wt_tom4,15,60/15,30_2	lp637	200129	wt
71	44498.06	1747.8225	/Imaging/par2_nebd/200129_lp637_wt_tom4,15,60/15,30_2	lp637	200129	wt
72	45825.62	1747.8225	/Imaging/par2_nebd/200129_lp637_wt_tom4,15,60/15,30_2	lp637	200129	wt
73	46862.098	1747.8225	/Imaging/par2_nebd/200129_lp637_wt_tom4,15,60/15,30_2	lp637	200129	wt
74	46734.312	1747.8225	/Imaging/par2_nebd/200129_lp637_wt_tom4,15,60/15,30_2	lp637	200129	wt
75	44735.637	1747.8225	/Imaging/par2_nebd/200129_lp637_wt_tom4,15,60/15,30_2	lp637	200129	wt
76	43985.26	1747.8225	/Imaging/par2_nebd/200129_lp637_wt_tom4,15,60/15,30_2	lp637	200129	wt
77	44920.145	1747.8225	/Imaging/par2_nebd/200129_lp637_wt_tom4,15,60/15,30_2	lp637	200129	wt
78	46199.176	1747.8225	/Imaging/par2_nebd/200129_lp637_wt_tom4,15,60/15,30_2	lp637	200129	wt
79	44926.348	1747.8225	/Imaging/par2_nebd/200129_lp637_wt_tom4,15,60/15,30_2	lp637	200129	wt
80	44336.105	1747.8225	/Imaging/par2_nebd/200129_lp637_wt_tom4,15,60/15,30_2	lp637	200129	wt
81	45089.656	1747.8225	/Imaging/par2_nebd/200129_lp637_wt_tom4,15,60/15,30_2	lp637	200129	wt
82	43096.37	1747.8225	/Imaging/par2_nebd/200129_lp637_wt_tom4,15,60/15,30_2	lp637	200129	wt
83	42713.414	1747.8225	/Imaging/par2_nebd/200129_lp637_wt_tom4,15,60/15,30_2	lp637	200129	wt
84	45068.027	1747.8225	/Imaging/par2_nebd/200129_lp637_wt_tom4,15,60/15,30_2	lp637	200129	wt
85	45051.47	1747.8225	/Imaging/par2_nebd/200129_lp637_wt_tom4,15,60/15,30_2	lp637	200129	wt
86	43284.41	1747.8225	/Imaging/par2_nebd/200129_lp637_wt_tom4,15,60/15,30_2	lp637	200129	wt
87	42652.67	1747.8225	/Imaging/par2_nebd/200129_lp637_wt_tom4,15,60/15,30_2	lp637	200129	wt
88	39029.23	1747.8225	/Imaging/par2_nebd/200129_lp637_wt_tom4,15,60/15,30_2	lp637	200129	wt
89	39064.105	1747.8225	/Imaging/par2_nebd/200129_lp637_wt_tom4,15,60/15,30_2	lp637	200129	wt
90	39715.152	1747.8225	/Imaging/par2_nebd/200129_lp637_wt_tom4,15,60/15,30_2	lp637	200129	wt
91	38466.715	1747.8225	/Imaging/par2_nebd/200129_lp637_wt_tom4,15,60/15,30_2	lp637	200129	wt
92	40424.3	1747.8225	/Imaging/par2_nebd/200129_lp637_wt_tom4,15,60/15,30_2	lp637	200129	wt
93	38667.203	1747.8225	/Imaging/par2_nebd/200129_lp637_wt_tom4,15,60/15,30_2	lp637	200129	wt
94	37672.566	1747.8225	/Imaging/par2_nebd/200129_lp637_wt_tom4,15,60/15,30_2	lp637	200129	wt
95	36634.29	1747.8225	/Imaging/par2_nebd/200129_lp637_wt_tom4,15,60/15,30_2	lp637	200129	wt
96	36292.754	1747.8225	/Imaging/par2_nebd/200129_lp637_wt_tom4,15,60/15,30_2	lp637	200129	wt
97	35419.918	1747.8225	/Imaging/par2_nebd/200129_lp637_wt_tom4,15,60/15,30_2	lp637	200129	wt
98	36703.516	1747.8225	/Imaging/par2_nebd/200129_lp637_wt_tom4,15,60/15,30_2	lp637	200129	wt
99	36538.645	1747.8225	/Imaging/par2_nebd/200129_lp637_wt_tom4,15,60/15,30_2	lp637	200129	wt
100	37611.344	1747.8225	/Imaging/par2_nebd/200129_lp637_wt_tom4,15,60/15,30_2	lp637	200129	wt
101	34789.676	1747.8225	/Imaging/par2_nebd/200129_lp637_wt_tom4,15,60/15,30_2	lp637	200129	wt
102	35998.42	1747.8225	/Imaging/par2_nebd/200129_lp637_wt_tom4,15,60/15,30_2	lp637	200129	wt
103	36018.062	1747.8225	/Imaging/par2_nebd/200129_lp637_wt_tom4,15,60/15,30_2	lp637	200129	wt
104	38078.06	1747.8225	/Imaging/par2_nebd/200129_lp637_wt_tom4,15,60/15,30_2	lp637	200129	wt
105	36639.617	1747.8225	/Imaging/par2_nebd/200129_lp637_wt_tom4,15,60/15,30_2	lp637	200129	wt
106	36300.74	1747.8225	/Imaging/par2_nebd/200129_lp637_wt_tom4,15,60/15,30_2	lp637	200129	wt
107	33783.14	1747.8225	/Imaging/par2_nebd/200129_lp637_wt_tom4,15,60/15,30_2	lp637	200129	wt
108	34528.816	1747.8225	/Imaging/par2_nebd/200129_lp637_wt_tom4,15,60/15,30_2	lp637	200129	wt
109	34433.81	1747.8225	/Imaging/par2_nebd/200129_lp637_wt_tom4,15,60/15,30_2	lp637	200129	wt
110	31973.38	1747.8225	/Imaging/par2_nebd/200129_lp637_wt_tom4,15,60/15,30_2	lp637	200129	wt
111	31247.602	1747.8225	/Imaging/par2_nebd/200129_lp637_wt_tom4,15,60/15,30_2	lp637	200129	wt
112	31610.764	1747.8225	/Imaging/par2_nebd/200129_lp637_wt_tom4,15,60/15,30_2	lp637	200129	wt
113	30426.207	1747.8225	/Imaging/par2_nebd/200129_lp637_wt_tom4,15,60/15,30_2	lp637	200129	wt
114	30591.65	1747.8225	/Imaging/par2_nebd/200129_lp637_wt_tom4,15,60/15,30_2	lp637	200129	wt
115	30306.56	1747.8225	/Imaging/par2_nebd/200129_lp637_wt_tom4,15,60/15,30_2	lp637	200129	wt
116	30224.504	1747.8225	/Imaging/par2_nebd/200129_lp637_wt_tom4,15,60/15,30_2	lp637	200129	wt
117	31010.928	1747.8225	/Imaging/par2_nebd/200129_lp637_wt_tom4,15,60/15,30_2	lp637	200129	wt
118	29418.162	1747.8225	/Imaging/par2_nebd/200129_lp637_wt_tom4,15,60/15,30_2	lp637	200129	wt
119	30162.715	1747.8225	/Imaging/par2_nebd/200129_lp637_wt_tom4,15,60/15,30_2	lp637	200129	wt
120	30025.742	1747.8225	/Imaging/par2_nebd/200129_lp637_wt_tom4,15,60/15,30_2	lp637	200129	wt
121	30323.775	1747.8225	/Imaging/par2_nebd/200129_lp637_wt_tom4,15,60/15,30_2	lp637	200129	wt
122	30573.225	1747.8225	/Imaging/par2_nebd/200129_lp637_wt_tom4,15,60/15,30_2	lp637	200129	wt
123	27691.068	1747.8225	/Imaging/par2_nebd/200129_lp637_wt_tom4,15,60/15,30_2	lp637	200129	wt
124	25905.605	1747.8225	/Imaging/par2_nebd/200129_lp637_wt_tom4,15,60/15,30_2	lp637	200129	wt
125	23573.102	1747.8225	/Imaging/par2_nebd/200129_lp637_wt_tom4,15,60/15,30_2	lp637	200129	wt
126	22680.5	1747.8225	/Imaging/par2_nebd/200129_lp637_wt_tom4,15,60/15,30_2	lp637	200129	wt
127	22669.54	1747.8225	/Imaging/par2_nebd/200129_lp637_wt_tom4,15,60/15,30_2	lp637	200129	wt
128	21831.203	1747.8225	/Imaging/par2_nebd/200129_lp637_wt_tom4,15,60/15,30_2	lp637	200129	wt
129	20402.434	1747.8225	/Imaging/par2_nebd/200129_lp637_wt_tom4,15,60/15,30_2	lp637	200129	wt
130	20202.723	1747.8225	/Imaging/par2_nebd/200129_lp637_wt_tom4,15,60/15,30_2	lp637	200129	wt
131	20506.018	1747.8225	/Imaging/par2_nebd/200129_lp637_wt_tom4,15,60/15,30_2	lp637	200129	wt
132	20646.203	1747.8225	/Imaging/par2_nebd/200129_lp637_wt_tom4,15,60/15,30_2	lp637	200129	wt
133	19219.338	1747.8225	/Imaging/par2_nebd/200129_lp637_wt_tom4,15,60/15,30_2	lp637	200129	wt
134	16619.893	1747.8225	/Imaging/par2_nebd/200129_lp637_wt_tom4,15,60/15,30_2	lp637	200129	wt
135	17800.238	1747.8225	/Imaging/par2_nebd/200129_lp637_wt_tom4,15,60/15,30_2	lp637	200129	wt
136	18475.424	1747.8225	/Imaging/par2_nebd/200129_lp637_wt_tom4,15,60/15,30_2	lp637	200129	wt
137	16582.422	1747.8225	/Imaging/par2_nebd/200129_lp637_wt_tom4,15,60/15,30_2	lp637	200129	wt
138	15097.724	1747.8225	/Imaging/par2_nebd/200129_lp637_wt_tom4,15,60/15,30_2	lp637	200129	wt
139	14997.257	1747.8225	/Imaging/par2_nebd/200129_lp637_wt_tom4,15,60/15,30_2	lp637	200129	wt
140	12727.894	1747.8225	/Imaging/par2_nebd/200129_lp637_wt_tom4,15,60/15,30_2	lp637	200129	wt
141	12836.857	1747.8225	/Imaging/par2_nebd/200129_lp637_wt_tom4,15,60/15,30_2	lp637	200129	wt
142	12211.331	1747.8225	/Imaging/par2_nebd/200129_lp637_wt_tom4,15,60/15,30_2	lp637	200129	wt
143	10514.251	1747.8225	/Imaging/par2_nebd/200129_lp637_wt_tom4,15,60/15,30_2	lp637	200129	wt
144	9503.826	1747.8225	/Imaging/par2_nebd/200129_lp637_wt_tom4,15,60/15,30_2	lp637	200129	wt
145	9581.132	1747.8225	/Imaging/par2_nebd/200129_lp637_wt_tom4,15,60/15,30_2	lp637	200129	wt
146	8739.7705	1747.8225	/Imaging/par2_nebd/200129_lp637_wt_tom4,15,60/15,30_2	lp637	200129	wt
147	8898.104	1747.8225	/Imaging/par2_nebd/200129_lp637_wt_tom4,15,60/15,30_2	lp637	200129	wt
148	7550.379	1747.8225	/Imaging/par2_nebd/200129_lp637_wt_tom4,15,60/15,30_2	lp637	200129	wt
149	7435.4775	1747.8225	/Imaging/par2_nebd/200129_lp637_wt_tom4,15,60/15,30_2	lp637	200129	wt
150	6515.734	1747.8225	/Imaging/par2_nebd/200129_lp637_wt_tom4,15,60/15,30_2	lp637	200129	wt
151	7103.8154	1747.8225	/Imaging/par2_nebd/200129_lp637_wt_tom4,15,60/15,30_2	lp637	200129	wt
152	6080.0586	1747.8225	/Imaging/par2_nebd/200129_lp637_wt_tom4,15,60/15,30_2	lp637	200129	wt
153	5479.74	1747.8225	/Imaging/par2_nebd/200129_lp637_wt_tom4,15,60/15,30_2	lp637	200129	wt
154	5599.1177	1747.8225	/Imaging/par2_nebd/200129_lp637_wt_tom4,15,60/15,30_2	lp637	200129	wt
155	6009.4336	1747.8225	/Imaging/par2_nebd/200129_lp637_wt_tom4,15,60/15,30_2	lp637	200129	wt
156	-26.021988	1747.8225	/Imaging/par2_nebd/200129_lp637_wt_tom4,15,60/15,30_2	lp637	200129	wt
157	-26.799658	1747.8225	/Imaging/par2_nebd/200129_lp637_wt_tom4,15,60/15,30_2	lp637	200129	wt
158	-40.252693	1747.8225	/Imaging/par2_nebd/200129_lp637_wt_tom4,15,60/15,30_2	lp637	200129	wt
159	-44.050697	1747.8225	/Imaging/par2_nebd/200129_lp637_wt_tom4,15,60/15,30_2	lp637	200129	wt
160	-40.35494	1747.8225	/Imaging/par2_nebd/200129_lp637_wt_tom4,15,60/15,30_2	lp637	200129	wt
161	-35.47268	1747.8225	/Imaging/par2_nebd/200129_lp637_wt_tom4,15,60/15,30_2	lp637	200129	wt
162	-33.740513	1747.8225	/Imaging/par2_nebd/200129_lp637_wt_tom4,15,60/15,30_2	lp637	200129	wt
163	-45.202976	1747.8225	/Imaging/par2_nebd/200129_lp637_wt_tom4,15,60/15,30_2	lp637	200129	wt
164	-49.494358	1747.8225	/Imaging/par2_nebd/200129_lp637_wt_tom4,15,60/15,30_2	lp637	200129	wt
165	-53.35581	1747.8225	/Imaging/par2_nebd/200129_lp637_wt_tom4,15,60/15,30_2	lp637	200129	wt
166	-38.118347	1747.8225	/Imaging/par2_nebd/200129_lp637_wt_tom4,15,60/15,30_2	lp637	200129	wt
167	-64.16519	1747.8225	/Imaging/par2_nebd/200129_lp637_wt_tom4,15,60/15,30_2	lp637	200129	wt
168	-39.56552	1747.8225	/Imaging/par2_nebd/200129_lp637_wt_tom4,15,60/15,30_2	lp637	200129	wt
169	-51.591667	1747.8225	/Imaging/par2_nebd/200129_lp637_wt_tom4,15,60/15,30_2	lp637	200129	wt
170	-41.170986	1747.8225	/Imaging/par2_nebd/200129_lp637_wt_tom4,15,60/15,30_2	lp637	200129	wt
171	-38.906704	1747.8225	/Imaging/par2_nebd/200129_lp637_wt_tom4,15,60/15,30_2	lp637	200129	wt
172	-75.14046	1747.8225	/Imaging/par2_nebd/200129_lp637_wt_tom4,15,60/15,30_2	lp637	200129	wt
173	-55.571312	1747.8225	/Imaging/par2_nebd/200129_lp637_wt_tom4,15,60/15,30_2	lp637	200129	wt
174	-73.78987	1747.8225	/Imaging/par2_nebd/200129_lp637_wt_tom4,15,60/15,30_2	lp637	200129	wt
175	-49.936756	1747.8225	/Imaging/par2_nebd/200129_lp637_wt_tom4,15,60/15,30_2	lp637	200129	wt
176	-105.08919	1747.8225	/Imaging/par2_nebd/200129_lp637_wt_tom4,15,60/15,30_2	lp637	200129	wt
177	-50.765636	1747.8225	/Imaging/par2_nebd/200129_lp637_wt_tom4,15,60/15,30_2	lp637	200129	wt
178	-79.97048	1747.8225	/Imaging/par2_nebd/200129_lp637_wt_tom4,15,60/15,30_2	lp637	200129	wt
179	-141.27048	1747.8225	/Imaging/par2_nebd/200129_lp637_wt_tom4,15,60/15,30_2	lp637	200129	wt
180	-149.35945	1747.8225	/Imaging/par2_nebd/200129_lp637_wt_tom4,15,60/15,30_2	lp637	200129	wt
181	-65.94011	1747.8225	/Imaging/par2_nebd/200129_lp637_wt_tom4,15,60/15,30_2	lp637	200129	wt
182	-723.61127	1747.8225	/Imaging/par2_nebd/200129_lp637_wt_tom4,15,60/15,30_2	lp637	200129	wt
183	-67.05386	1747.8225	/Imaging/par2_nebd/200129_lp637_wt_tom4,15,60/15,30_2	lp637	200129	wt
184	-72.92868	1747.8225	/Imaging/par2_nebd/200129_lp637_wt_tom4,15,60/15,30_2	lp637	200129	wt
185	-74.0151	1747.8225	/Imaging/par2_nebd/200129_lp637_wt_tom4,15,60/15,30_2	lp637	200129	wt
186	-77.38453	1747.8225	/Imaging/par2_nebd/200129_lp637_wt_tom4,15,60/15,30_2	lp637	200129	wt
187	-36.980026	1747.8225	/Imaging/par2_nebd/200129_lp637_wt_tom4,15,60/15,30_2	lp637	200129	wt
188	-55.499233	1747.8225	/Imaging/par2_nebd/200129_lp637_wt_tom4,15,60/15,30_2	lp637	200129	wt
189	-99.47282	1747.8225	/Imaging/par2_nebd/200129_lp637_wt_tom4,15,60/15,30_2	lp637	200129	wt
190	-90.0193	1747.8225	/Imaging/par2_nebd/200129_lp637_wt_tom4,15,60/15,30_2	lp637	200129	wt
191	-65.119705	1747.8225	/Imaging/par2_nebd/200129_lp637_wt_tom4,15,60/15,30_2	lp637	200129	wt
192	-84.78127	1747.8225	/Imaging/par2_nebd/200129_lp637_wt_tom4,15,60/15,30_2	lp637	200129	wt
193	-74.887566	1747.8225	/Imaging/par2_nebd/200129_lp637_wt_tom4,15,60/15,30_2	lp637	200129	wt
194	-81.56347	1747.8225	/Imaging/par2_nebd/200129_lp637_wt_tom4,15,60/15,30_2	lp637	200129	wt
195	-98.828445	1747.8225	/Imaging/par2_nebd/200129_lp637_wt_tom4,15,60/15,30_2	lp637	200129	wt
196	-47.234737	1747.8225	/Imaging/par2_nebd/200129_lp637_wt_tom4,15,60/15,30_2	lp637	200129	wt
197	-52.152596	1747.8225	/Imaging/par2_nebd/200129_lp637_wt_tom4,15,60/15,30_2	lp637	200129	wt
198	-63.612167	1747.8225	/Imaging/par2_nebd/200129_lp637_wt_tom4,15,60/15,30_2	lp637	200129	wt
199	-94.68529	1747.8225	/Imaging/par2_nebd/200129_lp637_wt_tom4,15,60/15,30_2	lp637	200129	wt
200	-103.69636	1747.8225	/Imaging/par2_nebd/200129_lp637_wt_tom4,15,60/15,30_2	lp637	200129	wt
201	-85.474075	1747.8225	/Imaging/par2_nebd/200129_lp637_wt_tom4,15,60/15,30_2	lp637	200129	wt
202	-156.04236	1747.8225	/Imaging/par2_nebd/200129_lp637_wt_tom4,15,60/15,30_2	lp637	200129	wt
203	-133.40889	1747.8225	/Imaging/par2_nebd/200129_lp637_wt_tom4,15,60/15,30_2	lp637	200129	wt
204	-207.16118	1747.8225	/Imaging/par2_nebd/200129_lp637_wt_tom4,15,60/15,30_2	lp637	200129	wt
205	-305.2803	1747.8225	/Imaging/par2_nebd/200129_lp637_wt_tom4,15,60/15,30_2	lp637	200129	wt
206	-85.41297	1747.8225	/Imaging/par2_nebd/200129_lp637_wt_tom4,15,60/15,30_2	lp637	200129	wt
207	-154.74937	1747.8225	/Imaging/par2_nebd/200129_lp637_wt_tom4,15,60/15,30_2	lp637	200129	wt
208	-109.623566	1747.8225	/Imaging/par2_nebd/200129_lp637_wt_tom4,15,60/15,30_2	lp637	200129	wt
209	-283.66052	1747.8225	/Imaging/par2_nebd/200129_lp637_wt_tom4,15,60/15,30_2	lp637	200129	wt
210	-701.9206	1747.8225	/Imaging/par2_nebd/200129_lp637_wt_tom4,15,60/15,30_2	lp637	200129	wt
211	-276.69247	1747.8225	/Imaging/par2_nebd/200129_lp637_wt_tom4,15,60/15,30_2	lp637	200129	wt
212	-92.02299	1747.8225	/Imaging/par2_nebd/200129_lp637_wt_tom4,15,60/15,30_2	lp637	200129	wt
213	-152.69716	1747.8225	/Imaging/par2_nebd/200129_lp637_wt_tom4,15,60/15,30_2	lp637	200129	wt
214	-452.7227	1747.8225	/Imaging/par2_nebd/200129_lp637_wt_tom4,15,60/15,30_2	lp637	200129	wt
215	-143.78752	1747.8225	/Imaging/par2_nebd/200129_lp637_wt_tom4,15,60/15,30_2	lp637	200129	wt
216	-217.89462	1747.8225	/Imaging/par2_nebd/200129_lp637_wt_tom4,15,60/15,30_2	lp637	200129	wt
217	-361.91098	1747.8225	/Imaging/par2_nebd/200129_lp637_wt_tom4,15,60/15,30_2	lp637	200129	wt
218	-121.00869	1747.8225	/Imaging/par2_nebd/200129_lp637_wt_tom4,15,60/15,30_2	lp637	200129	wt
219	-99.30943	1747.8225	/Imaging/par2_nebd/200129_lp637_wt_tom4,15,60/15,30_2	lp637	200129	wt
220	-106.29997	1747.8225	/Imaging/par2_nebd/200129_lp637_wt_tom4,15,60/15,30_2	lp637	200129	wt
221	-166.73044	1747.8225	/Imaging/par2_nebd/200129_lp637_wt_tom4,15,60/15,30_2	lp637	200129	wt
222	-260.57608	1747.8225	/Imaging/par2_nebd/200129_lp637_wt_tom4,15,60/15,30_2	lp637	200129	wt
223	-236.37677	1747.8225	/Imaging/par2_nebd/200129_lp637_wt_tom4,15,60/15,30_2	lp637	200129	wt
224	-239.41408	1747.8225	/Imaging/par2_nebd/200129_lp637_wt_tom4,15,60/15,30_2	lp637	200129	wt
225	-148.63358	1747.8225	/Imaging/par2_nebd/200129_lp637_wt_tom4,15,60/15,30_2	lp637	200129	wt
226	-118.74585	1747.8225	/Imaging/par2_nebd/200129_lp637_wt_tom4,15,60/15,30_2	lp637	200129	wt
227	-212.39667	1747.8225	/Imaging/par2_nebd/200129_lp637_wt_tom4,15,60/15,30_2	lp637	200129	wt
228	-101.69578	1747.8225	/Imaging/par2_nebd/200129_lp637_wt_tom4,15,60/15,30_2	lp637	200129	wt
229	-245.3257	1747.8225	/Imaging/par2_nebd/200129_lp637_wt_tom4,15,60/15,30_2	lp637	200129	wt
230	-594.1796	1747.8225	/Imaging/par2_nebd/200129_lp637_wt_tom4,15,60/15,30_2	lp637	200129	wt
231	-738.15344	1747.8225	/Imaging/par2_nebd/200129_lp637_wt_tom4,15,60/15,30_2	lp637	200129	wt
232	-328.653	1747.8225	/Imaging/par2_nebd/200129_lp637_wt_tom4,15,60/15,30_2	lp637	200129	wt
233	-224.18137	1747.8225	/Imaging/par2_nebd/200129_lp637_wt_tom4,15,60/15,30_2	lp637	200129	wt
234	-607.1576	1747.8225	/Imaging/par2_nebd/200129_lp637_wt_tom4,15,60/15,30_2	lp637	200129	wt
235	-694.04645	1747.8225	/Imaging/par2_nebd/200129_lp637_wt_tom4,15,60/15,30_2	lp637	200129	wt
236	-157.81837	1747.8225	/Imaging/par2_nebd/200129_lp637_wt_tom4,15,60/15,30_2	lp637	200129	wt
237	-695.62366	1747.8225	/Imaging/par2_nebd/200129_lp637_wt_tom4,15,60/15,30_2	lp637	200129	wt
238	-420.22003	1747.8225	/Imaging/par2_nebd/200129_lp637_wt_tom4,15,60/15,30_2	lp637	200129	wt
239	-164.65202	1747.8225	/Imaging/par2_nebd/200129_lp637_wt_tom4,15,60/15,30_2	lp637	200129	wt
240	-319.50476	1747.8225	/Imaging/par2_nebd/200129_lp637_wt_tom4,15,60/15,30_2	lp637	200129	wt
241	-267.77606	1747.8225	/Imaging/par2_nebd/200129_lp637_wt_tom4,15,60/15,30_2	lp637	200129	wt
242	-481.09906	1747.8225	/Imaging/par2_nebd/200129_lp637_wt_tom4,15,60/15,30_2	lp637	200129	wt
243	-166.55885	1747.8225	/Imaging/par2_nebd/200129_lp637_wt_tom4,15,60/15,30_2	lp637	200129	wt
244	-548.9663	1747.8225	/Imaging/par2_nebd/200129_lp637_wt_tom4,15,60/15,30_2	lp637	200129	wt
245	-737.7991	1747.8225	/Imaging/par2_nebd/200129_lp637_wt_tom4,15,60/15,30_2	lp637	200129	wt
246	-738.0195	1747.8225	/Imaging/par2_nebd/200129_lp637_wt_tom4,15,60/15,30_2	lp637	200129	wt
247	-738.1536	1747.8225	/Imaging/par2_nebd/200129_lp637_wt_tom4,15,60/15,30_2	lp637	200129	wt
248	-738.1536	1747.8225	/Imaging/par2_nebd/200129_lp637_wt_tom4,15,60/15,30_2	lp637	200129	wt
249	-738.1532	1747.8225	/Imaging/par2_nebd/200129_lp637_wt_tom4,15,60/15,30_2	lp637	200129	wt
250	-738.15344	1747.8225	/Imaging/par2_nebd/200129_lp637_wt_tom4,15,60/15,30_2	lp637	200129	wt
251	-298.9289	1747.8225	/Imaging/par2_nebd/200129_lp637_wt_tom4,15,60/15,30_2	lp637	200129	wt
252	-569.5265	1747.8225	/Imaging/par2_nebd/200129_lp637_wt_tom4,15,60/15,30_2	lp637	200129	wt
253	-612.0977	1747.8225	/Imaging/par2_nebd/200129_lp637_wt_tom4,15,60/15,30_2	lp637	200129	wt
254	-738.15356	1747.8225	/Imaging/par2_nebd/200129_lp637_wt_tom4,15,60/15,30_2	lp637	200129	wt
255	-737.986	1747.8225	/Imaging/par2_nebd/200129_lp637_wt_tom4,15,60/15,30_2	lp637	200129	wt
256	-725.4257	1747.8225	/Imaging/par2_nebd/200129_lp637_wt_tom4,15,60/15,30_2	lp637	200129	wt
257	-711.3982	1747.8225	/Imaging/par2_nebd/200129_lp637_wt_tom4,15,60/15,30_2	lp637	200129	wt
258	-738.1528	1747.8225	/Imaging/par2_nebd/200129_lp637_wt_tom4,15,60/15,30_2	lp637	200129	wt
259	-738.1536	1747.8225	/Imaging/par2_nebd/200129_lp637_wt_tom4,15,60/15,30_2	lp637	200129	wt
260	-738.1536	1747.8225	/Imaging/par2_nebd/200129_lp637_wt_tom4,15,60/15,30_2	lp637	200129	wt
261	-738.1506	1747.8225	/Imaging/par2_nebd/200129_lp637_wt_tom4,15,60/15,30_2	lp637	200129	wt
262	-720.5968	1747.8225	/Imaging/par2_nebd/200129_lp637_wt_tom4,15,60/15,30_2	lp637	200129	wt
263	-730.2889	1747.8225	/Imaging/par2_nebd/200129_lp637_wt_tom4,15,60/15,30_2	lp637	200129	wt
264	-478.76096	1747.8225	/Imaging/par2_nebd/200129_lp637_wt_tom4,15,60/15,30_2	lp637	200129	wt
265	-730.261	1747.8225	/Imaging/par2_nebd/200129_lp637_wt_tom4,15,60/15,30_2	lp637	200129	wt
266	-736.28186	1747.8225	/Imaging/par2_nebd/200129_lp637_wt_tom4,15,60/15,30_2	lp637	200129	wt
267	-543.63226	1747.8225	/Imaging/par2_nebd/200129_lp637_wt_tom4,15,60/15,30_2	lp637	200129	wt
268	-109.60846	1747.8225	/Imaging/par2_nebd/200129_lp637_wt_tom4,15,60/15,30_2	lp637	200129	wt
269	-701.5217	1747.8225	/Imaging/par2_nebd/200129_lp637_wt_tom4,15,60/15,30_2	lp637	200129	wt
270	-736.81104	1747.8225	/Imaging/par2_nebd/200129_lp637_wt_tom4,15,60/15,30_2	lp637	200129	wt
271	-738.1536	1747.8225	/Imaging/par2_nebd/200129_lp637_wt_tom4,15,60/15,30_2	lp637	200129	wt
272	-324.812	1747.8225	/Imaging/par2_nebd/200129_lp637_wt_tom4,15,60/15,30_2	lp637	200129	wt
273	-738.0788	1747.8225	/Imaging/par2_nebd/200129_lp637_wt_tom4,15,60/15,30_2	lp637	200129	wt
274	-736.8152	1747.8225	/Imaging/par2_nebd/200129_lp637_wt_tom4,15,60/15,30_2	lp637	200129	wt
275	-328.6578	1747.8225	/Imaging/par2_nebd/200129_lp637_wt_tom4,15,60/15,30_2	lp637	200129	wt
276	-713.48395	1747.8225	/Imaging/par2_nebd/200129_lp637_wt_tom4,15,60/15,30_2	lp637	200129	wt
277	-738.152	1747.8225	/Imaging/par2_nebd/200129_lp637_wt_tom4,15,60/15,30_2	lp637	200129	wt
278	-738.15173	1747.8225	/Imaging/par2_nebd/200129_lp637_wt_tom4,15,60/15,30_2	lp637	200129	wt
279	-729.56	1747.8225	/Imaging/par2_nebd/200129_lp637_wt_tom4,15,60/15,30_2	lp637	200129	wt
280	-683.3117	1747.8225	/Imaging/par2_nebd/200129_lp637_wt_tom4,15,60/15,30_2	lp637	200129	wt
281	-245.58934	1747.8225	/Imaging/par2_nebd/200129_lp637_wt_tom4,15,60/15,30_2	lp637	200129	wt
282	-738.1523	1747.8225	/Imaging/par2_nebd/200129_lp637_wt_tom4,15,60/15,30_2	lp637	200129	wt
283	-738.14685	1747.8225	/Imaging/par2_nebd/200129_lp637_wt_tom4,15,60/15,30_2	lp637	200129	wt
284	-697.8696	1747.8225	/Imaging/par2_nebd/200129_lp637_wt_tom4,15,60/15,30_2	lp637	200129	wt
285	-120.529785	1747.8225	/Imaging/par2_nebd/200129_lp637_wt_tom4,15,60/15,30_2	lp637	200129	wt
286	-718.082	1747.8225	/Imaging/par2_nebd/200129_lp637_wt_tom4,15,60/15,30_2	lp637	200129	wt
287	-736.6436	1747.8225	/Imaging/par2_nebd/200129_lp637_wt_tom4,15,60/15,30_2	lp637	200129	wt
288	-82.26748	1747.8225	/Imaging/par2_nebd/200129_lp637_wt_tom4,15,60/15,30_2	lp637	200129	wt
289	-685.7986	1747.8225	/Imaging/par2_nebd/200129_lp637_wt_tom4,15,60/15,30_2	lp637	200129	wt
290	-132.24889	1747.8225	/Imaging/par2_nebd/200129_lp637_wt_tom4,15,60/15,30_2	lp637	200129	wt
291	-196.79276	1747.8225	/Imaging/par2_nebd/200129_lp637_wt_tom4,15,60/15,30_2	lp637	200129	wt
292	-675.3485	1747.8225	/Imaging/par2_nebd/200129_lp637_wt_tom4,15,60/15,30_2	lp637	200129	wt
293	-738.15356	1747.8225	/Imaging/par2_nebd/200129_lp637_wt_tom4,15,60/15,30_2	lp637	200129	wt
294	-735.93805	1747.8225	/Imaging/par2_nebd/200129_lp637_wt_tom4,15,60/15,30_2	lp637	200129	wt
295	-185.34467	1747.8225	/Imaging/par2_nebd/200129_lp637_wt_tom4,15,60/15,30_2	lp637	200129	wt
296	-693.77026	1747.8225	/Imaging/par2_nebd/200129_lp637_wt_tom4,15,60/15,30_2	lp637	200129	wt
297	-160.02763	1747.8225	/Imaging/par2_nebd/200129_lp637_wt_tom4,15,60/15,30_2	lp637	200129	wt
298	-518.4972	1747.8225	/Imaging/par2_nebd/200129_lp637_wt_tom4,15,60/15,30_2	lp637	200129	wt
299	-737.48663	1747.8225	/Imaging/par2_nebd/200129_lp637_wt_tom4,15,60/15,30_2	lp637	200129	wt
300	-684.166	1747.8225	/Imaging/par2_nebd/200129_lp637_wt_tom4,15,60/15,30_2	lp637	200129	wt
301	-152.85689	1747.8225	/Imaging/par2_nebd/200129_lp637_wt_tom4,15,60/15,30_2	lp637	200129	wt
302	-738.1499	1747.8225	/Imaging/par2_nebd/200129_lp637_wt_tom4,15,60/15,30_2	lp637	200129	wt
303	-316.5036	1747.8225	/Imaging/par2_nebd/200129_lp637_wt_tom4,15,60/15,30_2	lp637	200129	wt
304	-738.1537	1747.8225	/Imaging/par2_nebd/200129_lp637_wt_tom4,15,60/15,30_2	lp637	200129	wt
305	-625.57874	1747.8225	/Imaging/par2_nebd/200129_lp637_wt_tom4,15,60/15,30_2	lp637	200129	wt
306	-738.137	1747.8225	/Imaging/par2_nebd/200129_lp637_wt_tom4,15,60/15,30_2	lp637	200129	wt
307	-538.3642	1747.8225	/Imaging/par2_nebd/200129_lp637_wt_tom4,15,60/15,30_2	lp637	200129	wt
308	-221.01604	1747.8225	/Imaging/par2_nebd/200129_lp637_wt_tom4,15,60/15,30_2	lp637	200129	wt
309	-257.44864	1747.8225	/Imaging/par2_nebd/200129_lp637_wt_tom4,15,60/15,30_2	lp637	200129	wt
310	-503.83737	1747.8225	/Imaging/par2_nebd/200129_lp637_wt_tom4,15,60/15,30_2	lp637	200129	wt
311	-61.659046	1747.8225	/Imaging/par2_nebd/200129_lp637_wt_tom4,15,60/15,30_2	lp637	200129	wt
312	-162.92632	1747.8225	/Imaging/par2_nebd/200129_lp637_wt_tom4,15,60/15,30_2	lp637	200129	wt
313	-714.1012	1747.8225	/Imaging/par2_nebd/200129_lp637_wt_tom4,15,60/15,30_2	lp637	200129	wt
314	-728.1205	1747.8225	/Imaging/par2_nebd/200129_lp637_wt_tom4,15,60/15,30_2	lp637	200129	wt
315	-738.1536	1747.8225	/Imaging/par2_nebd/200129_lp637_wt_tom4,15,60/15,30_2	lp637	200129	wt
316	-684.9044	1747.8225	/Imaging/par2_nebd/200129_lp637_wt_tom4,15,60/15,30_2	lp637	200129	wt
317	-698.10394	1747.8225	/Imaging/par2_nebd/200129_lp637_wt_tom4,15,60/15,30_2	lp637	200129	wt
318	-738.1536	1747.8225	/Imaging/par2_nebd/200129_lp637_wt_tom4,15,60/15,30_2	lp637	200129	wt
319	-170.23042	1747.8225	/Imaging/par2_nebd/200129_lp637_wt_tom4,15,60/15,30_2	lp637	200129	wt
320	-710.77936	1747.8225	/Imaging/par2_nebd/200129_lp637_wt_tom4,15,60/15,30_2	lp637	200129	wt
321	-738.1536	1747.8225	/Imaging/par2_nebd/200129_lp637_wt_tom4,15,60/15,30_2	lp637	200129	wt
322	-738.1536	1747.8225	/Imaging/par2_nebd/200129_lp637_wt_tom4,15,60/15,30_2	lp637	200129	wt
323	-393.76938	1747.8225	/Imaging/par2_nebd/200129_lp637_wt_tom4,15,60/15,30_2	lp637	200129	wt
324	-683.3025	1747.8225	/Imaging/par2_nebd/200129_lp637_wt_tom4,15,60/15,30_2	lp637	200129	wt
325	-96.09663	1747.8225	/Imaging/par2_nebd/200129_lp637_wt_tom4,15,60/15,30_2	lp637	200129	wt
326	-158.41696	1747.8225	/Imaging/par2_nebd/200129_lp637_wt_tom4,15,60/15,30_2	lp637	200129	wt
327	-113.57153	1747.8225	/Imaging/par2_nebd/200129_lp637_wt_tom4,15,60/15,30_2	lp637	200129	wt
328	-401.95935	1747.8225	/Imaging/par2_nebd/200129_lp637_wt_tom4,15,60/15,30_2	lp637	200129	wt
329	-154.09628	1747.8225	/Imaging/par2_nebd/200129_lp637_wt_tom4,15,60/15,30_2	lp637	200129	wt
330	-700.4997	1747.8225	/Imaging/par2_nebd/200129_lp637_wt_tom4,15,60/15,30_2	lp637	200129	wt
331	-393.35913	1747.8225	/Imaging/par2_nebd/200129_lp637_wt_tom4,15,60/15,30_2	lp637	200129	wt
332	-110.896576	1747.8225	/Imaging/par2_nebd/200129_lp637_wt_tom4,15,60/15,30_2	lp637	200129	wt
333	-717.9076	1747.8225	/Imaging/par2_nebd/200129_lp637_wt_tom4,15,60/15,30_2	lp637	200129	wt
334	-110.10711	1747.8225	/Imaging/par2_nebd/200129_lp637_wt_tom4,15,60/15,30_2	lp637	200129	wt
335	-107.71821	1747.8225	/Imaging/par2_nebd/200129_lp637_wt_tom4,15,60/15,30_2	lp637	200129	wt
336	-646.5746	1747.8225	/Imaging/par2_nebd/200129_lp637_wt_tom4,15,60/15,30_2	lp637	200129	wt
337	-738.1532	1747.8225	/Imaging/par2_nebd/200129_lp637_wt_tom4,15,60/15,30_2	lp637	200129	wt
338	-736.8965	1747.8225	/Imaging/par2_nebd/200129_lp637_wt_tom4,15,60/15,30_2	lp637	200129	wt
339	-726.9486	1747.8225	/Imaging/par2_nebd/200129_lp637_wt_tom4,15,60/15,30_2	lp637	200129	wt
340	-220.57085	1747.8225	/Imaging/par2_nebd/200129_lp637_wt_tom4,15,60/15,30_2	lp637	200129	wt
341	-738.1536	1747.8225	/Imaging/par2_nebd/200129_lp637_wt_tom4,15,60/15,30_2	lp637	200129	wt
342	-404.24615	1747.8225	/Imaging/par2_nebd/200129_lp637_wt_tom4,15,60/15,30_2	lp637	200129	wt
343	-738.0896	1747.8225	/Imaging/par2_nebd/200129_lp637_wt_tom4,15,60/15,30_2	lp637	200129	wt
344	-718.36304	1747.8225	/Imaging/par2_nebd/200129_lp637_wt_tom4,15,60/15,30_2	lp637	200129	wt
345	-347.79663	1747.8225	/Imaging/par2_nebd/200129_lp637_wt_tom4,15,60/15,30_2	lp637	200129	wt
346	-463.62985	1747.8225	/Imaging/par2_nebd/200129_lp637_wt_tom4,15,60/15,30_2	lp637	200129	wt
347	-125.53317	1747.8225	/Imaging/par2_nebd/200129_lp637_wt_tom4,15,60/15,30_2	lp637	200129	wt
348	-738.1526	1747.8225	/Imaging/par2_nebd/200129_lp637_wt_tom4,15,60/15,30_2	lp637	200129	wt
349	-697.83704	1747.8225	/Imaging/par2_nebd/200129_lp637_wt_tom4,15,60/15,30_2	lp637	200129	wt
350	-709.64325	1747.8225	/Imaging/par2_nebd/200129_lp637_wt_tom4,15,60/15,30_2	lp637	200129	wt
351	-346.7309	1747.8225	/Imaging/par2_nebd/200129_lp637_wt_tom4,15,60/15,30_2	lp637	200129	wt
352	-182.83958	1747.8225	/Imaging/par2_nebd/200129_lp637_wt_tom4,15,60/15,30_2	lp637	200129	wt
353	-99.998055	1747.8225	/Imaging/par2_nebd/200129_lp637_wt_tom4,15,60/15,30_2	lp637	200129	wt
354	-85.88781	1747.8225	/Imaging/par2_nebd/200129_lp637_wt_tom4,15,60/15,30_2	lp637	200129	wt
355	-169.57253	1747.8225	/Imaging/par2_nebd/200129_lp637_wt_tom4,15,60/15,30_2	lp637	200129	wt
356	-170.28662	1747.8225	/Imaging/par2_nebd/200129_lp637_wt_tom4,15,60/15,30_2	lp637	200129	wt
357	-343.1944	1747.8225	/Imaging/par2_nebd/200129_lp637_wt_tom4,15,60/15,30_2	lp637	200129	wt
358	-730.46564	1747.8225	/Imaging/par2_nebd/200129_lp637_wt_tom4,15,60/15,30_2	lp637	200129	wt
359	-335.11243	1747.8225	/Imaging/par2_nebd/200129_lp637_wt_tom4,15,60/15,30_2	lp637	200129	wt
360	-729.5204	1747.8225	/Imaging/par2_nebd/200129_lp637_wt_tom4,15,60/15,30_2	lp637	200129	wt
361	-96.79121	1747.8225	/Imaging/par2_nebd/200129_lp637_wt_tom4,15,60/15,30_2	lp637	200129	wt
362	-94.74347	1747.8225	/Imaging/par2_nebd/200129_lp637_wt_tom4,15,60/15,30_2	lp637	200129	wt
363	-123.5772	1747.8225	/Imaging/par2_nebd/200129_lp637_wt_tom4,15,60/15,30_2	lp637	200129	wt
364	-116.71735	1747.8225	/Imaging/par2_nebd/200129_lp637_wt_tom4,15,60/15,30_2	lp637	200129	wt
365	-110.99182	1747.8225	/Imaging/par2_nebd/200129_lp637_wt_tom4,15,60/15,30_2	lp637	200129	wt
366	-231.31668	1747.8225	/Imaging/par2_nebd/200129_lp637_wt_tom4,15,60/15,30_2	lp637	200129	wt
367	-209.17209	1747.8225	/Imaging/par2_nebd/200129_lp637_wt_tom4,15,60/15,30_2	lp637	200129	wt
368	-224.05403	1747.8225	/Imaging/par2_nebd/200129_lp637_wt_tom4,15,60/15,30_2	lp637	200129	wt
369	-736.8511	1747.8225	/Imaging/par2_nebd/200129_lp637_wt_tom4,15,60/15,30_2	lp637	200129	wt
370	-688.54126	1747.8225	/Imaging/par2_nebd/200129_lp637_wt_tom4,15,60/15,30_2	lp637	200129	wt
371	-281.73557	1747.8225	/Imaging/par2_nebd/200129_lp637_wt_tom4,15,60/15,30_2	lp637	200129	wt
372	-88.08001	1747.8225	/Imaging/par2_nebd/200129_lp637_wt_tom4,15,60/15,30_2	lp637	200129	wt
373	-72.30169	1747.8225	/Imaging/par2_nebd/200129_lp637_wt_tom4,15,60/15,30_2	lp637	200129	wt
374	-63.326355	1747.8225	/Imaging/par2_nebd/200129_lp637_wt_tom4,15,60/15,30_2	lp637	200129	wt
375	-73.05988	1747.8225	/Imaging/par2_nebd/200129_lp637_wt_tom4,15,60/15,30_2	lp637	200129	wt
376	-58.75245	1747.8225	/Imaging/par2_nebd/200129_lp637_wt_tom4,15,60/15,30_2	lp637	200129	wt
377	-40.52655	1747.8225	/Imaging/par2_nebd/200129_lp637_wt_tom4,15,60/15,30_2	lp637	200129	wt
378	-32.383514	1747.8225	/Imaging/par2_nebd/200129_lp637_wt_tom4,15,60/15,30_2	lp637	200129	wt
379	-36.30934	1747.8225	/Imaging/par2_nebd/200129_lp637_wt_tom4,15,60/15,30_2	lp637	200129	wt
380	-29.640972	1747.8225	/Imaging/par2_nebd/200129_lp637_wt_tom4,15,60/15,30_2	lp637	200129	wt
381	-35.025623	1747.8225	/Imaging/par2_nebd/200129_lp637_wt_tom4,15,60/15,30_2	lp637	200129	wt
382	-33.001232	1747.8225	/Imaging/par2_nebd/200129_lp637_wt_tom4,15,60/15,30_2	lp637	200129	wt
383	-39.50457	1747.8225	/Imaging/par2_nebd/200129_lp637_wt_tom4,15,60/15,30_2	lp637	200129	wt
384	-34.20073	1747.8225	/Imaging/par2_nebd/200129_lp637_wt_tom4,15,60/15,30_2	lp637	200129	wt
385	-26.254969	1747.8225	/Imaging/par2_nebd/200129_lp637_wt_tom4,15,60/15,30_2	lp637	200129	wt
386	-28.608906	1747.8225	/Imaging/par2_nebd/200129_lp637_wt_tom4,15,60/15,30_2	lp637	200129	wt
387	-24.562296	1747.8225	/Imaging/par2_nebd/200129_lp637_wt_tom4,15,60/15,30_2	lp637	200129	wt
388	6599.5645	1747.8225	/Imaging/par2_nebd/200129_lp637_wt_tom4,15,60/15,30_2	lp637	200129	wt
389	5938.5815	1747.8225	/Imaging/par2_nebd/200129_lp637_wt_tom4,15,60/15,30_2	lp637	200129	wt
390	6154.553	1747.8225	/Imaging/par2_nebd/200129_lp637_wt_tom4,15,60/15,30_2	lp637	200129	wt
391	7062.892	1747.8225	/Imaging/par2_nebd/200129_lp637_wt_tom4,15,60/15,30_2	lp637	200129	wt
392	7886.1665	1747.8225	/Imaging/par2_nebd/200129_lp637_wt_tom4,15,60/15,30_2	lp637	200129	wt
393	8672.908	1747.8225	/Imaging/par2_nebd/200129_lp637_wt_tom4,15,60/15,30_2	lp637	200129	wt
394	7348.2593	1747.8225	/Imaging/par2_nebd/200129_lp637_wt_tom4,15,60/15,30_2	lp637	200129	wt
395	9318.071	1747.8225	/Imaging/par2_nebd/200129_lp637_wt_tom4,15,60/15,30_2	lp637	200129	wt
396	10028.675	1747.8225	/Imaging/par2_nebd/200129_lp637_wt_tom4,15,60/15,30_2	lp637	200129	wt
397	9757.177	1747.8225	/Imaging/par2_nebd/200129_lp637_wt_tom4,15,60/15,30_2	lp637	200129	wt
398	10607.441	1747.8225	/Imaging/par2_nebd/200129_lp637_wt_tom4,15,60/15,30_2	lp637	200129	wt
399	11488.326	1747.8225	/Imaging/par2_nebd/200129_lp637_wt_tom4,15,60/15,30_2	lp637	200129	wt
400	13221.203	1747.8225	/Imaging/par2_nebd/200129_lp637_wt_tom4,15,60/15,30_2	lp637	200129	wt
401	15476.169	1747.8225	/Imaging/par2_nebd/200129_lp637_wt_tom4,15,60/15,30_2	lp637	200129	wt
402	13247.637	1747.8225	/Imaging/par2_nebd/200129_lp637_wt_tom4,15,60/15,30_2	lp637	200129	wt
403	14611.712	1747.8225	/Imaging/par2_nebd/200129_lp637_wt_tom4,15,60/15,30_2	lp637	200129	wt
404	15371.98	1747.8225	/Imaging/par2_nebd/200129_lp637_wt_tom4,15,60/15,30_2	lp637	200129	wt
405	16025.48	1747.8225	/Imaging/par2_nebd/200129_lp637_wt_tom4,15,60/15,30_2	lp637	200129	wt
406	16321.923	1747.8225	/Imaging/par2_nebd/200129_lp637_wt_tom4,15,60/15,30_2	lp637	200129	wt
407	16240.855	1747.8225	/Imaging/par2_nebd/200129_lp637_wt_tom4,15,60/15,30_2	lp637	200129	wt
408	17090.527	1747.8225	/Imaging/par2_nebd/200129_lp637_wt_tom4,15,60/15,30_2	lp637	200129	wt
409	17231.975	1747.8225	/Imaging/par2_nebd/200129_lp637_wt_tom4,15,60/15,30_2	lp637	200129	wt
410	18705.85	1747.8225	/Imaging/par2_nebd/200129_lp637_wt_tom4,15,60/15,30_2	lp637	200129	wt
411	19552.457	1747.8225	/Imaging/par2_nebd/200129_lp637_wt_tom4,15,60/15,30_2	lp637	200129	wt
412	18470.434	1747.8225	/Imaging/par2_nebd/200129_lp637_wt_tom4,15,60/15,30_2	lp637	200129	wt
413	20089.295	1747.8225	/Imaging/par2_nebd/200129_lp637_wt_tom4,15,60/15,30_2	lp637	200129	wt
414	20729.047	1747.8225	/Imaging/par2_nebd/200129_lp637_wt_tom4,15,60/15,30_2	lp637	200129	wt
415	19857.438	1747.8225	/Imaging/par2_nebd/200129_lp637_wt_tom4,15,60/15,30_2	lp637	200129	wt
416	19319.592	1747.8225	/Imaging/par2_nebd/200129_lp637_wt_tom4,15,60/15,30_2	lp637	200129	wt
417	21260.52	1747.8225	/Imaging/par2_nebd/200129_lp637_wt_tom4,15,60/15,30_2	lp637	200129	wt
418	19916.193	1747.8225	/Imaging/par2_nebd/200129_lp637_wt_tom4,15,60/15,30_2	lp637	200129	wt
419	20488.338	1747.8225	/Imaging/par2_nebd/200129_lp637_wt_tom4,15,60/15,30_2	lp637	200129	wt
420	21412.959	1747.8225	/Imaging/par2_nebd/200129_lp637_wt_tom4,15,60/15,30_2	lp637	200129	wt
421	22991.473	1747.8225	/Imaging/par2_nebd/200129_lp637_wt_tom4,15,60/15,30_2	lp637	200129	wt
422	24014.959	1747.8225	/Imaging/par2_nebd/200129_lp637_wt_tom4,15,60/15,30_2	lp637	200129	wt
423	23721.01	1747.8225	/Imaging/par2_nebd/200129_lp637_wt_tom4,15,60/15,30_2	lp637	200129	wt
424	23508.676	1747.8225	/Imaging/par2_nebd/200129_lp637_wt_tom4,15,60/15,30_2	lp637	200129	wt
425	24483.582	1747.8225	/Imaging/par2_nebd/200129_lp637_wt_tom4,15,60/15,30_2	lp637	200129	wt
426	25604.486	1747.8225	/Imaging/par2_nebd/200129_lp637_wt_tom4,15,60/15,30_2	lp637	200129	wt
427	26762.38	1747.8225	/Imaging/par2_nebd/200129_lp637_wt_tom4,15,60/15,30_2	lp637	200129	wt
428	27533.238	1747.8225	/Imaging/par2_nebd/200129_lp637_wt_tom4,15,60/15,30_2	lp637	200129	wt
429	26235.12	1747.8225	/Imaging/par2_nebd/200129_lp637_wt_tom4,15,60/15,30_2	lp637	200129	wt
430	26187.564	1747.8225	/Imaging/par2_nebd/200129_lp637_wt_tom4,15,60/15,30_2	lp637	200129	wt
431	26684.607	1747.8225	/Imaging/par2_nebd/200129_lp637_wt_tom4,15,60/15,30_2	lp637	200129	wt
432	29131.531	1747.8225	/Imaging/par2_nebd/200129_lp637_wt_tom4,15,60/15,30_2	lp637	200129	wt
433	31090.043	1747.8225	/Imaging/par2_nebd/200129_lp637_wt_tom4,15,60/15,30_2	lp637	200129	wt
434	30117.947	1747.8225	/Imaging/par2_nebd/200129_lp637_wt_tom4,15,60/15,30_2	lp637	200129	wt
435	30654.361	1747.8225	/Imaging/par2_nebd/200129_lp637_wt_tom4,15,60/15,30_2	lp637	200129	wt
436	27777.984	1747.8225	/Imaging/par2_nebd/200129_lp637_wt_tom4,15,60/15,30_2	lp637	200129	wt
437	27664.7	1747.8225	/Imaging/par2_nebd/200129_lp637_wt_tom4,15,60/15,30_2	lp637	200129	wt
438	28736.947	1747.8225	/Imaging/par2_nebd/200129_lp637_wt_tom4,15,60/15,30_2	lp637	200129	wt
439	30071.54	1747.8225	/Imaging/par2_nebd/200129_lp637_wt_tom4,15,60/15,30_2	lp637	200129	wt
440	30773.9	1747.8225	/Imaging/par2_nebd/200129_lp637_wt_tom4,15,60/15,30_2	lp637	200129	wt
441	31149.098	1747.8225	/Imaging/par2_nebd/200129_lp637_wt_tom4,15,60/15,30_2	lp637	200129	wt
442	33295.715	1747.8225	/Imaging/par2_nebd/200129_lp637_wt_tom4,15,60/15,30_2	lp637	200129	wt
443	32210.865	1747.8225	/Imaging/par2_nebd/200129_lp637_wt_tom4,15,60/15,30_2	lp637	200129	wt
444	32286.373	1747.8225	/Imaging/par2_nebd/200129_lp637_wt_tom4,15,60/15,30_2	lp637	200129	wt
445	32603.082	1747.8225	/Imaging/par2_nebd/200129_lp637_wt_tom4,15,60/15,30_2	lp637	200129	wt
446	33079.934	1747.8225	/Imaging/par2_nebd/200129_lp637_wt_tom4,15,60/15,30_2	lp637	200129	wt
447	33720.906	1747.8225	/Imaging/par2_nebd/200129_lp637_wt_tom4,15,60/15,30_2	lp637	200129	wt
448	34195.83	1747.8225	/Imaging/par2_nebd/200129_lp637_wt_tom4,15,60/15,30_2	lp637	200129	wt
449	34965.77	1747.8225	/Imaging/par2_nebd/200129_lp637_wt_tom4,15,60/15,30_2	lp637	200129	wt
450	35069.992	1747.8225	/Imaging/par2_nebd/200129_lp637_wt_tom4,15,60/15,30_2	lp637	200129	wt
451	36656.375	1747.8225	/Imaging/par2_nebd/200129_lp637_wt_tom4,15,60/15,30_2	lp637	200129	wt
452	32967.31	1747.8225	/Imaging/par2_nebd/200129_lp637_wt_tom4,15,60/15,30_2	lp637	200129	wt
453	33547.785	1747.8225	/Imaging/par2_nebd/200129_lp637_wt_tom4,15,60/15,30_2	lp637	200129	wt
454	34868.38	1747.8225	/Imaging/par2_nebd/200129_lp637_wt_tom4,15,60/15,30_2	lp637	200129	wt
455	35276.926	1747.8225	/Imaging/par2_nebd/200129_lp637_wt_tom4,15,60/15,30_2	lp637	200129	wt
456	34252.273	1747.8225	/Imaging/par2_nebd/200129_lp637_wt_tom4,15,60/15,30_2	lp637	200129	wt
457	33542.797	1747.8225	/Imaging/par2_nebd/200129_lp637_wt_tom4,15,60/15,30_2	lp637	200129	wt
458	33149.145	1747.8225	/Imaging/par2_nebd/200129_lp637_wt_tom4,15,60/15,30_2	lp637	200129	wt
459	32752.62	1747.8225	/Imaging/par2_nebd/200129_lp637_wt_tom4,15,60/15,30_2	lp637	200129	wt
460	33838.74	1747.8225	/Imaging/par2_nebd/200129_lp637_wt_tom4,15,60/15,30_2	lp637	200129	wt
461	36006.305	1747.8225	/Imaging/par2_nebd/200129_lp637_wt_tom4,15,60/15,30_2	lp637	200129	wt
462	34965.344	1747.8225	/Imaging/par2_nebd/200129_lp637_wt_tom4,15,60/15,30_2	lp637	200129	wt
463	36089.855	1747.8225	/Imaging/par2_nebd/200129_lp637_wt_tom4,15,60/15,30_2	lp637	200129	wt
464	34726.55	1747.8225	/Imaging/par2_nebd/200129_lp637_wt_tom4,15,60/15,30_2	lp637	200129	wt
465	36314.207	1747.8225	/Imaging/par2_nebd/200129_lp637_wt_tom4,15,60/15,30_2	lp637	200129	wt
466	36787.15	1747.8225	/Imaging/par2_nebd/200129_lp637_wt_tom4,15,60/15,30_2	lp637	200129	wt
467	35057.973	1747.8225	/Imaging/par2_nebd/200129_lp637_wt_tom4,15,60/15,30_2	lp637	200129	wt
468	36301.902	1747.8225	/Imaging/par2_nebd/200129_lp637_wt_tom4,15,60/15,30_2	lp637	200129	wt
469	35623.37	1747.8225	/Imaging/par2_nebd/200129_lp637_wt_tom4,15,60/15,30_2	lp637	200129	wt
470	37060.68	1747.8225	/Imaging/par2_nebd/200129_lp637_wt_tom4,15,60/15,30_2	lp637	200129	wt
471	37419.64	1747.8225	/Imaging/par2_nebd/200129_lp637_wt_tom4,15,60/15,30_2	lp637	200129	wt
472	36863.176	1747.8225	/Imaging/par2_nebd/200129_lp637_wt_tom4,15,60/15,30_2	lp637	200129	wt
473	38381.58	1747.8225	/Imaging/par2_nebd/200129_lp637_wt_tom4,15,60/15,30_2	lp637	200129	wt
474	38961.945	1747.8225	/Imaging/par2_nebd/200129_lp637_wt_tom4,15,60/15,30_2	lp637	200129	wt
475	38429.848	1747.8225	/Imaging/par2_nebd/200129_lp637_wt_tom4,15,60/15,30_2	lp637	200129	wt
476	38948.875	1747.8225	/Imaging/par2_nebd/200129_lp637_wt_tom4,15,60/15,30_2	lp637	200129	wt
477	39278.266	1747.8225	/Imaging/par2_nebd/200129_lp637_wt_tom4,15,60/15,30_2	lp637	200129	wt
478	40623.703	1747.8225	/Imaging/par2_nebd/200129_lp637_wt_tom4,15,60/15,30_2	lp637	200129	wt
479	40729.676	1747.8225	/Imaging/par2_nebd/200129_lp637_wt_tom4,15,60/15,30_2	lp637	200129	wt
480	40274.355	1747.8225	/Imaging/par2_nebd/200129_lp637_wt_tom4,15,60/15,30_2	lp637	200129	wt
481	41997.125	1747.8225	/Imaging/par2_nebd/200129_lp637_wt_tom4,15,60/15,30_2	lp637	200129	wt
482	42311.29	1747.8225	/Imaging/par2_nebd/200129_lp637_wt_tom4,15,60/15,30_2	lp637	200129	wt
483	42896.79	1747.8225	/Imaging/par2_nebd/200129_lp637_wt_tom4,15,60/15,30_2	lp637	200129	wt
484	43017.69	1747.8225	/Imaging/par2_nebd/200129_lp637_wt_tom4,15,60/15,30_2	lp637	200129	wt
485	42682.906	1747.8225	/Imaging/par2_nebd/200129_lp637_wt_tom4,15,60/15,30_2	lp637	200129	wt
486	40877.332	1747.8225	/Imaging/par2_nebd/200129_lp637_wt_tom4,15,60/15,30_2	lp637	200129	wt
487	43098.965	1747.8225	/Imaging/par2_nebd/200129_lp637_wt_tom4,15,60/15,30_2	lp637	200129	wt
488	43856.383	1747.8225	/Imaging/par2_nebd/200129_lp637_wt_tom4,15,60/15,30_2	lp637	200129	wt
489	43843.97	1747.8225	/Imaging/par2_nebd/200129_lp637_wt_tom4,15,60/15,30_2	lp637	200129	wt
490	43054.266	1747.8225	/Imaging/par2_nebd/200129_lp637_wt_tom4,15,60/15,30_2	lp637	200129	wt
491	44214.285	1747.8225	/Imaging/par2_nebd/200129_lp637_wt_tom4,15,60/15,30_2	lp637	200129	wt
492	45247.457	1747.8225	/Imaging/par2_nebd/200129_lp637_wt_tom4,15,60/15,30_2	lp637	200129	wt
493	45207.113	1747.8225	/Imaging/par2_nebd/200129_lp637_wt_tom4,15,60/15,30_2	lp637	200129	wt
494	46510.65	1747.8225	/Imaging/par2_nebd/200129_lp637_wt_tom4,15,60/15,30_2	lp637	200129	wt
495	45198.832	1747.8225	/Imaging/par2_nebd/200129_lp637_wt_tom4,15,60/15,30_2	lp637	200129	wt
496	45080.93	1747.8225	/Imaging/par2_nebd/200129_lp637_wt_tom4,15,60/15,30_2	lp637	200129	wt
497	43999.95	1747.8225	/Imaging/par2_nebd/200129_lp637_wt_tom4,15,60/15,30_2	lp637	200129	wt
498	43568.324	1747.8225	/Imaging/par2_nebd/200129_lp637_wt_tom4,15,60/15,30_2	lp637	200129	wt
499	44598.34	1747.8225	/Imaging/par2_nebd/200129_lp637_wt_tom4,15,60/15,30_2	lp637	200129	wt
500	44627.5	1747.8225	/Imaging/par2_nebd/200129_lp637_wt_tom4,15,60/15,30_2	lp637	200129	wt
501	44667.2	1747.8225	/Imaging/par2_nebd/200129_lp637_wt_tom4,15,60/15,30_2	lp637	200129	wt
502	45176.64	1747.8225	/Imaging/par2_nebd/200129_lp637_wt_tom4,15,60/15,30_2	lp637	200129	wt
503	46718.055	1747.8225	/Imaging/par2_nebd/200129_lp637_wt_tom4,15,60/15,30_2	lp637	200129	wt
504	47002.516	1747.8225	/Imaging/par2_nebd/200129_lp637_wt_tom4,15,60/15,30_2	lp637	200129	wt
505	45628.94	1747.8225	/Imaging/par2_nebd/200129_lp637_wt_tom4,15,60/15,30_2	lp637	200129	wt
506	46594.79	1747.8225	/Imaging/par2_nebd/200129_lp637_wt_tom4,15,60/15,30_2	lp637	200129	wt
507	47256.977	1747.8225	/Imaging/par2_nebd/200129_lp637_wt_tom4,15,60/15,30_2	lp637	200129	wt
508	48860.965	1747.8225	/Imaging/par2_nebd/200129_lp637_wt_tom4,15,60/15,30_2	lp637	200129	wt
509	48852.76	1747.8225	/Imaging/par2_nebd/200129_lp637_wt_tom4,15,60/15,30_2	lp637	200129	wt
510	50299.56	1747.8225	/Imaging/par2_nebd/200129_lp637_wt_tom4,15,60/15,30_2	lp637	200129	wt
511	49499.04	1747.8225	/Imaging/par2_nebd/200129_lp637_wt_tom4,15,60/15,30_2	lp637	200129	wt
512	48475.37	1747.8225	/Imaging/par2_nebd/200129_lp637_wt_tom4,15,60/15,30_2	lp637	200129	wt
513	49376.117	1747.8225	/Imaging/par2_nebd/200129_lp637_wt_tom4,15,60/15,30_2	lp637	200129	wt
514	50143.76	1747.8225	/Imaging/par2_nebd/200129_lp637_wt_tom4,15,60/15,30_2	lp637	200129	wt
515	49651.758	1747.8225	/Imaging/par2_nebd/200129_lp637_wt_tom4,15,60/15,30_2	lp637	200129	wt
516	49728.645	1747.8225	/Imaging/par2_nebd/200129_lp637_wt_tom4,15,60/15,30_2	lp637	200129	wt
517	48382.883	1747.8225	/Imaging/par2_nebd/200129_lp637_wt_tom4,15,60/15,30_2	lp637	200129	wt
518	48647.44	1747.8225	/Imaging/par2_nebd/200129_lp637_wt_tom4,15,60/15,30_2	lp637	200129	wt
519	50577.836	1747.8225	/Imaging/par2_nebd/200129_lp637_wt_tom4,15,60/15,30_2	lp637	200129	wt
520	47542.742	1747.8225	/Imaging/par2_nebd/200129_lp637_wt_tom4,15,60/15,30_2	lp637	200129	wt
521	46962.723	1747.8225	/Imaging/par2_nebd/200129_lp637_wt_tom4,15,60/15,30_2	lp637	200129	wt
522	48357.168	1747.8225	/Imaging/par2_nebd/200129_lp637_wt_tom4,15,60/15,30_2	lp637	200129	wt
0	50035.81	1750.2806	/Imaging/par2_nebd/200129_lp637_wt_tom4,15,60/15,60_	lp637	200129	wt
1	50132.375	1750.2806	/Imaging/par2_nebd/200129_lp637_wt_tom4,15,60/15,60_	lp637	200129	wt
2	49931.938	1750.2806	/Imaging/par2_nebd/200129_lp637_wt_tom4,15,60/15,60_	lp637	200129	wt
3	49950.508	1750.2806	/Imaging/par2_nebd/200129_lp637_wt_tom4,15,60/15,60_	lp637	200129	wt
4	49139.727	1750.2806	/Imaging/par2_nebd/200129_lp637_wt_tom4,15,60/15,60_	lp637	200129	wt
5	50265.293	1750.2806	/Imaging/par2_nebd/200129_lp637_wt_tom4,15,60/15,60_	lp637	200129	wt
6	48004.613	1750.2806	/Imaging/par2_nebd/200129_lp637_wt_tom4,15,60/15,60_	lp637	200129	wt
7	50976.586	1750.2806	/Imaging/par2_nebd/200129_lp637_wt_tom4,15,60/15,60_	lp637	200129	wt
8	51214.66	1750.2806	/Imaging/par2_nebd/200129_lp637_wt_tom4,15,60/15,60_	lp637	200129	wt
9	51467.516	1750.2806	/Imaging/par2_nebd/200129_lp637_wt_tom4,15,60/15,60_	lp637	200129	wt
10	53516.53	1750.2806	/Imaging/par2_nebd/200129_lp637_wt_tom4,15,60/15,60_	lp637	200129	wt
11	53332.0	1750.2806	/Imaging/par2_nebd/200129_lp637_wt_tom4,15,60/15,60_	lp637	200129	wt
12	51133.33	1750.2806	/Imaging/par2_nebd/200129_lp637_wt_tom4,15,60/15,60_	lp637	200129	wt
13	48861.7	1750.2806	/Imaging/par2_nebd/200129_lp637_wt_tom4,15,60/15,60_	lp637	200129	wt
14	47992.86	1750.2806	/Imaging/par2_nebd/200129_lp637_wt_tom4,15,60/15,60_	lp637	200129	wt
15	46680.39	1750.2806	/Imaging/par2_nebd/200129_lp637_wt_tom4,15,60/15,60_	lp637	200129	wt
16	47668.242	1750.2806	/Imaging/par2_nebd/200129_lp637_wt_tom4,15,60/15,60_	lp637	200129	wt
17	48094.477	1750.2806	/Imaging/par2_nebd/200129_lp637_wt_tom4,15,60/15,60_	lp637	200129	wt
18	48179.65	1750.2806	/Imaging/par2_nebd/200129_lp637_wt_tom4,15,60/15,60_	lp637	200129	wt
19	46390.918	1750.2806	/Imaging/par2_nebd/200129_lp637_wt_tom4,15,60/15,60_	lp637	200129	wt
20	48569.566	1750.2806	/Imaging/par2_nebd/200129_lp637_wt_tom4,15,60/15,60_	lp637	200129	wt
21	47904.98	1750.2806	/Imaging/par2_nebd/200129_lp637_wt_tom4,15,60/15,60_	lp637	200129	wt
22	50269.598	1750.2806	/Imaging/par2_nebd/200129_lp637_wt_tom4,15,60/15,60_	lp637	200129	wt
23	48776.33	1750.2806	/Imaging/par2_nebd/200129_lp637_wt_tom4,15,60/15,60_	lp637	200129	wt
24	49485.133	1750.2806	/Imaging/par2_nebd/200129_lp637_wt_tom4,15,60/15,60_	lp637	200129	wt
25	49503.504	1750.2806	/Imaging/par2_nebd/200129_lp637_wt_tom4,15,60/15,60_	lp637	200129	wt
26	47849.844	1750.2806	/Imaging/par2_nebd/200129_lp637_wt_tom4,15,60/15,60_	lp637	200129	wt
27	50432.613	1750.2806	/Imaging/par2_nebd/200129_lp637_wt_tom4,15,60/15,60_	lp637	200129	wt
28	51953.008	1750.2806	/Imaging/par2_nebd/200129_lp637_wt_tom4,15,60/15,60_	lp637	200129	wt
29	52560.992	1750.2806	/Imaging/par2_nebd/200129_lp637_wt_tom4,15,60/15,60_	lp637	200129	wt
30	51892.855	1750.2806	/Imaging/par2_nebd/200129_lp637_wt_tom4,15,60/15,60_	lp637	200129	wt
31	52741.324	1750.2806	/Imaging/par2_nebd/200129_lp637_wt_tom4,15,60/15,60_	lp637	200129	wt
32	50223.254	1750.2806	/Imaging/par2_nebd/200129_lp637_wt_tom4,15,60/15,60_	lp637	200129	wt
33	49508.1	1750.2806	/Imaging/par2_nebd/200129_lp637_wt_tom4,15,60/15,60_	lp637	200129	wt
34	48653.594	1750.2806	/Imaging/par2_nebd/200129_lp637_wt_tom4,15,60/15,60_	lp637	200129	wt
35	46068.688	1750.2806	/Imaging/par2_nebd/200129_lp637_wt_tom4,15,60/15,60_	lp637	200129	wt
36	47224.65	1750.2806	/Imaging/par2_nebd/200129_lp637_wt_tom4,15,60/15,60_	lp637	200129	wt
37	48614.383	1750.2806	/Imaging/par2_nebd/200129_lp637_wt_tom4,15,60/15,60_	lp637	200129	wt
38	47790.332	1750.2806	/Imaging/par2_nebd/200129_lp637_wt_tom4,15,60/15,60_	lp637	200129	wt
39	47311.09	1750.2806	/Imaging/par2_nebd/200129_lp637_wt_tom4,15,60/15,60_	lp637	200129	wt
40	46460.76	1750.2806	/Imaging/par2_nebd/200129_lp637_wt_tom4,15,60/15,60_	lp637	200129	wt
41	46349.246	1750.2806	/Imaging/par2_nebd/200129_lp637_wt_tom4,15,60/15,60_	lp637	200129	wt
42	47232.695	1750.2806	/Imaging/par2_nebd/200129_lp637_wt_tom4,15,60/15,60_	lp637	200129	wt
43	50428.9	1750.2806	/Imaging/par2_nebd/200129_lp637_wt_tom4,15,60/15,60_	lp637	200129	wt
44	50316.875	1750.2806	/Imaging/par2_nebd/200129_lp637_wt_tom4,15,60/15,60_	lp637	200129	wt
45	49837.438	1750.2806	/Imaging/par2_nebd/200129_lp637_wt_tom4,15,60/15,60_	lp637	200129	wt
46	48781.04	1750.2806	/Imaging/par2_nebd/200129_lp637_wt_tom4,15,60/15,60_	lp637	200129	wt
47	47598.28	1750.2806	/Imaging/par2_nebd/200129_lp637_wt_tom4,15,60/15,60_	lp637	200129	wt
48	46555.81	1750.2806	/Imaging/par2_nebd/200129_lp637_wt_tom4,15,60/15,60_	lp637	200129	wt
49	48908.28	1750.2806	/Imaging/par2_nebd/200129_lp637_wt_tom4,15,60/15,60_	lp637	200129	wt
50	49700.082	1750.2806	/Imaging/par2_nebd/200129_lp637_wt_tom4,15,60/15,60_	lp637	200129	wt
51	50315.926	1750.2806	/Imaging/par2_nebd/200129_lp637_wt_tom4,15,60/15,60_	lp637	200129	wt
52	49126.78	1750.2806	/Imaging/par2_nebd/200129_lp637_wt_tom4,15,60/15,60_	lp637	200129	wt
53	47579.066	1750.2806	/Imaging/par2_nebd/200129_lp637_wt_tom4,15,60/15,60_	lp637	200129	wt
54	49748.87	1750.2806	/Imaging/par2_nebd/200129_lp637_wt_tom4,15,60/15,60_	lp637	200129	wt
55	47187.125	1750.2806	/Imaging/par2_nebd/200129_lp637_wt_tom4,15,60/15,60_	lp637	200129	wt
56	45550.445	1750.2806	/Imaging/par2_nebd/200129_lp637_wt_tom4,15,60/15,60_	lp637	200129	wt
57	45630.895	1750.2806	/Imaging/par2_nebd/200129_lp637_wt_tom4,15,60/15,60_	lp637	200129	wt
58	46820.656	1750.2806	/Imaging/par2_nebd/200129_lp637_wt_tom4,15,60/15,60_	lp637	200129	wt
59	47207.457	1750.2806	/Imaging/par2_nebd/200129_lp637_wt_tom4,15,60/15,60_	lp637	200129	wt
60	46772.13	1750.2806	/Imaging/par2_nebd/200129_lp637_wt_tom4,15,60/15,60_	lp637	200129	wt
61	45825.633	1750.2806	/Imaging/par2_nebd/200129_lp637_wt_tom4,15,60/15,60_	lp637	200129	wt
62	43719.445	1750.2806	/Imaging/par2_nebd/200129_lp637_wt_tom4,15,60/15,60_	lp637	200129	wt
63	46539.18	1750.2806	/Imaging/par2_nebd/200129_lp637_wt_tom4,15,60/15,60_	lp637	200129	wt
64	43557.117	1750.2806	/Imaging/par2_nebd/200129_lp637_wt_tom4,15,60/15,60_	lp637	200129	wt
65	43317.34	1750.2806	/Imaging/par2_nebd/200129_lp637_wt_tom4,15,60/15,60_	lp637	200129	wt
66	47505.766	1750.2806	/Imaging/par2_nebd/200129_lp637_wt_tom4,15,60/15,60_	lp637	200129	wt
67	47484.098	1750.2806	/Imaging/par2_nebd/200129_lp637_wt_tom4,15,60/15,60_	lp637	200129	wt
68	46451.664	1750.2806	/Imaging/par2_nebd/200129_lp637_wt_tom4,15,60/15,60_	lp637	200129	wt
69	43185.074	1750.2806	/Imaging/par2_nebd/200129_lp637_wt_tom4,15,60/15,60_	lp637	200129	wt
70	42709.85	1750.2806	/Imaging/par2_nebd/200129_lp637_wt_tom4,15,60/15,60_	lp637	200129	wt
71	42483.68	1750.2806	/Imaging/par2_nebd/200129_lp637_wt_tom4,15,60/15,60_	lp637	200129	wt
72	41090.375	1750.2806	/Imaging/par2_nebd/200129_lp637_wt_tom4,15,60/15,60_	lp637	200129	wt
73	42216.305	1750.2806	/Imaging/par2_nebd/200129_lp637_wt_tom4,15,60/15,60_	lp637	200129	wt
74	43601.113	1750.2806	/Imaging/par2_nebd/200129_lp637_wt_tom4,15,60/15,60_	lp637	200129	wt
75	43971.957	1750.2806	/Imaging/par2_nebd/200129_lp637_wt_tom4,15,60/15,60_	lp637	200129	wt
76	44265.574	1750.2806	/Imaging/par2_nebd/200129_lp637_wt_tom4,15,60/15,60_	lp637	200129	wt
77	43477.887	1750.2806	/Imaging/par2_nebd/200129_lp637_wt_tom4,15,60/15,60_	lp637	200129	wt
78	40810.234	1750.2806	/Imaging/par2_nebd/200129_lp637_wt_tom4,15,60/15,60_	lp637	200129	wt
79	39489.938	1750.2806	/Imaging/par2_nebd/200129_lp637_wt_tom4,15,60/15,60_	lp637	200129	wt
80	37545.523	1750.2806	/Imaging/par2_nebd/200129_lp637_wt_tom4,15,60/15,60_	lp637	200129	wt
81	41769.74	1750.2806	/Imaging/par2_nebd/200129_lp637_wt_tom4,15,60/15,60_	lp637	200129	wt
82	47719.082	1750.2806	/Imaging/par2_nebd/200129_lp637_wt_tom4,15,60/15,60_	lp637	200129	wt
83	46390.336	1750.2806	/Imaging/par2_nebd/200129_lp637_wt_tom4,15,60/15,60_	lp637	200129	wt
84	44535.79	1750.2806	/Imaging/par2_nebd/200129_lp637_wt_tom4,15,60/15,60_	lp637	200129	wt
85	44428.45	1750.2806	/Imaging/par2_nebd/200129_lp637_wt_tom4,15,60/15,60_	lp637	200129	wt
86	42876.37	1750.2806	/Imaging/par2_nebd/200129_lp637_wt_tom4,15,60/15,60_	lp637	200129	wt
87	41321.777	1750.2806	/Imaging/par2_nebd/200129_lp637_wt_tom4,15,60/15,60_	lp637	200129	wt
88	38880.664	1750.2806	/Imaging/par2_nebd/200129_lp637_wt_tom4,15,60/15,60_	lp637	200129	wt
89	42171.79	1750.2806	/Imaging/par2_nebd/200129_lp637_wt_tom4,15,60/15,60_	lp637	200129	wt
90	40720.2	1750.2806	/Imaging/par2_nebd/200129_lp637_wt_tom4,15,60/15,60_	lp637	200129	wt
91	41591.89	1750.2806	/Imaging/par2_nebd/200129_lp637_wt_tom4,15,60/15,60_	lp637	200129	wt
92	39016.855	1750.2806	/Imaging/par2_nebd/200129_lp637_wt_tom4,15,60/15,60_	lp637	200129	wt
93	38204.3	1750.2806	/Imaging/par2_nebd/200129_lp637_wt_tom4,15,60/15,60_	lp637	200129	wt
94	36986.797	1750.2806	/Imaging/par2_nebd/200129_lp637_wt_tom4,15,60/15,60_	lp637	200129	wt
95	33397.965	1750.2806	/Imaging/par2_nebd/200129_lp637_wt_tom4,15,60/15,60_	lp637	200129	wt
96	35821.5	1750.2806	/Imaging/par2_nebd/200129_lp637_wt_tom4,15,60/15,60_	lp637	200129	wt
97	34964.94	1750.2806	/Imaging/par2_nebd/200129_lp637_wt_tom4,15,60/15,60_	lp637	200129	wt
98	34814.34	1750.2806	/Imaging/par2_nebd/200129_lp637_wt_tom4,15,60/15,60_	lp637	200129	wt
99	35269.766	1750.2806	/Imaging/par2_nebd/200129_lp637_wt_tom4,15,60/15,60_	lp637	200129	wt
100	34587.61	1750.2806	/Imaging/par2_nebd/200129_lp637_wt_tom4,15,60/15,60_	lp637	200129	wt
101	35868.684	1750.2806	/Imaging/par2_nebd/200129_lp637_wt_tom4,15,60/15,60_	lp637	200129	wt
102	37089.098	1750.2806	/Imaging/par2_nebd/200129_lp637_wt_tom4,15,60/15,60_	lp637	200129	wt
103	38383.87	1750.2806	/Imaging/par2_nebd/200129_lp637_wt_tom4,15,60/15,60_	lp637	200129	wt
104	36846.918	1750.2806	/Imaging/par2_nebd/200129_lp637_wt_tom4,15,60/15,60_	lp637	200129	wt
105	36491.164	1750.2806	/Imaging/par2_nebd/200129_lp637_wt_tom4,15,60/15,60_	lp637	200129	wt
106	36317.8	1750.2806	/Imaging/par2_nebd/200129_lp637_wt_tom4,15,60/15,60_	lp637	200129	wt
107	34729.516	1750.2806	/Imaging/par2_nebd/200129_lp637_wt_tom4,15,60/15,60_	lp637	200129	wt
108	35057.004	1750.2806	/Imaging/par2_nebd/200129_lp637_wt_tom4,15,60/15,60_	lp637	200129	wt
109	34575.87	1750.2806	/Imaging/par2_nebd/200129_lp637_wt_tom4,15,60/15,60_	lp637	200129	wt
110	32844.633	1750.2806	/Imaging/par2_nebd/200129_lp637_wt_tom4,15,60/15,60_	lp637	200129	wt
111	32206.135	1750.2806	/Imaging/par2_nebd/200129_lp637_wt_tom4,15,60/15,60_	lp637	200129	wt
112	30683.168	1750.2806	/Imaging/par2_nebd/200129_lp637_wt_tom4,15,60/15,60_	lp637	200129	wt
113	30542.73	1750.2806	/Imaging/par2_nebd/200129_lp637_wt_tom4,15,60/15,60_	lp637	200129	wt
114	29267.305	1750.2806	/Imaging/par2_nebd/200129_lp637_wt_tom4,15,60/15,60_	lp637	200129	wt
115	28871.387	1750.2806	/Imaging/par2_nebd/200129_lp637_wt_tom4,15,60/15,60_	lp637	200129	wt
116	27783.045	1750.2806	/Imaging/par2_nebd/200129_lp637_wt_tom4,15,60/15,60_	lp637	200129	wt
117	27626.604	1750.2806	/Imaging/par2_nebd/200129_lp637_wt_tom4,15,60/15,60_	lp637	200129	wt
118	27698.854	1750.2806	/Imaging/par2_nebd/200129_lp637_wt_tom4,15,60/15,60_	lp637	200129	wt
119	26029.982	1750.2806	/Imaging/par2_nebd/200129_lp637_wt_tom4,15,60/15,60_	lp637	200129	wt
120	25018.807	1750.2806	/Imaging/par2_nebd/200129_lp637_wt_tom4,15,60/15,60_	lp637	200129	wt
121	23212.229	1750.2806	/Imaging/par2_nebd/200129_lp637_wt_tom4,15,60/15,60_	lp637	200129	wt
122	23488.432	1750.2806	/Imaging/par2_nebd/200129_lp637_wt_tom4,15,60/15,60_	lp637	200129	wt
123	24631.557	1750.2806	/Imaging/par2_nebd/200129_lp637_wt_tom4,15,60/15,60_	lp637	200129	wt
124	23384.277	1750.2806	/Imaging/par2_nebd/200129_lp637_wt_tom4,15,60/15,60_	lp637	200129	wt
125	24125.72	1750.2806	/Imaging/par2_nebd/200129_lp637_wt_tom4,15,60/15,60_	lp637	200129	wt
126	23020.262	1750.2806	/Imaging/par2_nebd/200129_lp637_wt_tom4,15,60/15,60_	lp637	200129	wt
127	21143.883	1750.2806	/Imaging/par2_nebd/200129_lp637_wt_tom4,15,60/15,60_	lp637	200129	wt
128	20129.758	1750.2806	/Imaging/par2_nebd/200129_lp637_wt_tom4,15,60/15,60_	lp637	200129	wt
129	17182.404	1750.2806	/Imaging/par2_nebd/200129_lp637_wt_tom4,15,60/15,60_	lp637	200129	wt
130	16542.273	1750.2806	/Imaging/par2_nebd/200129_lp637_wt_tom4,15,60/15,60_	lp637	200129	wt
131	16057.944	1750.2806	/Imaging/par2_nebd/200129_lp637_wt_tom4,15,60/15,60_	lp637	200129	wt
132	14566.83	1750.2806	/Imaging/par2_nebd/200129_lp637_wt_tom4,15,60/15,60_	lp637	200129	wt
133	15171.597	1750.2806	/Imaging/par2_nebd/200129_lp637_wt_tom4,15,60/15,60_	lp637	200129	wt
134	14301.167	1750.2806	/Imaging/par2_nebd/200129_lp637_wt_tom4,15,60/15,60_	lp637	200129	wt
135	13830.345	1750.2806	/Imaging/par2_nebd/200129_lp637_wt_tom4,15,60/15,60_	lp637	200129	wt
136	11079.3	1750.2806	/Imaging/par2_nebd/200129_lp637_wt_tom4,15,60/15,60_	lp637	200129	wt
137	11308.478	1750.2806	/Imaging/par2_nebd/200129_lp637_wt_tom4,15,60/15,60_	lp637	200129	wt
138	11136.359	1750.2806	/Imaging/par2_nebd/200129_lp637_wt_tom4,15,60/15,60_	lp637	200129	wt
139	9783.648	1750.2806	/Imaging/par2_nebd/200129_lp637_wt_tom4,15,60/15,60_	lp637	200129	wt
140	9208.086	1750.2806	/Imaging/par2_nebd/200129_lp637_wt_tom4,15,60/15,60_	lp637	200129	wt
141	8565.978	1750.2806	/Imaging/par2_nebd/200129_lp637_wt_tom4,15,60/15,60_	lp637	200129	wt
142	9563.154	1750.2806	/Imaging/par2_nebd/200129_lp637_wt_tom4,15,60/15,60_	lp637	200129	wt
143	9174.029	1750.2806	/Imaging/par2_nebd/200129_lp637_wt_tom4,15,60/15,60_	lp637	200129	wt
144	6891.3613	1750.2806	/Imaging/par2_nebd/200129_lp637_wt_tom4,15,60/15,60_	lp637	200129	wt
145	6889.774	1750.2806	/Imaging/par2_nebd/200129_lp637_wt_tom4,15,60/15,60_	lp637	200129	wt
146	7022.2656	1750.2806	/Imaging/par2_nebd/200129_lp637_wt_tom4,15,60/15,60_	lp637	200129	wt
147	6339.76	1750.2806	/Imaging/par2_nebd/200129_lp637_wt_tom4,15,60/15,60_	lp637	200129	wt
148	5572.1567	1750.2806	/Imaging/par2_nebd/200129_lp637_wt_tom4,15,60/15,60_	lp637	200129	wt
149	-24.838688	1750.2806	/Imaging/par2_nebd/200129_lp637_wt_tom4,15,60/15,60_	lp637	200129	wt
150	-26.740543	1750.2806	/Imaging/par2_nebd/200129_lp637_wt_tom4,15,60/15,60_	lp637	200129	wt
151	-27.589958	1750.2806	/Imaging/par2_nebd/200129_lp637_wt_tom4,15,60/15,60_	lp637	200129	wt
152	-25.455584	1750.2806	/Imaging/par2_nebd/200129_lp637_wt_tom4,15,60/15,60_	lp637	200129	wt
153	-29.191439	1750.2806	/Imaging/par2_nebd/200129_lp637_wt_tom4,15,60/15,60_	lp637	200129	wt
154	-35.101307	1750.2806	/Imaging/par2_nebd/200129_lp637_wt_tom4,15,60/15,60_	lp637	200129	wt
155	-41.624237	1750.2806	/Imaging/par2_nebd/200129_lp637_wt_tom4,15,60/15,60_	lp637	200129	wt
156	-31.154749	1750.2806	/Imaging/par2_nebd/200129_lp637_wt_tom4,15,60/15,60_	lp637	200129	wt
157	-40.842953	1750.2806	/Imaging/par2_nebd/200129_lp637_wt_tom4,15,60/15,60_	lp637	200129	wt
158	-41.42384	1750.2806	/Imaging/par2_nebd/200129_lp637_wt_tom4,15,60/15,60_	lp637	200129	wt
159	-39.763016	1750.2806	/Imaging/par2_nebd/200129_lp637_wt_tom4,15,60/15,60_	lp637	200129	wt
160	-49.043102	1750.2806	/Imaging/par2_nebd/200129_lp637_wt_tom4,15,60/15,60_	lp637	200129	wt
161	-51.794308	1750.2806	/Imaging/par2_nebd/200129_lp637_wt_tom4,15,60/15,60_	lp637	200129	wt
162	-45.22742	1750.2806	/Imaging/par2_nebd/200129_lp637_wt_tom4,15,60/15,60_	lp637	200129	wt
163	-41.089005	1750.2806	/Imaging/par2_nebd/200129_lp637_wt_tom4,15,60/15,60_	lp637	200129	wt
164	-50.62538	1750.2806	/Imaging/par2_nebd/200129_lp637_wt_tom4,15,60/15,60_	lp637	200129	wt
165	-50.76357	1750.2806	/Imaging/par2_nebd/200129_lp637_wt_tom4,15,60/15,60_	lp637	200129	wt
166	-52.663628	1750.2806	/Imaging/par2_nebd/200129_lp637_wt_tom4,15,60/15,60_	lp637	200129	wt
167	-58.368057	1750.2806	/Imaging/par2_nebd/200129_lp637_wt_tom4,15,60/15,60_	lp637	200129	wt
168	-103.6674	1750.2806	/Imaging/par2_nebd/200129_lp637_wt_tom4,15,60/15,60_	lp637	200129	wt
169	-44.522385	1750.2806	/Imaging/par2_nebd/200129_lp637_wt_tom4,15,60/15,60_	lp637	200129	wt
170	-72.61868	1750.2806	/Imaging/par2_nebd/200129_lp637_wt_tom4,15,60/15,60_	lp637	200129	wt
171	-41.6436	1750.2806	/Imaging/par2_nebd/200129_lp637_wt_tom4,15,60/15,60_	lp637	200129	wt
172	-60.619812	1750.2806	/Imaging/par2_nebd/200129_lp637_wt_tom4,15,60/15,60_	lp637	200129	wt
173	-44.518097	1750.2806	/Imaging/par2_nebd/200129_lp637_wt_tom4,15,60/15,60_	lp637	200129	wt
174	-60.702316	1750.2806	/Imaging/par2_nebd/200129_lp637_wt_tom4,15,60/15,60_	lp637	200129	wt
175	-68.87694	1750.2806	/Imaging/par2_nebd/200129_lp637_wt_tom4,15,60/15,60_	lp637	200129	wt
176	-51.209072	1750.2806	/Imaging/par2_nebd/200129_lp637_wt_tom4,15,60/15,60_	lp637	200129	wt
177	-41.774902	1750.2806	/Imaging/par2_nebd/200129_lp637_wt_tom4,15,60/15,60_	lp637	200129	wt
178	-58.168526	1750.2806	/Imaging/par2_nebd/200129_lp637_wt_tom4,15,60/15,60_	lp637	200129	wt
179	-82.26138	1750.2806	/Imaging/par2_nebd/200129_lp637_wt_tom4,15,60/15,60_	lp637	200129	wt
180	-77.07427	1750.2806	/Imaging/par2_nebd/200129_lp637_wt_tom4,15,60/15,60_	lp637	200129	wt
181	-140.39474	1750.2806	/Imaging/par2_nebd/200129_lp637_wt_tom4,15,60/15,60_	lp637	200129	wt
182	-69.79851	1750.2806	/Imaging/par2_nebd/200129_lp637_wt_tom4,15,60/15,60_	lp637	200129	wt
183	-123.87732	1750.2806	/Imaging/par2_nebd/200129_lp637_wt_tom4,15,60/15,60_	lp637	200129	wt
184	-80.850876	1750.2806	/Imaging/par2_nebd/200129_lp637_wt_tom4,15,60/15,60_	lp637	200129	wt
185	-81.28981	1750.2806	/Imaging/par2_nebd/200129_lp637_wt_tom4,15,60/15,60_	lp637	200129	wt
186	-233.60548	1750.2806	/Imaging/par2_nebd/200129_lp637_wt_tom4,15,60/15,60_	lp637	200129	wt
187	-61.9827	1750.2806	/Imaging/par2_nebd/200129_lp637_wt_tom4,15,60/15,60_	lp637	200129	wt
188	-84.283646	1750.2806	/Imaging/par2_nebd/200129_lp637_wt_tom4,15,60/15,60_	lp637	200129	wt
189	-80.79735	1750.2806	/Imaging/par2_nebd/200129_lp637_wt_tom4,15,60/15,60_	lp637	200129	wt
190	-72.13069	1750.2806	/Imaging/par2_nebd/200129_lp637_wt_tom4,15,60/15,60_	lp637	200129	wt
191	-46.30544	1750.2806	/Imaging/par2_nebd/200129_lp637_wt_tom4,15,60/15,60_	lp637	200129	wt
192	-74.29186	1750.2806	/Imaging/par2_nebd/200129_lp637_wt_tom4,15,60/15,60_	lp637	200129	wt
193	-53.122837	1750.2806	/Imaging/par2_nebd/200129_lp637_wt_tom4,15,60/15,60_	lp637	200129	wt
194	-73.21674	1750.2806	/Imaging/par2_nebd/200129_lp637_wt_tom4,15,60/15,60_	lp637	200129	wt
195	-104.597824	1750.2806	/Imaging/par2_nebd/200129_lp637_wt_tom4,15,60/15,60_	lp637	200129	wt
196	-80.5859	1750.2806	/Imaging/par2_nebd/200129_lp637_wt_tom4,15,60/15,60_	lp637	200129	wt
197	-576.00165	1750.2806	/Imaging/par2_nebd/200129_lp637_wt_tom4,15,60/15,60_	lp637	200129	wt
198	-120.23476	1750.2806	/Imaging/par2_nebd/200129_lp637_wt_tom4,15,60/15,60_	lp637	200129	wt
199	-140.87445	1750.2806	/Imaging/par2_nebd/200129_lp637_wt_tom4,15,60/15,60_	lp637	200129	wt
200	-50.114616	1750.2806	/Imaging/par2_nebd/200129_lp637_wt_tom4,15,60/15,60_	lp637	200129	wt
201	-216.85176	1750.2806	/Imaging/par2_nebd/200129_lp637_wt_tom4,15,60/15,60_	lp637	200129	wt
202	-124.34551	1750.2806	/Imaging/par2_nebd/200129_lp637_wt_tom4,15,60/15,60_	lp637	200129	wt
203	-66.65858	1750.2806	/Imaging/par2_nebd/200129_lp637_wt_tom4,15,60/15,60_	lp637	200129	wt
204	-439.15915	1750.2806	/Imaging/par2_nebd/200129_lp637_wt_tom4,15,60/15,60_	lp637	200129	wt
205	-52.62643	1750.2806	/Imaging/par2_nebd/200129_lp637_wt_tom4,15,60/15,60_	lp637	200129	wt
206	-92.7357	1750.2806	/Imaging/par2_nebd/200129_lp637_wt_tom4,15,60/15,60_	lp637	200129	wt
207	-56.037853	1750.2806	/Imaging/par2_nebd/200129_lp637_wt_tom4,15,60/15,60_	lp637	200129	wt
208	-66.369225	1750.2806	/Imaging/par2_nebd/200129_lp637_wt_tom4,15,60/15,60_	lp637	200129	wt
209	-64.918236	1750.2806	/Imaging/par2_nebd/200129_lp637_wt_tom4,15,60/15,60_	lp637	200129	wt
210	-207.20921	1750.2806	/Imaging/par2_nebd/200129_lp637_wt_tom4,15,60/15,60_	lp637	200129	wt
211	-73.93974	1750.2806	/Imaging/par2_nebd/200129_lp637_wt_tom4,15,60/15,60_	lp637	200129	wt
212	-224.43806	1750.2806	/Imaging/par2_nebd/200129_lp637_wt_tom4,15,60/15,60_	lp637	200129	wt
213	-176.50403	1750.2806	/Imaging/par2_nebd/200129_lp637_wt_tom4,15,60/15,60_	lp637	200129	wt
214	-84.63889	1750.2806	/Imaging/par2_nebd/200129_lp637_wt_tom4,15,60/15,60_	lp637	200129	wt
215	-138.94466	1750.2806	/Imaging/par2_nebd/200129_lp637_wt_tom4,15,60/15,60_	lp637	200129	wt
216	-122.59171	1750.2806	/Imaging/par2_nebd/200129_lp637_wt_tom4,15,60/15,60_	lp637	200129	wt
217	-642.25073	1750.2806	/Imaging/par2_nebd/200129_lp637_wt_tom4,15,60/15,60_	lp637	200129	wt
218	-189.46475	1750.2806	/Imaging/par2_nebd/200129_lp637_wt_tom4,15,60/15,60_	lp637	200129	wt
219	-105.40883	1750.2806	/Imaging/par2_nebd/200129_lp637_wt_tom4,15,60/15,60_	lp637	200129	wt
220	-176.9138	1750.2806	/Imaging/par2_nebd/200129_lp637_wt_tom4,15,60/15,60_	lp637	200129	wt
221	-104.158966	1750.2806	/Imaging/par2_nebd/200129_lp637_wt_tom4,15,60/15,60_	lp637	200129	wt
222	-151.76665	1750.2806	/Imaging/par2_nebd/200129_lp637_wt_tom4,15,60/15,60_	lp637	200129	wt
223	-117.18516	1750.2806	/Imaging/par2_nebd/200129_lp637_wt_tom4,15,60/15,60_	lp637	200129	wt
224	-133.78091	1750.2806	/Imaging/par2_nebd/200129_lp637_wt_tom4,15,60/15,60_	lp637	200129	wt
225	-723.63806	1750.2806	/Imaging/par2_nebd/200129_lp637_wt_tom4,15,60/15,60_	lp637	200129	wt
226	-365.56445	1750.2806	/Imaging/par2_nebd/200129_lp637_wt_tom4,15,60/15,60_	lp637	200129	wt
227	-725.4839	1750.2806	/Imaging/par2_nebd/200129_lp637_wt_tom4,15,60/15,60_	lp637	200129	wt
228	-721.4342	1750.2806	/Imaging/par2_nebd/200129_lp637_wt_tom4,15,60/15,60_	lp637	200129	wt
229	-172.61954	1750.2806	/Imaging/par2_nebd/200129_lp637_wt_tom4,15,60/15,60_	lp637	200129	wt
230	-539.6694	1750.2806	/Imaging/par2_nebd/200129_lp637_wt_tom4,15,60/15,60_	lp637	200129	wt
231	-725.1342	1750.2806	/Imaging/par2_nebd/200129_lp637_wt_tom4,15,60/15,60_	lp637	200129	wt
232	-89.21435	1750.2806	/Imaging/par2_nebd/200129_lp637_wt_tom4,15,60/15,60_	lp637	200129	wt
233	-144.60419	1750.2806	/Imaging/par2_nebd/200129_lp637_wt_tom4,15,60/15,60_	lp637	200129	wt
234	-170.59596	1750.2806	/Imaging/par2_nebd/200129_lp637_wt_tom4,15,60/15,60_	lp637	200129	wt
235	-157.81761	1750.2806	/Imaging/par2_nebd/200129_lp637_wt_tom4,15,60/15,60_	lp637	200129	wt
236	-92.97464	1750.2806	/Imaging/par2_nebd/200129_lp637_wt_tom4,15,60/15,60_	lp637	200129	wt
237	-95.91845	1750.2806	/Imaging/par2_nebd/200129_lp637_wt_tom4,15,60/15,60_	lp637	200129	wt
238	-536.6726	1750.2806	/Imaging/par2_nebd/200129_lp637_wt_tom4,15,60/15,60_	lp637	200129	wt
239	-186.42592	1750.2806	/Imaging/par2_nebd/200129_lp637_wt_tom4,15,60/15,60_	lp637	200129	wt
240	-110.35938	1750.2806	/Imaging/par2_nebd/200129_lp637_wt_tom4,15,60/15,60_	lp637	200129	wt
241	-149.90088	1750.2806	/Imaging/par2_nebd/200129_lp637_wt_tom4,15,60/15,60_	lp637	200129	wt
242	-725.44684	1750.2806	/Imaging/par2_nebd/200129_lp637_wt_tom4,15,60/15,60_	lp637	200129	wt
243	-697.14355	1750.2806	/Imaging/par2_nebd/200129_lp637_wt_tom4,15,60/15,60_	lp637	200129	wt
244	-724.3168	1750.2806	/Imaging/par2_nebd/200129_lp637_wt_tom4,15,60/15,60_	lp637	200129	wt
245	-723.28864	1750.2806	/Imaging/par2_nebd/200129_lp637_wt_tom4,15,60/15,60_	lp637	200129	wt
246	-631.0149	1750.2806	/Imaging/par2_nebd/200129_lp637_wt_tom4,15,60/15,60_	lp637	200129	wt
247	-213.61656	1750.2806	/Imaging/par2_nebd/200129_lp637_wt_tom4,15,60/15,60_	lp637	200129	wt
248	-309.56995	1750.2806	/Imaging/par2_nebd/200129_lp637_wt_tom4,15,60/15,60_	lp637	200129	wt
249	-623.6893	1750.2806	/Imaging/par2_nebd/200129_lp637_wt_tom4,15,60/15,60_	lp637	200129	wt
250	-683.3318	1750.2806	/Imaging/par2_nebd/200129_lp637_wt_tom4,15,60/15,60_	lp637	200129	wt
251	-717.5958	1750.2806	/Imaging/par2_nebd/200129_lp637_wt_tom4,15,60/15,60_	lp637	200129	wt
252	-624.18176	1750.2806	/Imaging/par2_nebd/200129_lp637_wt_tom4,15,60/15,60_	lp637	200129	wt
253	-148.25627	1750.2806	/Imaging/par2_nebd/200129_lp637_wt_tom4,15,60/15,60_	lp637	200129	wt
254	-713.7087	1750.2806	/Imaging/par2_nebd/200129_lp637_wt_tom4,15,60/15,60_	lp637	200129	wt
255	-641.764	1750.2806	/Imaging/par2_nebd/200129_lp637_wt_tom4,15,60/15,60_	lp637	200129	wt
256	-725.4134	1750.2806	/Imaging/par2_nebd/200129_lp637_wt_tom4,15,60/15,60_	lp637	200129	wt
257	-725.48395	1750.2806	/Imaging/par2_nebd/200129_lp637_wt_tom4,15,60/15,60_	lp637	200129	wt
258	-725.4827	1750.2806	/Imaging/par2_nebd/200129_lp637_wt_tom4,15,60/15,60_	lp637	200129	wt
259	-725.4838	1750.2806	/Imaging/par2_nebd/200129_lp637_wt_tom4,15,60/15,60_	lp637	200129	wt
260	-723.98016	1750.2806	/Imaging/par2_nebd/200129_lp637_wt_tom4,15,60/15,60_	lp637	200129	wt
261	-725.482	1750.2806	/Imaging/par2_nebd/200129_lp637_wt_tom4,15,60/15,60_	lp637	200129	wt
262	-725.41986	1750.2806	/Imaging/par2_nebd/200129_lp637_wt_tom4,15,60/15,60_	lp637	200129	wt
263	-317.2395	1750.2806	/Imaging/par2_nebd/200129_lp637_wt_tom4,15,60/15,60_	lp637	200129	wt
264	-720.73016	1750.2806	/Imaging/par2_nebd/200129_lp637_wt_tom4,15,60/15,60_	lp637	200129	wt
265	-725.42487	1750.2806	/Imaging/par2_nebd/200129_lp637_wt_tom4,15,60/15,60_	lp637	200129	wt
266	-643.7452	1750.2806	/Imaging/par2_nebd/200129_lp637_wt_tom4,15,60/15,60_	lp637	200129	wt
267	-725.4839	1750.2806	/Imaging/par2_nebd/200129_lp637_wt_tom4,15,60/15,60_	lp637	200129	wt
268	-624.86163	1750.2806	/Imaging/par2_nebd/200129_lp637_wt_tom4,15,60/15,60_	lp637	200129	wt
269	-356.3862	1750.2806	/Imaging/par2_nebd/200129_lp637_wt_tom4,15,60/15,60_	lp637	200129	wt
270	-636.94556	1750.2806	/Imaging/par2_nebd/200129_lp637_wt_tom4,15,60/15,60_	lp637	200129	wt
271	-722.8559	1750.2806	/Imaging/par2_nebd/200129_lp637_wt_tom4,15,60/15,60_	lp637	200129	wt
272	-725.4839	1750.2806	/Imaging/par2_nebd/200129_lp637_wt_tom4,15,60/15,60_	lp637	200129	wt
273	-725.4804	1750.2806	/Imaging/par2_nebd/200129_lp637_wt_tom4,15,60/15,60_	lp637	200129	wt
274	-259.05093	1750.2806	/Imaging/par2_nebd/200129_lp637_wt_tom4,15,60/15,60_	lp637	200129	wt
275	-725.4839	1750.2806	/Imaging/par2_nebd/200129_lp637_wt_tom4,15,60/15,60_	lp637	200129	wt
276	-725.4834	1750.2806	/Imaging/par2_nebd/200129_lp637_wt_tom4,15,60/15,60_	lp637	200129	wt
277	-725.23676	1750.2806	/Imaging/par2_nebd/200129_lp637_wt_tom4,15,60/15,60_	lp637	200129	wt
278	-668.82196	1750.2806	/Imaging/par2_nebd/200129_lp637_wt_tom4,15,60/15,60_	lp637	200129	wt
279	-725.4053	1750.2806	/Imaging/par2_nebd/200129_lp637_wt_tom4,15,60/15,60_	lp637	200129	wt
280	-725.4839	1750.2806	/Imaging/par2_nebd/200129_lp637_wt_tom4,15,60/15,60_	lp637	200129	wt
281	-704.21814	1750.2806	/Imaging/par2_nebd/200129_lp637_wt_tom4,15,60/15,60_	lp637	200129	wt
282	-612.37146	1750.2806	/Imaging/par2_nebd/200129_lp637_wt_tom4,15,60/15,60_	lp637	200129	wt
283	-698.21484	1750.2806	/Imaging/par2_nebd/200129_lp637_wt_tom4,15,60/15,60_	lp637	200129	wt
284	-725.29443	1750.2806	/Imaging/par2_nebd/200129_lp637_wt_tom4,15,60/15,60_	lp637	200129	wt
285	-660.2033	1750.2806	/Imaging/par2_nebd/200129_lp637_wt_tom4,15,60/15,60_	lp637	200129	wt
286	-725.4835	1750.2806	/Imaging/par2_nebd/200129_lp637_wt_tom4,15,60/15,60_	lp637	200129	wt
287	-685.4295	1750.2806	/Imaging/par2_nebd/200129_lp637_wt_tom4,15,60/15,60_	lp637	200129	wt
288	-724.5619	1750.2806	/Imaging/par2_nebd/200129_lp637_wt_tom4,15,60/15,60_	lp637	200129	wt
289	-710.95557	1750.2806	/Imaging/par2_nebd/200129_lp637_wt_tom4,15,60/15,60_	lp637	200129	wt
290	-725.2698	1750.2806	/Imaging/par2_nebd/200129_lp637_wt_tom4,15,60/15,60_	lp637	200129	wt
291	-725.476	1750.2806	/Imaging/par2_nebd/200129_lp637_wt_tom4,15,60/15,60_	lp637	200129	wt
292	-521.3573	1750.2806	/Imaging/par2_nebd/200129_lp637_wt_tom4,15,60/15,60_	lp637	200129	wt
293	-643.27435	1750.2806	/Imaging/par2_nebd/200129_lp637_wt_tom4,15,60/15,60_	lp637	200129	wt
294	-725.48083	1750.2806	/Imaging/par2_nebd/200129_lp637_wt_tom4,15,60/15,60_	lp637	200129	wt
295	-180.40036	1750.2806	/Imaging/par2_nebd/200129_lp637_wt_tom4,15,60/15,60_	lp637	200129	wt
296	-725.4839	1750.2806	/Imaging/par2_nebd/200129_lp637_wt_tom4,15,60/15,60_	lp637	200129	wt
297	-723.3519	1750.2806	/Imaging/par2_nebd/200129_lp637_wt_tom4,15,60/15,60_	lp637	200129	wt
298	-717.20984	1750.2806	/Imaging/par2_nebd/200129_lp637_wt_tom4,15,60/15,60_	lp637	200129	wt
299	-725.44037	1750.2806	/Imaging/par2_nebd/200129_lp637_wt_tom4,15,60/15,60_	lp637	200129	wt
300	-725.4839	1750.2806	/Imaging/par2_nebd/200129_lp637_wt_tom4,15,60/15,60_	lp637	200129	wt
301	-177.10954	1750.2806	/Imaging/par2_nebd/200129_lp637_wt_tom4,15,60/15,60_	lp637	200129	wt
302	-713.79504	1750.2806	/Imaging/par2_nebd/200129_lp637_wt_tom4,15,60/15,60_	lp637	200129	wt
303	-354.21716	1750.2806	/Imaging/par2_nebd/200129_lp637_wt_tom4,15,60/15,60_	lp637	200129	wt
304	-709.58887	1750.2806	/Imaging/par2_nebd/200129_lp637_wt_tom4,15,60/15,60_	lp637	200129	wt
305	-725.2649	1750.2806	/Imaging/par2_nebd/200129_lp637_wt_tom4,15,60/15,60_	lp637	200129	wt
306	-725.4838	1750.2806	/Imaging/par2_nebd/200129_lp637_wt_tom4,15,60/15,60_	lp637	200129	wt
307	-725.4832	1750.2806	/Imaging/par2_nebd/200129_lp637_wt_tom4,15,60/15,60_	lp637	200129	wt
308	-697.4566	1750.2806	/Imaging/par2_nebd/200129_lp637_wt_tom4,15,60/15,60_	lp637	200129	wt
309	-719.8529	1750.2806	/Imaging/par2_nebd/200129_lp637_wt_tom4,15,60/15,60_	lp637	200129	wt
310	-721.35895	1750.2806	/Imaging/par2_nebd/200129_lp637_wt_tom4,15,60/15,60_	lp637	200129	wt
311	-629.2413	1750.2806	/Imaging/par2_nebd/200129_lp637_wt_tom4,15,60/15,60_	lp637	200129	wt
312	-725.4837	1750.2806	/Imaging/par2_nebd/200129_lp637_wt_tom4,15,60/15,60_	lp637	200129	wt
313	-702.2953	1750.2806	/Imaging/par2_nebd/200129_lp637_wt_tom4,15,60/15,60_	lp637	200129	wt
314	-100.93966	1750.2806	/Imaging/par2_nebd/200129_lp637_wt_tom4,15,60/15,60_	lp637	200129	wt
315	-291.3729	1750.2806	/Imaging/par2_nebd/200129_lp637_wt_tom4,15,60/15,60_	lp637	200129	wt
316	-528.32117	1750.2806	/Imaging/par2_nebd/200129_lp637_wt_tom4,15,60/15,60_	lp637	200129	wt
317	-305.9217	1750.2806	/Imaging/par2_nebd/200129_lp637_wt_tom4,15,60/15,60_	lp637	200129	wt
318	-723.3588	1750.2806	/Imaging/par2_nebd/200129_lp637_wt_tom4,15,60/15,60_	lp637	200129	wt
319	-627.5762	1750.2806	/Imaging/par2_nebd/200129_lp637_wt_tom4,15,60/15,60_	lp637	200129	wt
320	-214.7311	1750.2806	/Imaging/par2_nebd/200129_lp637_wt_tom4,15,60/15,60_	lp637	200129	wt
321	-470.52014	1750.2806	/Imaging/par2_nebd/200129_lp637_wt_tom4,15,60/15,60_	lp637	200129	wt
322	-725.48395	1750.2806	/Imaging/par2_nebd/200129_lp637_wt_tom4,15,60/15,60_	lp637	200129	wt
323	-725.48376	1750.2806	/Imaging/par2_nebd/200129_lp637_wt_tom4,15,60/15,60_	lp637	200129	wt
324	-265.93463	1750.2806	/Imaging/par2_nebd/200129_lp637_wt_tom4,15,60/15,60_	lp637	200129	wt
325	-573.2156	1750.2806	/Imaging/par2_nebd/200129_lp637_wt_tom4,15,60/15,60_	lp637	200129	wt
326	-264.15762	1750.2806	/Imaging/par2_nebd/200129_lp637_wt_tom4,15,60/15,60_	lp637	200129	wt
327	-165.9616	1750.2806	/Imaging/par2_nebd/200129_lp637_wt_tom4,15,60/15,60_	lp637	200129	wt
328	-161.06361	1750.2806	/Imaging/par2_nebd/200129_lp637_wt_tom4,15,60/15,60_	lp637	200129	wt
329	-336.68744	1750.2806	/Imaging/par2_nebd/200129_lp637_wt_tom4,15,60/15,60_	lp637	200129	wt
330	-533.1273	1750.2806	/Imaging/par2_nebd/200129_lp637_wt_tom4,15,60/15,60_	lp637	200129	wt
331	-195.19185	1750.2806	/Imaging/par2_nebd/200129_lp637_wt_tom4,15,60/15,60_	lp637	200129	wt
332	-301.99637	1750.2806	/Imaging/par2_nebd/200129_lp637_wt_tom4,15,60/15,60_	lp637	200129	wt
333	-200.98637	1750.2806	/Imaging/par2_nebd/200129_lp637_wt_tom4,15,60/15,60_	lp637	200129	wt
334	-285.7739	1750.2806	/Imaging/par2_nebd/200129_lp637_wt_tom4,15,60/15,60_	lp637	200129	wt
335	-147.19048	1750.2806	/Imaging/par2_nebd/200129_lp637_wt_tom4,15,60/15,60_	lp637	200129	wt
336	-724.91785	1750.2806	/Imaging/par2_nebd/200129_lp637_wt_tom4,15,60/15,60_	lp637	200129	wt
337	-255.39041	1750.2806	/Imaging/par2_nebd/200129_lp637_wt_tom4,15,60/15,60_	lp637	200129	wt
338	-628.03467	1750.2806	/Imaging/par2_nebd/200129_lp637_wt_tom4,15,60/15,60_	lp637	200129	wt
339	-680.03033	1750.2806	/Imaging/par2_nebd/200129_lp637_wt_tom4,15,60/15,60_	lp637	200129	wt
340	-112.651985	1750.2806	/Imaging/par2_nebd/200129_lp637_wt_tom4,15,60/15,60_	lp637	200129	wt
341	-84.66296	1750.2806	/Imaging/par2_nebd/200129_lp637_wt_tom4,15,60/15,60_	lp637	200129	wt
342	-78.26142	1750.2806	/Imaging/par2_nebd/200129_lp637_wt_tom4,15,60/15,60_	lp637	200129	wt
343	-90.908005	1750.2806	/Imaging/par2_nebd/200129_lp637_wt_tom4,15,60/15,60_	lp637	200129	wt
344	-668.8621	1750.2806	/Imaging/par2_nebd/200129_lp637_wt_tom4,15,60/15,60_	lp637	200129	wt
345	-139.05042	1750.2806	/Imaging/par2_nebd/200129_lp637_wt_tom4,15,60/15,60_	lp637	200129	wt
346	-335.95398	1750.2806	/Imaging/par2_nebd/200129_lp637_wt_tom4,15,60/15,60_	lp637	200129	wt
347	-97.610016	1750.2806	/Imaging/par2_nebd/200129_lp637_wt_tom4,15,60/15,60_	lp637	200129	wt
348	-187.36536	1750.2806	/Imaging/par2_nebd/200129_lp637_wt_tom4,15,60/15,60_	lp637	200129	wt
349	-138.81767	1750.2806	/Imaging/par2_nebd/200129_lp637_wt_tom4,15,60/15,60_	lp637	200129	wt
350	-150.60504	1750.2806	/Imaging/par2_nebd/200129_lp637_wt_tom4,15,60/15,60_	lp637	200129	wt
351	-94.6673	1750.2806	/Imaging/par2_nebd/200129_lp637_wt_tom4,15,60/15,60_	lp637	200129	wt
352	-102.28254	1750.2806	/Imaging/par2_nebd/200129_lp637_wt_tom4,15,60/15,60_	lp637	200129	wt
353	-196.19489	1750.2806	/Imaging/par2_nebd/200129_lp637_wt_tom4,15,60/15,60_	lp637	200129	wt
354	-90.225044	1750.2806	/Imaging/par2_nebd/200129_lp637_wt_tom4,15,60/15,60_	lp637	200129	wt
355	-68.02508	1750.2806	/Imaging/par2_nebd/200129_lp637_wt_tom4,15,60/15,60_	lp637	200129	wt
356	-62.186714	1750.2806	/Imaging/par2_nebd/200129_lp637_wt_tom4,15,60/15,60_	lp637	200129	wt
357	-49.55319	1750.2806	/Imaging/par2_nebd/200129_lp637_wt_tom4,15,60/15,60_	lp637	200129	wt
358	-71.204994	1750.2806	/Imaging/par2_nebd/200129_lp637_wt_tom4,15,60/15,60_	lp637	200129	wt
359	-69.63929	1750.2806	/Imaging/par2_nebd/200129_lp637_wt_tom4,15,60/15,60_	lp637	200129	wt
360	-171.28888	1750.2806	/Imaging/par2_nebd/200129_lp637_wt_tom4,15,60/15,60_	lp637	200129	wt
361	-82.95825	1750.2806	/Imaging/par2_nebd/200129_lp637_wt_tom4,15,60/15,60_	lp637	200129	wt
362	-75.8231	1750.2806	/Imaging/par2_nebd/200129_lp637_wt_tom4,15,60/15,60_	lp637	200129	wt
363	-62.76616	1750.2806	/Imaging/par2_nebd/200129_lp637_wt_tom4,15,60/15,60_	lp637	200129	wt
364	-36.695007	1750.2806	/Imaging/par2_nebd/200129_lp637_wt_tom4,15,60/15,60_	lp637	200129	wt
365	-48.63795	1750.2806	/Imaging/par2_nebd/200129_lp637_wt_tom4,15,60/15,60_	lp637	200129	wt
366	-33.09157	1750.2806	/Imaging/par2_nebd/200129_lp637_wt_tom4,15,60/15,60_	lp637	200129	wt
367	-41.73674	1750.2806	/Imaging/par2_nebd/200129_lp637_wt_tom4,15,60/15,60_	lp637	200129	wt
368	-48.020638	1750.2806	/Imaging/par2_nebd/200129_lp637_wt_tom4,15,60/15,60_	lp637	200129	wt
369	-41.105865	1750.2806	/Imaging/par2_nebd/200129_lp637_wt_tom4,15,60/15,60_	lp637	200129	wt
370	-28.439907	1750.2806	/Imaging/par2_nebd/200129_lp637_wt_tom4,15,60/15,60_	lp637	200129	wt
371	-32.683228	1750.2806	/Imaging/par2_nebd/200129_lp637_wt_tom4,15,60/15,60_	lp637	200129	wt
372	-24.267254	1750.2806	/Imaging/par2_nebd/200129_lp637_wt_tom4,15,60/15,60_	lp637	200129	wt
373	-25.671585	1750.2806	/Imaging/par2_nebd/200129_lp637_wt_tom4,15,60/15,60_	lp637	200129	wt
374	-24.378202	1750.2806	/Imaging/par2_nebd/200129_lp637_wt_tom4,15,60/15,60_	lp637	200129	wt
375	-27.58338	1750.2806	/Imaging/par2_nebd/200129_lp637_wt_tom4,15,60/15,60_	lp637	200129	wt
376	-27.54978	1750.2806	/Imaging/par2_nebd/200129_lp637_wt_tom4,15,60/15,60_	lp637	200129	wt
377	5447.9727	1750.2806	/Imaging/par2_nebd/200129_lp637_wt_tom4,15,60/15,60_	lp637	200129	wt
378	6737.1567	1750.2806	/Imaging/par2_nebd/200129_lp637_wt_tom4,15,60/15,60_	lp637	200129	wt
379	7992.3984	1750.2806	/Imaging/par2_nebd/200129_lp637_wt_tom4,15,60/15,60_	lp637	200129	wt
380	8064.0713	1750.2806	/Imaging/par2_nebd/200129_lp637_wt_tom4,15,60/15,60_	lp637	200129	wt
381	9143.581	1750.2806	/Imaging/par2_nebd/200129_lp637_wt_tom4,15,60/15,60_	lp637	200129	wt
382	9836.403	1750.2806	/Imaging/par2_nebd/200129_lp637_wt_tom4,15,60/15,60_	lp637	200129	wt
383	10631.54	1750.2806	/Imaging/par2_nebd/200129_lp637_wt_tom4,15,60/15,60_	lp637	200129	wt
384	10848.442	1750.2806	/Imaging/par2_nebd/200129_lp637_wt_tom4,15,60/15,60_	lp637	200129	wt
385	11232.131	1750.2806	/Imaging/par2_nebd/200129_lp637_wt_tom4,15,60/15,60_	lp637	200129	wt
386	10670.767	1750.2806	/Imaging/par2_nebd/200129_lp637_wt_tom4,15,60/15,60_	lp637	200129	wt
387	11928.401	1750.2806	/Imaging/par2_nebd/200129_lp637_wt_tom4,15,60/15,60_	lp637	200129	wt
388	11370.428	1750.2806	/Imaging/par2_nebd/200129_lp637_wt_tom4,15,60/15,60_	lp637	200129	wt
389	13923.922	1750.2806	/Imaging/par2_nebd/200129_lp637_wt_tom4,15,60/15,60_	lp637	200129	wt
390	14472.037	1750.2806	/Imaging/par2_nebd/200129_lp637_wt_tom4,15,60/15,60_	lp637	200129	wt
391	14731.673	1750.2806	/Imaging/par2_nebd/200129_lp637_wt_tom4,15,60/15,60_	lp637	200129	wt
392	16630.574	1750.2806	/Imaging/par2_nebd/200129_lp637_wt_tom4,15,60/15,60_	lp637	200129	wt
393	15947.913	1750.2806	/Imaging/par2_nebd/200129_lp637_wt_tom4,15,60/15,60_	lp637	200129	wt
394	16916.787	1750.2806	/Imaging/par2_nebd/200129_lp637_wt_tom4,15,60/15,60_	lp637	200129	wt
395	15604.333	1750.2806	/Imaging/par2_nebd/200129_lp637_wt_tom4,15,60/15,60_	lp637	200129	wt
396	17431.139	1750.2806	/Imaging/par2_nebd/200129_lp637_wt_tom4,15,60/15,60_	lp637	200129	wt
397	16397.947	1750.2806	/Imaging/par2_nebd/200129_lp637_wt_tom4,15,60/15,60_	lp637	200129	wt
398	19414.303	1750.2806	/Imaging/par2_nebd/200129_lp637_wt_tom4,15,60/15,60_	lp637	200129	wt
399	20758.277	1750.2806	/Imaging/par2_nebd/200129_lp637_wt_tom4,15,60/15,60_	lp637	200129	wt
400	21660.648	1750.2806	/Imaging/par2_nebd/200129_lp637_wt_tom4,15,60/15,60_	lp637	200129	wt
401	22808.168	1750.2806	/Imaging/par2_nebd/200129_lp637_wt_tom4,15,60/15,60_	lp637	200129	wt
402	22119.914	1750.2806	/Imaging/par2_nebd/200129_lp637_wt_tom4,15,60/15,60_	lp637	200129	wt
403	19948.22	1750.2806	/Imaging/par2_nebd/200129_lp637_wt_tom4,15,60/15,60_	lp637	200129	wt
404	21527.213	1750.2806	/Imaging/par2_nebd/200129_lp637_wt_tom4,15,60/15,60_	lp637	200129	wt
405	22408.283	1750.2806	/Imaging/par2_nebd/200129_lp637_wt_tom4,15,60/15,60_	lp637	200129	wt
406	22166.094	1750.2806	/Imaging/par2_nebd/200129_lp637_wt_tom4,15,60/15,60_	lp637	200129	wt
407	21265.936	1750.2806	/Imaging/par2_nebd/200129_lp637_wt_tom4,15,60/15,60_	lp637	200129	wt
408	22552.283	1750.2806	/Imaging/par2_nebd/200129_lp637_wt_tom4,15,60/15,60_	lp637	200129	wt
409	23963.32	1750.2806	/Imaging/par2_nebd/200129_lp637_wt_tom4,15,60/15,60_	lp637	200129	wt
410	25086.379	1750.2806	/Imaging/par2_nebd/200129_lp637_wt_tom4,15,60/15,60_	lp637	200129	wt
411	24712.645	1750.2806	/Imaging/par2_nebd/200129_lp637_wt_tom4,15,60/15,60_	lp637	200129	wt
412	23240.814	1750.2806	/Imaging/par2_nebd/200129_lp637_wt_tom4,15,60/15,60_	lp637	200129	wt
413	23265.373	1750.2806	/Imaging/par2_nebd/200129_lp637_wt_tom4,15,60/15,60_	lp637	200129	wt
414	24276.258	1750.2806	/Imaging/par2_nebd/200129_lp637_wt_tom4,15,60/15,60_	lp637	200129	wt
415	25681.164	1750.2806	/Imaging/par2_nebd/200129_lp637_wt_tom4,15,60/15,60_	lp637	200129	wt
416	26372.773	1750.2806	/Imaging/par2_nebd/200129_lp637_wt_tom4,15,60/15,60_	lp637	200129	wt
417	26597.135	1750.2806	/Imaging/par2_nebd/200129_lp637_wt_tom4,15,60/15,60_	lp637	200129	wt
418	27464.96	1750.2806	/Imaging/par2_nebd/200129_lp637_wt_tom4,15,60/15,60_	lp637	200129	wt
419	28092.0	1750.2806	/Imaging/par2_nebd/200129_lp637_wt_tom4,15,60/15,60_	lp637	200129	wt
420	27858.566	1750.2806	/Imaging/par2_nebd/200129_lp637_wt_tom4,15,60/15,60_	lp637	200129	wt
421	26786.688	1750.2806	/Imaging/par2_nebd/200129_lp637_wt_tom4,15,60/15,60_	lp637	200129	wt
422	28380.883	1750.2806	/Imaging/par2_nebd/200129_lp637_wt_tom4,15,60/15,60_	lp637	200129	wt
423	30801.88	1750.2806	/Imaging/par2_nebd/200129_lp637_wt_tom4,15,60/15,60_	lp637	200129	wt
424	31969.578	1750.2806	/Imaging/par2_nebd/200129_lp637_wt_tom4,15,60/15,60_	lp637	200129	wt
425	31172.22	1750.2806	/Imaging/par2_nebd/200129_lp637_wt_tom4,15,60/15,60_	lp637	200129	wt
426	29033.97	1750.2806	/Imaging/par2_nebd/200129_lp637_wt_tom4,15,60/15,60_	lp637	200129	wt
427	29368.455	1750.2806	/Imaging/par2_nebd/200129_lp637_wt_tom4,15,60/15,60_	lp637	200129	wt
428	31783.941	1750.2806	/Imaging/par2_nebd/200129_lp637_wt_tom4,15,60/15,60_	lp637	200129	wt
429	31730.979	1750.2806	/Imaging/par2_nebd/200129_lp637_wt_tom4,15,60/15,60_	lp637	200129	wt
430	32727.041	1750.2806	/Imaging/par2_nebd/200129_lp637_wt_tom4,15,60/15,60_	lp637	200129	wt
431	32746.447	1750.2806	/Imaging/par2_nebd/200129_lp637_wt_tom4,15,60/15,60_	lp637	200129	wt
432	33730.29	1750.2806	/Imaging/par2_nebd/200129_lp637_wt_tom4,15,60/15,60_	lp637	200129	wt
433	33018.38	1750.2806	/Imaging/par2_nebd/200129_lp637_wt_tom4,15,60/15,60_	lp637	200129	wt
434	33112.848	1750.2806	/Imaging/par2_nebd/200129_lp637_wt_tom4,15,60/15,60_	lp637	200129	wt
435	33002.09	1750.2806	/Imaging/par2_nebd/200129_lp637_wt_tom4,15,60/15,60_	lp637	200129	wt
[truncated: 23,941 more rows]
