# Supplementary material for: Optimized PAR-2 RING dimerization mediates cooperative and selective membrane binding for robust cell polarity
Source: EMBO J. 2024 Jun 21;43(15):3214–39. doi: 10.1038/s44318-024-00123-3 (PMC11294563; doi:10.1038/s44318-024-00123-3)
Supplement: Supplementary file 10 — Source data Fig. 5 [file 44318_2024_123_MOESM10_ESM.zip]

Archive with 24 entries (21 files):
- Figure 5/
- __MACOSX/._Figure 5
- Figure 5/5G/
- __MACOSX/Figure 5/._5G
- Figure 5/.DS_Store
- __MACOSX/Figure 5/._.DS_Store
- Figure 5/5F.csv
- __MACOSX/Figure 5/._5F.csv
- Figure 5/5E/
- __MACOSX/Figure 5/._5E
- Figure 5/5H.csv
- __MACOSX/Figure 5/._5H.csv
- Figure 5/5G/PRBH_GCN4.tif
- __MACOSX/Figure 5/5G/._PRBH_GCN4.tif
- Figure 5/5G/PRBH.tif
- __MACOSX/Figure 5/5G/._PRBH.tif
- Figure 5/5E/wt_pol.tif
- __MACOSX/Figure 5/5E/._wt_pol.tif
- Figure 5/5E/gcn4_uni.tif
- __MACOSX/Figure 5/5E/._gcn4_uni.tif
- Figure 5/5E/wt_uni.tif
- __MACOSX/Figure 5/5E/._wt_uni.tif
- Figure 5/5E/gcn4_pol.tif
- __MACOSX/Figure 5/5E/._gcn4_pol.tif
