# Supplementary material for: Optimized PAR-2 RING dimerization mediates cooperative and selective membrane binding for robust cell polarity
Source: EMBO J. 2024 Jun 21;43(15):3214–39. doi: 10.1038/s44318-024-00123-3 (PMC11294563; doi:10.1038/s44318-024-00123-3)
Supplement: Supplementary file 10 — Source data Fig. 5 [file 44318_2024_123_MOESM10_ESM.zip › Figure 5/5F.csv]

Path	EmbryoID	Line	Date	RNAi	Cyt	Mem_tot	Mem_frac	UniPol	Genotype
/Imaging/par2_nebd/200129_lp637_wt_tom4,15,60/15,30_	1580292350	lp637	200129	wt	1905.8175999999994	21046.889745881785	0.6577180904362998	Pol	WT
/Imaging/par2_nebd/200129_lp637_wt_tom4,15,60/15,30_1	1580292382	lp637	200129	wt	1773.6984999999997	20084.938343078244	0.6633375755082382	Pol	WT
/Imaging/par2_nebd/200129_lp637_wt_tom4,15,60/15,30_2	1580292449	lp637	200129	wt	1747.8224999999995	19632.256074042063	0.6615262724803386	Pol	WT
/Imaging/par2_nebd/200129_lp637_wt_tom4,15,60/15,60_	1580292501	lp637	200129	wt	1750.2805999999996	19797.936304083494	0.6630914995341881	Pol	WT
/Imaging/par2_nebd/200129_lp637_wt_tom4,15,60/15,60_1	1580292520	lp637	200129	wt	1738.4486	19679.26274000778	0.6632636609690117	Pol	WT
/Imaging/par2_nebd/200129_lp637_wt_tom4,15,60/15,60_2	1580292634	lp637	200129	wt	1593.0920000000003	16156.752144770111	0.6382926205132058	Pol	WT
/Imaging/par2_nebd/200129_lp637_wt_tom4,15,60/15,60_3	1580292710	lp637	200129	wt	1848.4403999999997	17344.947622281998	0.6201674499677176	Pol	WT
/Imaging/par2_nebd/200129_lp637_wt_tom4,15,60/15,60_4	1580292794	lp637	200129	wt	2043.1702000000002	19534.371436774567	0.6245656793013837	Pol	WT
/Imaging/par2_nebd/200129_lp637_wt_tom4,15,60/15,60_5	1580292871	lp637	200129	wt	1875.9550000000006	20966.600507962816	0.6604079883253972	Pol	WT
/Imaging/par2_nebd/200131_nwg201_wt_tom4,15,60/18	1580469608	nwg201	200131	wt	1286.1264999999999	18610.733309197654	0.7157350856783672	Uni	WT
/Imaging/par2_nebd/200131_nwg201_wt_tom4,15,60/19	1580469705	nwg201	200131	wt	1298.0831	17244.885102099233	0.6980284315586264	Uni	WT
/Imaging/par2_nebd/200131_nwg201_wt_tom4,15,60/20	1580469806	nwg201	200131	wt	1408.3253000000002	21098.07385828343	0.7227373251436291	Uni	WT
/Imaging/par2_nebd/200131_nwg201_wt_tom4,15,60/21	1580469929	nwg201	200131	wt	1471.0134	18043.39376829268	0.6809471841402484	Uni	WT
/Imaging/par2_nebd/200131_nwg201_wt_tom4,15,60/22	1580470040	nwg201	200131	wt	1547.3403	20622.880222011387	0.6987102372150897	Uni	WT
/Imaging/par2_nebd/210428_lp637_tom4,15,60/13	1619616508	lp637	210428	wt	1312.3019	11598.542122559998	0.6059683833410621	Pol	WT
/Imaging/par2_nebd/210428_lp637_tom4,15,60/16	1619616861	lp637	210428	wt	1650.1154	15022.871447882691	0.6130209604515977	Pol	WT
/Imaging/par2_nebd/210722_nwg376_tom4,15,60/00	1626959137	nwg376	210722	wt	2565.5775999999996	12013.370002514395	0.44896251924874997	Pol	GCN4
/Imaging/par2_nebd/210722_nwg376_tom4,15,60/03	1626959682	nwg376	210722	wt	1970.1873999999996	8653.123587857977	0.433175130133673	Pol	GCN4
/Imaging/par2_nebd/210722_nwg376_tom4,15,60/04	1626962343	nwg376	210722	wt	2035.9573000000007	9769.9397565692	0.45503287420269495	Pol	GCN4
/Imaging/par2_nebd/210722_nwg376_tom4,15,60/05	1626962588	nwg376	210722	wt	2014.3528000000001	11158.125739397234	0.49079355710622125	Pol	GCN4
/Imaging/par2_nebd/210722_lp637_tom4,15,60/00	1626965652	lp637	210722	wt	2118.903299999999	18424.531517783947	0.6020668329243024	Pol	WT
/Imaging/par2_nebd/210722_lp637_tom4,15,60/01	1626965890	lp637	210722	wt	1880.1576999999997	18286.946344947777	0.6285804775352442	Pol	WT
/Imaging/par2_nebd/210722_lp637_tom4,15,60/02	1626966127	lp637	210722	wt	1878.7001999999995	18840.72821582558	0.6356980863147846	Pol	WT
/Imaging/par2_nebd/211106_nwg325_tom4,15,60/00	1636207243	lp637	211106	wt	1705.2112999999995	13595.956211448529	0.5811225815692704	Pol	WT
/Imaging/par2_nebd/211106_nwg325_tom4,15,60/01	1636207369	lp637	211106	wt	1805.7511	15907.376989658493	0.6051824817797367	Pol	WT
/Imaging/par2_nebd/211106_nwg325_tom4,15,60/02	1636207547	lp637	211106	wt	1543.3983000000003	14843.133377956194	0.6259429030086909	Pol	WT
/Imaging/par2_nebd/211106_nwg325_tom4,15,60/03	1636207830	lp637	211106	wt	1479.9799999999998	12420.750763798913	0.593545038090777	Pol	WT
/Imaging/par2_nebd/211106_nwg325_tom4,15,60/04	1636207917	lp637	211106	wt	1354.3397999999997	10656.258681383486	0.5778938323563585	Pol	WT
/Imaging/par2_nebd/211112_nwg325_tom4,15,60/00	1636724878	lp637	211112	wt	1703.1417	13180.01372838641	0.5738378571200198	Pol	WT
/Imaging/par2_nebd/211112_nwg325_tom4,15,60/01	1636725257	lp637	211112	wt	1684.7940000000008	16407.680532170827	0.6288779625933937	Pol	WT
/Imaging/par2_nebd/211112_nwg325_tom4,15,60/02	1636725467	lp637	211112	wt	1705.1458000000002	14964.340101970643	0.6042772902187235	Pol	WT
/Imaging/par2_nebd/211113_nwg201_wt_tom4,15,60/00	1636809615	nwg201	211113	wt	1979.7284	19024.5963372549	0.6257608043092019	Uni	WT
/Imaging/par2_nebd/211113_nwg201_wt_tom4,15,60/01	1636809765	nwg201	211113	wt	1935.5842000000002	18753.18881146026	0.6276748240848223	Uni	WT
/Imaging/par2_nebd/211113_nwg201_wt_tom4,15,60/02	1636809832	nwg201	211113	wt	1660.9782999999998	17165.9525704501	0.6426354435592099	Uni	WT
/Imaging/par2_nebd/211113_nwg201_wt_tom4,15,60/03	1636810267	nwg201	211113	wt	1665.2036999999998	16758.744999015747	0.6365156524483264	Uni	WT
/Imaging/par2_nebd/211113_nwg201_wt_tom4,15,60/04	1636810424	nwg201	211113	wt	1628.0038000000002	17923.608094949494	0.657024918666338	Uni	WT
/Imaging/par2_nebd/211117_nwg201_wt_tom4,15,60/00	1637146971	nwg201	211117	wt	2207.8519999999994	17708.476314977976	0.5825677752509609	Uni	WT
/Imaging/par2_nebd/211117_nwg201_wt_tom4,15,60/01	1637147275	nwg201	211117	wt	1534.0255	19452.063945714286	0.6881228180968699	Uni	WT
/Imaging/par2_nebd/211118_nwg325_wt_tom4,15,60/00	1637235755	lp637	211118	wt	1660.0639999999994	15065.772015363811	0.6122712203764553	Pol	WT
/Imaging/par2_nebd/211118_nwg325_wt_tom4,15,60/01	1637235819	lp637	211118	wt	1776.1587	14748.364146151514	0.590970590079718	Pol	WT
/Imaging/par2_nebd/211208_nwg437_tom4,15,60/00	1638961879	nwg437	211208	wt	1383.7517000000003	13002.65527362205	0.6204962717032055	Uni	GCN4
/Imaging/par2_nebd/211209_nwg437_tom4,15,60/00	1639042823	nwg437	211209	wt	1543.5942	15261.077875498007	0.6323919494162554	Uni	GCN4
/Imaging/par2_nebd/211209_nwg437_tom4,15,60/01	1639043290	nwg437	211209	wt	1532.9414	16157.899117505032	0.647146715650141	Uni	GCN4
/Imaging/par2_nebd/211209_nwg437_tom4,15,60/02	1639043808	nwg437	211209	wt	1898.2200999999995	16725.93491532258	0.6052392301942993	Uni	GCN4
/Imaging/par2_nebd/211209_nwg437_tom4,15,60/03	1639044750	nwg437	211209	wt	1486.0472000000002	14201.812596153844	0.6244664793138969	Uni	GCN4
/Imaging/par2_nebd/211209_nwg437_tom4,15,60/04	1639045098	nwg437	211209	wt	1945.8722999999993	19285.079354455444	0.632956508625428	Uni	GCN4
/Imaging/par2_nebd/211209_nwg437_tom4,15,60/05	1639045146	nwg437	211209	wt	1498.4000999999998	16111.8219375	0.6516852933038825	Uni	GCN4
/Imaging/par2_nebd/211209_nwg437_tom4,15,60/06	1639045896	nwg437	211209	wt	1436.7694999999999	16170.585597	0.6619724902467055	Uni	GCN4
/Imaging/par2_nebd/220805_nwg376_tom4,15,60/00	1659692852	nwg376	220805	wt	2212.000500000001	9867.425815158731	0.43699708552001	Pol	GCN4
/Imaging/par2_nebd/220805_lp637_tom4,15,60/00	1659695815	lp637	220805	wt	2101.1032999999993	18755.545864316104	0.6083369266302155	Pol	WT
/Imaging/par2_nebd/220805_lp637_tom4,15,60/01	1659696123	lp637	220805	wt	1898.8391000000004	16546.692573676297	0.6025840178245945	Pol	WT
/Imaging/par2_nebd/220805_lp637_tom4,15,60/02	1659702010	lp637	220805	wt	2303.0058999999997	20870.77306700396	0.6119305791417483	Pol	WT
/Imaging/par2_nebd/220805_lp637_tom4,15,60/03	1659702431	lp637	220805	wt	2177.6055000000006	18924.128973726212	0.6019296704017415	Pol	WT
/Imaging/par2_nebd/220805_lp637_tom4,15,60/04	1659702579	lp637	220805	wt	2026.0031999999997	17531.017934615968	0.6008976692068115	Pol	WT
/Imaging/par2_nebd/220805_lp637_tom4,15,60/05	1659702640	lp637	220805	wt	1707.1022999999998	14232.187419442344	0.5919442781984597	Pol	WT
/Imaging/par2_nebd/220805_lp637_tom4,15,60/06	1659703232	lp637	220805	wt	2148.8036999999995	16546.772492165655	0.5726275976463616	Pol	WT
/Imaging/par2_nebd/220805_nwg376_tom4,15,60/01	1659706197	nwg376	220805	wt	2376.4395	8983.277394606117	0.39677077195588695	Pol	GCN4
/Imaging/par2_nebd/220805_nwg376_tom4,15,60/02	1659706290	nwg376	220805	wt	2211.9778000000006	9551.21530309639	0.4290033478044824	Pol	GCN4
/Imaging/par2_nebd/220805_nwg376_tom4,15,60/03	1659706373	nwg376	220805	wt	2178.1392	8084.453832288463	0.3924016848084047	Pol	GCN4
/Imaging/par2_nebd/220805_nwg376_tom4,15,60/04	1659706839	nwg376	220805	wt	2087.1742999999997	10208.590275290699	0.4597667806492447	Pol	GCN4
/Imaging/par2_nebd/220823_lp637_tom4,15,60/06	1661259794	lp637	220823	wt	2145.6293999999994	18074.535075494186	0.5944448631420087	Pol	WT
/Imaging/par2_nebd/220823_lp637_tom4,15,60/07	1661259869	lp637	220823	wt	2137.9543000000003	21297.681690063586	0.6341469149802299	Pol	WT
/Imaging/par2_nebd/220823_lp637_tom4,15,60/08	1661260262	lp637	220823	wt	2173.238300000001	17934.353753653333	0.589476030090331	Pol	WT
/Imaging/par2_nebd/220823_lp637_tom4,15,60/09	1661260423	lp637	220823	wt	2082.4860000000003	20518.081063246093	0.6315900342857668	Pol	WT
/Imaging/par2_nebd/220823_lp637_tom4,15,60/10	1661260543	lp637	220823	wt	1971.666400000001	17622.890466776207	0.6086448808929459	Pol	WT
/Imaging/par2_nebd/220823_nwg376_tom4,15,60/12	1661261980	nwg376	220823	wt	2328.1748000000002	13700.648034898337	0.5059143593349433	Pol	GCN4
/Imaging/par2_nebd/220823_nwg376_tom4,15,60/13	1661262373	nwg376	220823	wt	3157.320999999999	13588.199612016293	0.4281943150216092	Pol	GCN4
/Imaging/par2_nebd/220823_nwg437_tom4,15,60/13	1661262571	nwg437	220823	wt	1706.0692999999994	14027.28184931507	0.5885833469858133	Uni	GCN4
/Imaging/par2_nebd/220823_nwg201_tom4,15,60/13	1661263219	nwg201	220823	wt	2014.9844000000005	20878.124864257814	0.6432252905637392	Uni	WT
/Imaging/par2_nebd/220823_nwg201_tom4,15,60/14	1661263290	nwg201	220823	wt	2065.5085	20563.2678590998	0.6340033244054291	Uni	WT
/Imaging/par2_nebd/220823_nwg201_tom4,15,60/15	1661263661	nwg201	220823	wt	1505.0557000000003	16220.751665076337	0.652208583573286	Uni	WT
/Imaging/par2_nebd/220823_nwg201_tom4,15,60/16	1661263796	nwg201	220823	wt	1826.751	20759.69547782258	0.6641346167971854	Uni	WT
/Imaging/par2_nebd/220823_nwg376_tom4,15,60/26	1661268645	nwg376	220823	wt	2261.4265000000005	12144.911345863378	0.48306010443982	Pol	GCN4
/Imaging/par2_nebd/220823_nwg376_tom4,15,60/27	1661268814	nwg376	220823	wt	2815.6099000000004	12394.995528494423	0.43374540011437174	Pol	GCN4
/Imaging/par2_nebd/220823_nwg376_tom4,15,60/28	1661269196	nwg376	220823	wt	2635.6914000000006	16033.561436090225	0.5142058249529925	Pol	GCN4
/Imaging/par2_nebd/220823_nwg201_tom4,15,60/28	1661269403	nwg201	220823	wt	1715.3633000000004	16777.79181920904	0.6298868013498486	Uni	WT
/Imaging/par2_nebd/220823_nwg201_tom4,15,60/29	1661269517	nwg201	220823	wt	2052.6179999999995	27097.301722753346	0.6966969649241419	Uni	WT
/Imaging/par2_nebd/220824_nwg201_tom4,15,60/31	1661349574	nwg201	220824	wt	1622.2898000000002	17435.15829537037	0.6515706096766427	Uni	WT
/Imaging/par2_nebd/220824_nwg201_tom4,15,60/32	1661349749	nwg201	220824	wt	1685.9926999999998	18151.438220907297	0.6519666924391456	Uni	WT
/Imaging/par2_nebd/220824_nwg201_tom4,15,60/33	1661349930	nwg201	220824	wt	1527.0358	15801.68807317073	0.642926398340299	Uni	WT
/Imaging/par2_nebd/220824_nwg437_tom4,15,60/39	1661353386	nwg437	220824	wt	2093.6204	16068.740050411523	0.5718200950683934	Uni	GCN4
/Imaging/par2_nebd/220824_nwg437_tom4,15,60/40	1661353448	nwg437	220824	wt	1969.1458999999995	17311.060555347092	0.604690023348333	Uni	GCN4
/Imaging/par2_nebd/220824_nwg437_tom4,15,60/41	1661353823	nwg437	220824	wt	1841.4998999999998	14210.495782007576	0.5731464892048288	Uni	GCN4
/Imaging/par2_nebd/220824_nwg437_tom4,15,60/42	1661354260	nwg437	220824	wt	1852.4071	18341.980789728685	0.6327439517002637	Uni	GCN4
/Imaging/par2_nebd/220824_nwg437_tom4,15,60/47	1661357813	nwg437	220824	wt	2108.595699999999	16540.232938579655	0.5771472960334603	Uni	GCN4
/Imaging/par2_nebd/220824_nwg437_tom4,15,60/48	1661357886	nwg437	220824	wt	1805.142	16907.769841346155	0.6197374608333666	Uni	GCN4
/Imaging/par2_nebd/220824_nwg437_tom4,15,60/49	1661357989	nwg437	220824	wt	1559.5216	14026.394355363986	0.6101307325057541	Uni	GCN4
/Imaging/par2_nebd/220824_nwg437_tom4,15,60/50	1661358327	nwg437	220824	wt	1741.1255000000003	17114.908246691874	0.6310486549207747	Uni	GCN4
