# Supplementary material for: Optimized PAR-2 RING dimerization mediates cooperative and selective membrane binding for robust cell polarity
Source: EMBO J. 2024 Jun 21;43(15):3214–39. doi: 10.1038/s44318-024-00123-3 (PMC11294563; doi:10.1038/s44318-024-00123-3)
Supplement: Supplementary file 10 — Source data Fig. 5 [file 44318_2024_123_MOESM10_ESM.zip › Figure 5/5H.csv]

Path	EmbryoID	Line	Date	RNAi	Cyt	Mem_tot	Mem_ant	Mem_post	Ratio post	Mem_frac	Genotype
/Imaging/par2_nebd/200129_lp637_wt_tom4,15,60/15,30_	1580292350	lp637	200129	wt	1905.8175999999994	21046.889745881785	-382.6903723846154	49072.91204807693	25.749007695215397	0.6352811792591067	WT
/Imaging/par2_nebd/200129_lp637_wt_tom4,15,60/15,30_1	1580292382	lp637	200129	wt	1773.6984999999997	20084.938343078244	-457.24274944339624	48638.12413207547	27.42186686862253	0.6473379787649182	WT
/Imaging/par2_nebd/200129_lp637_wt_tom4,15,60/15,30_2	1580292449	lp637	200129	wt	1747.8224999999995	19632.256074042063	-484.4714179142857	47666.16603773584	27.27174300464484	0.644757210591618	WT
/Imaging/par2_nebd/200129_lp637_wt_tom4,15,60/15,60_	1580292501	lp637	200129	wt	1750.2805999999996	19797.936304083494	-502.92088605769226	47007.19328846154	26.85694698807811	0.647132841269138	WT
/Imaging/par2_nebd/200129_lp637_wt_tom4,15,60/15,60_1	1580292520	lp637	200129	wt	1738.4486	19679.26274000778	-505.5508278557693	46302.927192307696	26.634625373627784	0.6456031127098171	WT
/Imaging/par2_nebd/200129_lp637_wt_tom4,15,60/15,60_2	1580292634	lp637	200129	wt	1593.0920000000003	16156.752144770111	695.9459566320756	36535.80540566037	22.933895472239122	0.6101278923645576	WT
/Imaging/par2_nebd/200129_lp637_wt_tom4,15,60/15,60_3	1580292710	lp637	200129	wt	1848.4403999999997	17344.947622281998	-385.77238807339444	42054.23700925926	22.751199881402325	0.6046563531419277	WT
/Imaging/par2_nebd/200129_lp637_wt_tom4,15,60/15,60_4	1580292794	lp637	200129	wt	2043.1702000000002	19534.371436774567	-534.9530522380952	44175.05821153846	21.62084108878372	0.6045841535627055	WT
/Imaging/par2_nebd/200129_lp637_wt_tom4,15,60/15,60_5	1580292871	lp637	200129	wt	1875.9550000000006	20966.600507962816	-684.6305193980581	48996.42817307693	26.118125527039247	0.6484943318264595	WT
/Imaging/par2_nebd/210428_lp637_tom4,15,60/13	1619616508	lp637	210428	wt	1312.3019	11598.542122559998	-395.80532233663365	28891.045980198018	22.01554838882579	0.5932435585157786	WT
/Imaging/par2_nebd/210428_lp637_tom4,15,60/16	1619616861	lp637	210428	wt	1650.1154	15022.871447882691	-497.9649382761905	35316.948514285716	21.40271432791047	0.5998841178831023	WT
/Imaging/par2_nebd/210722_nwg376_tom4,15,60/00	1626959137	nwg376	210722	wt	2565.5775999999996	12013.370002514395	746.8182452380952	25125.80150943396	9.793428781664591	0.40569462931082356	GCN4
/Imaging/par2_nebd/210722_nwg376_tom4,15,60/03	1626959682	nwg376	210722	wt	1970.1873999999996	8653.123587857977	1129.947455048077	13329.0275625	6.76536027105848	0.3344658278194257	GCN4
/Imaging/par2_nebd/210722_nwg376_tom4,15,60/04	1626962343	nwg376	210722	wt	2035.9573000000007	9769.9397565692	1863.7478517475727	15940.800956730769	7.829634225005978	0.37124636404069206	GCN4
/Imaging/par2_nebd/210722_nwg376_tom4,15,60/05	1626962588	nwg376	210722	wt	2014.3528000000001	11158.125739397234	924.2630606372546	17685.462990196083	8.779724678912295	0.41259507208266816	GCN4
/Imaging/par2_nebd/210722_lp637_tom4,15,60/00	1626965652	lp637	210722	wt	2118.903299999999	18424.531517783947	-683.9436215306122	45034.47393877552	21.25367115090884	0.5956327226636139	WT
/Imaging/par2_nebd/210722_lp637_tom4,15,60/01	1626965890	lp637	210722	wt	1880.1576999999997	18286.946344947777	-683.4298922857142	45901.869115384616	24.413839921717535	0.6234168657374101	WT
/Imaging/par2_nebd/210722_lp637_tom4,15,60/02	1626966127	lp637	210722	wt	1878.7001999999995	18840.72821582558	-629.9904440384615	47476.690326923075	25.271030644976292	0.6278258589143125	WT
/Imaging/par2_nebd/211106_nwg325_tom4,15,60/00	1636207243	lp637	211106	wt	1705.2112999999995	13595.956211448529	-501.78787413636365	35789.680390909096	20.988413805907285	0.578543042722265	WT
/Imaging/par2_nebd/211106_nwg325_tom4,15,60/01	1636207369	lp637	211106	wt	1805.7511	15907.376989658493	-589.0911107476634	38740.342037383176	21.453865949400875	0.5782786897097707	WT
/Imaging/par2_nebd/211106_nwg325_tom4,15,60/02	1636207547	lp637	211106	wt	1543.3983000000003	14843.133377956194	155.60599012264151	37227.31769811321	24.120356811403255	0.6150163127715704	WT
/Imaging/par2_nebd/211106_nwg325_tom4,15,60/03	1636207830	lp637	211106	wt	1479.9799999999998	12420.750763798913	-363.34143992857145	32470.725026785713	21.939975558308706	0.5905116572428396	WT
/Imaging/par2_nebd/211106_nwg325_tom4,15,60/04	1636207917	lp637	211106	wt	1354.3397999999997	10656.258681383486	-330.35311101818183	26609.27019090909	19.647410635727528	0.5744830138664457	WT
/Imaging/par2_nebd/211112_nwg325_tom4,15,60/00	1636724878	lp637	211112	wt	1703.1417	13180.01372838641	-476.8731773076924	32309.513375	18.970537433849458	0.535333406367925	WT
/Imaging/par2_nebd/211112_nwg325_tom4,15,60/01	1636725257	lp637	211112	wt	1684.7940000000008	16407.680532170827	-530.644734847619	44011.339877358485	26.122683175129104	0.6232743913793709	WT
/Imaging/par2_nebd/211112_nwg325_tom4,15,60/02	1636725467	lp637	211112	wt	1705.1458000000002	14964.340101970643	-326.844656381818	38542.199609090916	22.60346277080289	0.6009156898440328	WT
/Imaging/par2_nebd/211118_nwg325_wt_tom4,15,60/00	1637235755	lp637	211118	wt	1660.0639999999994	15065.772015363811	-502.9024035096154	37309.51119230769	22.474742655890196	0.6059809276101191	WT
/Imaging/par2_nebd/211118_nwg325_wt_tom4,15,60/01	1637235819	lp637	211118	wt	1776.1587	14748.364146151514	778.66099396	34508.22307	19.42856968242759	0.5667143558480058	WT
/Imaging/par2_nebd/220805_nwg376_tom4,15,60/00	1659692852	nwg376	220805	wt	2212.000500000001	9867.425815158731	1934.0910713725493	16032.84255392157	7.248118865217961	0.36668934300358874	GCN4
/Imaging/par2_nebd/220805_nwg489_tom4,15,60/00	1659693501	nwg489	220805	wt	2450.4844	10401.62370608286	-415.1208151401869	27201.75050000001	11.100560566718977	0.4149135922722717	PRBH+GCN4
/Imaging/par2_nebd/220805_nwg489_tom4,15,60/01	1659693843	nwg489	220805	wt	3137.230000000001	11870.34885789225	-307.4679776168224	30516.02151886793	9.727059067670499	0.38688908016729556	PRBH+GCN4
/Imaging/par2_nebd/220805_nwg489_tom4,15,60/02	1659694165	nwg489	220805	wt	2772.2305000000006	10292.21705636053	-275.19450598130845	28926.980169811322	10.4345508679063	0.3892160789599932	PRBH+GCN4
/Imaging/par2_nebd/220805_nwg489_tom4,15,60/03	1659694501	nwg489	220805	wt	2849.9785	13221.982650982987	-429.3331487850467	34979.0985754717	12.27346051048164	0.4368849169268701	PRBH+GCN4
/Imaging/par2_nebd/220805_lp637_tom4,15,60/00	1659695815	lp637	220805	wt	2101.1032999999993	18755.545864316104	-600.0522526138611	47152.1793627451	22.44162834009404	0.5965798784138264	WT
/Imaging/par2_nebd/220805_lp637_tom4,15,60/01	1659696123	lp637	220805	wt	1898.8391000000004	16546.692573676297	-547.8424587619047	39639.813365384616	20.875814788827874	0.5807871402973898	WT
/Imaging/par2_nebd/220805_lp637_tom4,15,60/02	1659702010	lp637	220805	wt	2303.0058999999997	20870.77306700396	96.53037942156858	52728.24439215685	22.89540135010373	0.600187519301532	WT
/Imaging/par2_nebd/220805_lp637_tom4,15,60/03	1659702431	lp637	220805	wt	2177.6055000000006	18924.128973726212	-680.6147126923078	47162.10256730769	21.65778079055535	0.6015756108481991	WT
/Imaging/par2_nebd/220805_lp637_tom4,15,60/04	1659702579	lp637	220805	wt	2026.0031999999997	17531.017934615968	-639.9989801886793	48034.89767924528	23.709191416501856	0.6025006455754723	WT
/Imaging/par2_nebd/220805_lp637_tom4,15,60/05	1659702640	lp637	220805	wt	1707.1022999999998	14232.187419442344	-19.69888857943926	31739.634867924527	18.592696447028704	0.5704972261410515	WT
/Imaging/par2_nebd/220805_lp637_tom4,15,60/06	1659703232	lp637	220805	wt	2148.8036999999995	16546.772492165655	137.21967792999993	42136.05473	19.60907584531803	0.5688814287932689	WT
/Imaging/par2_nebd/220805_nwg489_tom4,15,60/04	1659703723	nwg489	220805	wt	2710.601600000001	11451.914838200757	-227.7356958773585	29457.450867924537	10.867495565532215	0.41331948117896766	PRBH+GCN4
/Imaging/par2_nebd/220805_nwg489_tom4,15,60/05	1659704003	nwg489	220805	wt	2763.8508	12233.36966058601	-467.33896345794403	29035.360981132075	10.505401008307711	0.4240077932168459	PRBH+GCN4
/Imaging/par2_nebd/220805_nwg489_tom4,15,60/06	1659704107	nwg489	220805	wt	2551.6567	10029.561793217332	-324.5149648867925	25230.036754716984	9.887708152400354	0.39484462058384845	PRBH+GCN4
/Imaging/par2_nebd/220805_nwg489_tom4,15,60/07	1659704422	nwg489	220805	wt	2372.2812	10647.46406738722	-393.25253101851854	27828.668138888883	11.730762836584839	0.42272917995091736	PRBH+GCN4
/Imaging/par2_nebd/220805_nwg489_tom4,15,60/08	1659704706	nwg489	220805	wt	2789.0913	13088.884793101503	-213.64325250000002	31006.27643518518	11.116981518383847	0.431456251951177	PRBH+GCN4
/Imaging/par2_nebd/220805_nwg489_tom4,15,60/09	1659705047	nwg489	220805	wt	3169.481399999999	12729.902614105622	-269.0523931730769	32938.312865384614	10.392335119993012	0.40150792607852837	PRBH+GCN4
/Imaging/par2_nebd/220805_nwg376_tom4,15,60/01	1659706197	nwg376	220805	wt	2376.4395	8983.277394606117	86.2089053238095	16234.328495283018	6.831366207842875	0.34928423567788497	GCN4
/Imaging/par2_nebd/220805_nwg376_tom4,15,60/02	1659706290	nwg376	220805	wt	2211.9778000000006	9551.21530309639	1726.4579806820755	16859.992768867927	7.622134710785941	0.3641163732546667	GCN4
/Imaging/par2_nebd/220805_nwg376_tom4,15,60/03	1659706373	nwg376	220805	wt	2178.1392	8084.453832288463	1108.279932095238	12787.148957142857	5.870675738787887	0.33949875508845445	GCN4
/Imaging/par2_nebd/220805_nwg376_tom4,15,60/04	1659706839	nwg376	220805	wt	2087.1742999999997	10208.590275290699	1131.7326568269232	17128.156692307693	8.206385394984835	0.3842426266041928	GCN4
/Imaging/par2_nebd/220823_lp637_tom4,15,60/06	1661259794	lp637	220823	wt	2145.6293999999994	18074.535075494186	-649.5549736538462	45481.381067307695	21.19722122902851	0.5861755060572792	WT
/Imaging/par2_nebd/220823_lp637_tom4,15,60/07	1661259869	lp637	220823	wt	2137.9543000000003	21297.681690063586	-766.1817379999999	55073.17397115385	25.759752662231293	0.6219340727118675	WT
/Imaging/par2_nebd/220823_lp637_tom4,15,60/08	1661260262	lp637	220823	wt	2173.238300000001	17934.353753653333	-645.123402735849	47232.06767924529	21.733496818662392	0.5883076083845022	WT
/Imaging/par2_nebd/220823_lp637_tom4,15,60/09	1661260423	lp637	220823	wt	2082.4860000000003	20518.081063246093	383.93047590384623	51152.27744230769	24.56308346961645	0.6124720061683026	WT
/Imaging/par2_nebd/220823_lp637_tom4,15,60/10	1661260543	lp637	220823	wt	1971.666400000001	17622.890466776207	-650.1716935000001	43375.71001	21.999517773392082	0.5920863631355323	WT
/Imaging/par2_nebd/220823_nwg376_tom4,15,60/12	1661261980	nwg376	220823	wt	2328.1748000000002	13700.648034898337	537.1021936697248	20540.205290909096	8.82244979668584	0.4090540783330522	GCN4
/Imaging/par2_nebd/220823_nwg376_tom4,15,60/13	1661262373	nwg376	220823	wt	3157.320999999999	13588.199612016293	3384.6994383838387	19207.461755	6.083468153855755	0.2959484281818624	GCN4
/Imaging/par2_nebd/220823_nwg376_tom4,15,60/26	1661268645	nwg376	220823	wt	2261.4265000000005	12144.911345863378	3641.3945763551396	16221.753636792451	7.173239385313848	0.36776554735441547	GCN4
/Imaging/par2_nebd/220823_nwg376_tom4,15,60/27	1661268814	nwg376	220823	wt	2815.6099000000004	12394.995528494423	7648.715377777776	15752.804689814815	5.594810804513371	0.32101149395017853	GCN4
/Imaging/par2_nebd/220823_nwg376_tom4,15,60/28	1661269196	nwg376	220823	wt	2635.6914000000006	16033.561436090225	11105.54259351852	22984.596379629624	8.720518790488757	0.36969537337554587	GCN4
/Imaging/par2_nebd/220825_nwg495_tom4,15,60/05	1661417125	nwg495	220825	wt	3522.720699999999	7680.37869502905	-407.67867196078424	21478.375568627445	6.097098634196986	0.2733256322868934	PRBH
/Imaging/par2_nebd/220825_nwg495_tom4,15,60/06	1661417223	nwg495	220825	wt	3757.3635	7050.981772325	-343.4207288095238	19868.25579047619	5.287818383948263	0.24162273287693975	PRBH
/Imaging/par2_nebd/220825_nwg495_tom4,15,60/07	1661417709	nwg495	220825	wt	4142.334	6784.017865329572	-262.3377780384615	21115.186817307687	5.097412911973706	0.21799212809577545	PRBH
/Imaging/par2_nebd/220825_nwg495_tom4,15,60/08	1661417984	nwg495	220825	wt	3794.0261000000005	8167.380382371909	-419.981250462963	21735.28387962963	5.728817700971964	0.26632062963067454	PRBH
/Imaging/par2_nebd/220825_nwg495_tom4,15,60/09	1661418467	nwg495	220825	wt	4576.488299999999	7058.452902238649	-385.31950979439245	22941.758648148152	5.012961280409732	0.21241757996149946	PRBH
/Imaging/par2_nebd/220825_nwg495_tom4,15,60/10	1661418786	nwg495	220825	wt	3547.1160000000013	6440.676351544257	-372.82993654205615	20503.949018518517	5.780456297036384	0.23804357259600864	PRBH
/Imaging/par2_nebd/220825_nwg495_tom4,15,60/11	1661418861	nwg495	220825	wt	3849.070800000001	7435.608651410304	-398.1410183018868	21099.027509433963	5.481589870842064	0.2476510869349407	PRBH
/Imaging/par2_nebd/220825_nwg495_tom4,15,60/13	1661420182	nwg495	220825	wt	3534.8871999999997	8542.366552218147	-436.4381874038462	24080.357451923075	6.812199679786975	0.28939813962180416	PRBH
/Imaging/par2_nebd/220825_nwg495_tom4,15,60/14	1661420349	nwg495	220825	wt	3970.6050000000005	7434.476097079444	-414.3547817706422	21418.113944954133	5.394168884830934	0.24427124106531128	PRBH
/Imaging/par2_nebd/220825_nwg495_tom4,15,60/15	1661420565	nwg495	220825	wt	3450.880599999999	6248.060966313283	-339.4275332710281	18084.28524528302	5.240484195623292	0.23347619869077782	PRBH
